# Supplementary material for: Prevalence and Mortality of Hypochloremia Among Patients Suffering From Coronary Artery Disease and Congestive Heart Failure: An Analysis of Patients in CIN-I and MIMIC-III Databases
Source: Front Med (Lausanne). 2021 Dec 21;8:769646. doi: 10.3389/fmed.2021.769646 (PMC8724045; doi:10.3389/fmed.2021.769646)
Supplement: Supplementary file 2 [file Data_Sheet_1.CSV]

	hypochloremia	age	gender	AMI	ICD_HT	CKD	ICD_DM	Anemia	ICD_AF	ICD_COPD	ICD_STROKE	PCI	DES	BES	eGFR	HGB	ProBNP	K	NA1	Ca	CL	acei_arb	Drug_B_blocker	Drug_Statins	Drug_Aspirin	Drug_Clopidogrel	Drug_CCB	Drug_diuretic	Drug_Suniao	Drug_spirolactone	Follow_up_death	Follow_up_death_90d	Follow_up_date
1	0	57	2	0	1	0	1	0	0	0	0	1	1	0	109.7907432	132.2	798.1	4.16	141	2.21	106.5	1	1	1	1	1	0	0	0	0	0	0	1686
2	1	78	1	0	1	0	0	1	0	0	0	1	1	0	97.33438046	103.5	2830	3.58	131	2.11	97.1	0	1	1	1	1	1	0	0	0	0	0	2781
3	0	68	1	0	1	1	0	1	0	0	0	0	0	0	NA	95	NA	4.26	138.4	2.27	103.5	NA	NA	NA	NA	NA	NA	NA	NA	NA	0	0	2313
4	0	74	1	0	1	1	1	1	0	0	0	0	0	0	34.49313101	102.1	6056	3.48	139.5	2.2	103.2	NA	NA	NA	NA	NA	NA	NA	NA	NA	1	0	139
5	0	41	1	0	1	1	1	1	0	0	0	1	1	0	4.81192044	103.9	2713	5.55	137.3	2.3	99.8	NA	NA	NA	NA	NA	NA	NA	NA	NA	0	0	1338
6	0	52	1	0	1	1	0	1	0	0	0	1	1	0	45.90899255	126.4	486.4	4.22	139.2	1.99	100.5	0	1	1	1	1	1	1	1	1	0	0	1672
7	0	72	2	0	1	0	1	1	0	0	0	1	1	0	78.53602061	113.7	4902	3.05	138.8	2.3	100.5	1	1	1	1	1	0	1	1	1	0	0	1614
8	0	44	1	1	0	0	0	1	0	0	0	1	1	0	112.5670877	132.6	1020	3.62	137	2.2	104.1	0	0	1	1	1	0	0	0	0	0	0	1324
9	0	79	2	0	0	1	0	0	0	0	0	1	1	0	55.91437592	146.2	903.5	4.24	NA	2.4	103.6	NA	NA	NA	NA	NA	NA	NA	NA	NA	0	0	1259
10	0	74	2	0	0	0	0	1	0	0	1	1	0	0	NA	115.4	621.1	4.06	NA	2.2	106.7	0	0	1	1	1	0	0	0	0	0	0	1216
11	0	77	1	0	1	1	0	0	0	0	0	1	1	0	54.6361891	147	2061	4.33	137.6	2.4	107.7	1	1	1	1	0	1	0	0	0	0	0	869
12	0	55	1	0	1	1	1	0	0	0	0	1	1	0	56.18567743	145.3	4150	3.83	139	2.39	102.8	NA	NA	NA	NA	NA	NA	NA	NA	NA	1	1	5
13	0	80	1	0	1	0	0	1	0	0	0	1	1	0	NA	115	357.7	3.59	140.4	2.27	106.7	1	1	1	1	1	0	1	1	1	0	0	729
14	0	79	1	0	1	1	1	1	0	0	0	0	0	0	44.84489439	101.9	407.9	4.07	137	2.25	101.9	NA	NA	NA	NA	NA	NA	NA	NA	NA	0	0	708
15	0	64	1	0	1	0	1	0	1	0	0	1	1	0	78.54626704	148	1369	3.7	137.7	2.3	102.5	1	1	1	1	1	0	1	1	1	1	1	43
16	0	72	1	0	1	0	0	1	0	0	0	0	0	0	61.99339507	82.3	NA	3.59	138.3	1.82	109.6	NA	NA	NA	NA	NA	NA	NA	NA	NA	1	1	22
17	0	74	1	0	1	1	0	1	0	0	1	1	1	0	53.61736723	123.7	NA	3.74	138.2	2.1	102.4	1	0	1	1	1	0	1	1	1	1	0	1603
18	0	72	1	0	0	0	0	1	0	0	0	0	0	0	62.7294374	118.2	7519	3.78	136.3	2.22	102.1	0	0	0	0	0	0	1	1	1	1	0	170
19	0	57	1	1	0	0	1	0	0	0	0	1	1	0	127.9838093	130	361.3	3.69	141	2.1	105	1	1	1	1	1	0	0	0	0	0	0	2290
20	0	79	1	0	1	1	0	0	0	0	1	1	1	0	48.7381897	138.6	4694	4.13	144.3	2.27	107.3	0	0	1	1	1	1	1	0	0	0	0	2267
21	0	80	1	1	1	0	0	0	0	0	0	1	1	0	72.00879418	148.2	2585	3.81	135.6	2.25	101.6	1	1	1	1	1	0	0	0	0	0	0	2361
22	1	67	1	0	1	1	1	0	1	0	0	0	0	0	33.21600718	147	7967	4.34	132.1	2.3	95.8	0	0	0	0	0	0	1	1	1	0	0	606
23	0	86	1	1	1	1	1	1	0	0	0	1	1	0	52.10490548	120	2461	3.53	136.2	2.3	101.2	1	1	1	1	1	1	0	0	0	0	0	1059
24	0	78	1	0	1	0	0	1	0	0	1	0	0	0	71.66944169	117.9	1664	2.81	142.8	2	106.6	0	1	1	0	1	0	1	1	1	0	0	1552
25	0	79	1	0	1	1	1	1	0	0	0	1	1	0	30.08319917	116.4	27471	5.21	136.8	2.01	106.3	NA	NA	NA	NA	NA	NA	NA	NA	NA	1	1	51
26	0	57	1	0	0	NA	0	0	0	0	0	0	0	0	NA	135.8	10.5	3.68	138	2.2	107.6	0	0	1	1	1	0	0	0	0	0	0	1089
27	0	84	2	0	1	1	1	1	0	0	0	1	1	0	43.87858353	115	4021	3.44	143.3	2.2	110.3	0	1	1	0	1	1	1	1	1	0	0	616
28	0	86	1	0	0	0	0	1	0	0	0	1	1	0	65.78502123	123	274.1	4.45	140.9	2.1	108.5	1	1	1	1	1	0	0	0	0	0	0	819
29	0	62	1	0	0	1	0	0	0	0	0	1	1	0	NA	132	673.7	3.66	140.5	2.17	102.9	0	1	1	1	1	0	1	0	1	0	0	573
30	0	65	1	0	0	1	0	1	0	0	0	0	0	0	NA	129	NA	3.93	139	2.33	105.8	0	1	1	1	1	0	1	1	1	0	0	2651
31	0	79	1	0	1	1	0	0	1	0	0	1	1	0	46.28336587	155.7	2115	3.68	141.5	2.09	108.9	1	1	1	1	1	0	1	1	1	0	0	3927
32	0	45	1	1	1	0	1	1	0	0	0	1	1	0	95.15353269	131	NA	3.8	137	1.95	109.7	1	1	1	1	1	0	0	0	0	0	0	4248
33	0	74	2	1	0	1	1	0	0	0	0	1	1	0	19.23616476	126	22242	4.03	137.5	2.22	100.3	NA	NA	NA	NA	NA	NA	NA	NA	NA	0	0	4480
34	0	74	1	1	1	0	0	0	1	0	1	0	0	0	67.21457438	133.5	2516	4.04	140.7	2.4	104.8	1	1	1	1	1	0	1	1	1	0	0	1226
35	0	79	2	1	1	0	1	1	0	0	0	1	1	0	65.01493302	114	2203	3.96	136.4	2.34	104.3	0	1	1	1	0	0	0	0	0	0	0	588
36	0	76	1	0	1	1	1	1	0	0	1	1	0	1	50.45373299	99	NA	3.15	138.6	1.96	108.7	0	1	1	0	1	0	1	1	1	0	0	4668
37	0	81	2	1	0	1	0	0	0	0	0	1	1	0	55.34671775	125.5	2740	3.53	135.9	2.12	102.6	1	1	1	1	1	0	0	0	0	0	0	1998
38	1	82	2	1	1	1	0	0	0	0	0	1	1	0	30.2322842	138.5	5585	4.38	136.4	2.2	96.3	0	0	1	1	1	0	1	1	0	0	0	1353
39	0	77	1	0	1	1	0	1	0	0	0	0	0	0	49.03574742	92	35001	4.07	142.6	2.2	106	1	0	1	0	1	0	1	1	1	0	0	1347
40	0	75	2	0	1	0	1	0	0	0	0	0	0	0	83.53212843	126.7	NA	3.5	141	2.11	109.4	0	1	1	1	0	1	0	0	0	0	0	2437
41	0	65	1	0	1	0	0	1	0	0	0	0	0	0	78.19905439	82	803.8	3.92	136.6	2.19	99.4	1	1	1	1	0	0	1	1	1	1	0	101
42	0	58	1	0	1	1	1	0	0	0	0	1	1	0	NA	133.9	207.7	3.94	139.6	2.3	105.4	0	0	0	1	0	0	0	0	0	0	0	1283
43	0	67	1	0	0	0	0	1	1	0	1	0	0	0	105.6072498	118.6	1354	2.89	143.8	2.14	109.8	0	1	0	0	0	0	1	1	1	1	0	1342
44	0	92	1	1	1	0	0	1	0	0	0	1	1	0	NA	73.9	NA	4	140.8	2.05	107.9	NA	NA	NA	NA	NA	NA	NA	NA	NA	1	1	2
45	0	75	2	1	1	0	0	1	0	0	0	1	1	0	NA	115.5	4415	3.65	135.1	2.36	100.8	NA	NA	NA	NA	NA	NA	NA	NA	NA	0	0	4430
46	0	70	1	0	1	1	1	0	0	0	0	1	1	0	39.65604572	154.2	NA	4.37	140.4	2.07	105.6	0	1	1	1	1	1	1	1	1	0	0	2867
47	0	87	1	1	0	1	1	1	0	0	0	1	1	1	17.47262132	108.1	NA	3.54	143	2.23	107.1	NA	NA	NA	NA	NA	NA	NA	NA	NA	1	0	404
48	0	82	1	1	1	1	1	1	0	0	0	1	0	1	24.64349177	81	9415	3.51	142.9	2.18	107.5	NA	NA	NA	NA	NA	NA	NA	NA	NA	1	0	200
49	0	52	1	1	0	0	0	1	0	0	0	1	1	0	104.1826762	123	968.4	3.65	134.5	2.31	99.2	1	1	1	1	1	0	0	0	0	1	0	1834
50	0	57	1	0	0	0	0	1	0	0	0	0	0	0	103.8997427	118	807.6	3.55	137.9	2.2	100.1	1	0	1	0	0	0	1	1	1	0	0	2674
51	0	86	1	0	0	1	0	1	0	0	0	1	0	0	48.33090802	116	30009	3.81	138.5	2.4	101.2	NA	NA	NA	NA	NA	NA	NA	NA	NA	0	0	3534
52	0	66	2	0	1	1	0	1	0	0	0	1	1	0	49.59854822	118.1	1675	3.98	138.9	2.4	103.4	0	1	1	1	1	0	0	0	0	0	0	852
53	0	83	1	0	0	1	1	1	0	0	1	1	1	0	21.72160762	106	782.6	4.69	140.3	2.21	108.3	0	0	1	1	1	0	1	1	0	0	0	701
54	0	82	1	1	1	1	0	1	0	0	1	1	1	0	53.9898827	118.9	2878	3.61	136.6	1.9	106.6	1	1	1	1	1	0	0	0	0	1	0	1314
55	0	69	1	0	0	1	1	1	0	0	0	1	1	0	52.34885577	123	1555	3.67	135.9	2.1	101.8	1	1	1	1	1	0	0	0	0	0	0	4196
56	0	62	1	0	1	0	1	0	0	0	0	1	1	0	87.53703773	142.8	860.5	3.75	142.1	2.2	108.4	0	0	1	1	1	1	0	0	0	0	0	925
57	0	86	1	1	1	1	0	1	0	0	0	1	1	0	31.34357982	104.7	2751	3.95	135.4	1.81	111.7	0	1	1	0	1	0	0	0	0	0	0	1933
58	0	83	1	0	1	1	0	1	0	0	1	1	1	0	49.55935106	120.6	723.8	3.01	140.6	2.45	103.3	0	0	1	1	1	1	0	0	0	0	0	2399
59	0	52	2	0	1	1	0	1	0	0	0	0	0	0	19.57538094	91.4	NA	5.92	137.9	2.25	107.3	0	1	1	1	0	0	1	1	1	1	0	927
60	0	80	1	0	1	1	1	1	0	0	0	1	1	0	10.91520028	106.2	35001	3.82	136.8	2.2	101.1	1	1	1	1	1	1	1	1	1	0	0	1192
61	0	66	2	0	0	0	0	0	0	0	0	0	0	0	76.05068334	130	568.8	4.11	138.8	2.22	104.9	1	0	0	0	0	0	1	1	1	1	0	1764
62	0	84	2	0	1	1	1	1	0	0	0	1	1	0	47.138941	100	420.9	4.7	137.1	2.19	99.4	NA	NA	NA	NA	NA	NA	NA	NA	NA	0	0	2239
63	0	74	1	0	1	1	1	0	0	0	0	0	0	0	56.83033421	132	84.45	3.91	136.5	2.15	99.9	1	1	1	1	1	0	1	1	1	0	0	1762
64	0	77	1	0	0	0	0	0	0	0	0	1	1	0	72.74980421	131	453.3	3.94	NA	2.25	107.1	0	1	1	1	1	0	0	0	0	1	0	735
65	0	83	1	1	0	0	0	0	0	0	0	1	1	0	79.48706764	136.3	NA	3.6	129.9	2.23	98.6	0	0	1	1	1	0	0	0	0	0	0	1692
66	1	70	1	1	0	1	0	0	0	0	0	0	0	0	38.81498039	146.4	6699	4.04	135	2.21	96.9	1	0	1	0	0	0	1	1	1	0	0	4034
67	0	69	1	1	1	1	0	1	0	0	0	1	1	0	38.38450388	111	5165	3.8	136	1.06	106.7	0	1	1	1	1	0	1	1	1	0	0	4009
68	0	56	1	0	1	0	0	0	0	0	0	1	1	0	66.73192157	149.5	53.97	3.44	139.8	2.4	104.1	1	1	1	1	1	1	0	0	0	0	0	2196
69	0	73	2	1	1	1	1	1	0	0	0	1	1	0	14.25372508	100	11824	3.9	142.1	2	112.3	0	1	1	1	1	1	0	0	0	1	0	368
70	0	80	2	0	1	0	1	1	0	0	0	1	1	0	67.92329751	109.7	NA	4.81	135.9	2.53	98.6	0	0	1	1	1	0	0	0	0	0	0	1908
71	0	69	1	0	1	0	0	1	0	0	1	0	0	0	76.56910911	131	132.1	3.19	141.8	2.2	105.7	1	1	1	1	1	1	0	0	0	0	0	1079
72	0	59	1	0	1	0	0	0	0	0	0	0	0	0	131.8908557	143	898.4	3.38	138.1	2.3	103.5	1	1	1	1	1	0	1	1	1	0	0	1249
73	0	75	1	0	0	1	0	1	0	0	0	0	0	0	49.25499248	124.2	5834	4.36	137.7	2.36	103.7	NA	NA	NA	NA	NA	NA	NA	NA	NA	1	0	2134
74	0	71	1	0	1	1	1	1	0	0	0	1	1	0	30.38960629	126	450.5	3.73	136	2.28	101.8	0	1	1	1	1	1	1	0	1	0	0	2089
75	1	71	1	0	0	1	1	1	0	0	0	1	1	0	NA	120	2007	3.84	134.2	2.14	97.7	0	1	1	0	1	0	1	0	0	0	0	3753
76	0	73	1	0	1	1	1	0	0	0	0	1	1	0	50.41313466	133.3	39.98	4.28	138.7	2.43	100.9	0	1	1	1	1	0	0	0	0	0	0	4023
77	0	80	1	0	1	1	0	1	0	0	0	0	0	0	39.50591728	112	3282	3.97	143.3	2.11	109.7	0	1	1	1	1	1	1	1	0	1	0	1893
78	0	66	1	0	1	0	0	1	0	0	0	1	1	0	107.7298523	120.8	2901	4.37	140.5	2.29	106.4	1	1	1	1	1	0	0	0	0	1	0	3304
79	0	85	1	1	1	1	1	0	0	0	0	1	1	0	36.03626863	158.4	953.5	4.04	138.2	2.1	109.1	0	0	1	1	1	0	1	1	0	1	0	1476
80	0	79	2	0	1	1	1	0	0	0	0	0	0	0	38.13901206	142.5	4839	3.64	136.1	2.29	100.2	1	1	1	0	1	0	1	1	0	0	0	2429
81	0	71	1	1	0	1	1	0	1	0	1	1	1	0	36.5228652	179	NA	4.57	137.4	2.27	102.5	1	1	1	1	1	0	1	1	1	1	0	145
82	0	87	2	1	1	0	1	1	0	1	1	1	1	0	74.93994089	116.4	1012	3.5	136.1	2.1	104.9	0	0	1	1	1	1	0	0	0	1	0	710
83	0	83	1	0	1	1	1	1	0	0	0	0	0	0	31.1519276	80.7	4956	4.39	132.3	2.2	101.7	0	1	1	0	1	0	1	1	0	0	0	843
84	0	83	1	1	1	0	0	1	0	0	0	1	1	0	71.65006576	143.2	1929	3.62	130.5	2.15	98.9	1	1	1	1	1	0	1	1	1	0	0	2504
85	0	82	1	0	1	0	0	0	1	0	1	0	0	0	65.30218175	135	4640	3.7	141.4	2.52	107.5	NA	NA	NA	NA	NA	NA	NA	NA	NA	1	1	29
86	0	71	1	0	0	1	0	1	0	0	0	1	1	0	50.38260185	105.4	2092	4.16	138.8	2.14	104.2	0	0	1	0	1	1	1	1	0	0	0	3861
87	0	92	1	0	1	1	0	1	1	0	1	1	1	0	46.84114722	110.2	2378	4.85	NA	2.12	110.3	1	1	1	1	1	0	1	1	0	1	0	1632
88	0	69	1	0	0	0	0	0	0	0	0	0	0	0	70.02570856	171.9	NA	4.02	131.9	2.16	100.7	1	0	1	1	1	0	1	1	1	1	0	2953
89	0	79	1	1	1	1	1	0	0	0	1	1	1	0	28.90664553	139	9772	3.93	141.3	2.14	105.8	NA	NA	NA	NA	NA	NA	NA	NA	NA	0	0	3852
90	0	76	1	0	1	0	0	0	0	0	0	1	1	0	62.04470586	149.1	310.7	3.94	137.2	2.24	102.5	0	1	1	1	1	0	0	0	0	0	0	2268
91	0	70	1	0	0	1	0	1	0	0	0	1	1	0	57.47504858	109.6	6158	3.03	141.1	2.25	102.5	1	0	0	1	1	1	1	1	1	1	0	1463
92	0	76	2	0	1	1	1	1	0	0	0	1	0	0	15.6201723	107	NA	3.81	139.8	2.4	100.2	NA	NA	NA	NA	NA	NA	NA	NA	NA	1	0	1522
93	0	88	1	1	1	1	1	1	0	0	0	0	0	0	46.85586854	73	25064	4.43	131.7	2.02	100.7	0	0	1	1	1	0	1	1	0	1	0	199
94	0	76	1	0	0	0	1	1	0	0	0	1	0	1	64.83349773	136	NA	3.81	135.2	2.2	101.9	0	0	1	1	1	0	1	1	1	0	0	4652
95	0	61	1	0	1	0	1	1	0	0	0	0	0	0	153.2604471	97	6863	4.08	136.9	2.1	100.5	1	0	1	1	1	0	1	1	1	1	0	492
96	0	68	1	1	0	0	1	0	0	0	0	1	1	0	84.13871247	144.9	NA	4.15	137.2	2.3	103.5	1	0	1	1	1	0	0	0	0	0	0	1128
97	0	74	1	0	1	1	0	0	0	0	0	1	1	0	54.64992518	131.6	270.5	3.83	135.8	2.47	105	0	0	1	1	1	0	0	0	0	0	0	1573
98	0	78	1	0	0	1	0	1	0	0	0	0	0	0	42.77986011	119.3	13417	3.74	137.4	2.13	111	0	1	1	1	0	0	1	1	1	1	0	217
99	0	85	2	0	1	0	0	1	0	0	0	1	1	0	67.81565084	104	1691	3.23	NA	2.17	108.4	0	0	1	1	1	1	0	0	0	0	0	1709
100	0	78	1	0	1	1	0	1	0	0	0	0	0	0	17.75305855	118.4	NA	3.3	138	2.09	105.9	NA	NA	NA	NA	NA	NA	NA	NA	NA	1	1	48
101	0	66	1	0	0	0	1	0	0	0	0	1	1	0	61.19960686	138.4	8297	3.63	135.9	2.06	98.5	0	0	0	1	1	0	0	0	0	1	0	1076
102	0	80	2	0	1	0	0	0	0	0	0	0	0	0	64.65970863	132.3	69.17	3.78	142.2	2.3	107	0	1	1	0	1	1	0	0	0	0	0	1202
103	1	79	2	1	1	0	0	1	0	0	0	1	1	0	85.74017484	106.1	13493	4.09	123.1	1.95	94.7	NA	NA	NA	NA	NA	NA	NA	NA	NA	1	1	4
104	0	84	1	1	1	1	0	1	0	0	0	1	0	0	47.50649068	117.7	1791	3.54	139.6	2.2	106.1	0	1	1	1	1	1	0	0	0	1	0	249
105	0	70	2	1	0	1	0	0	0	0	0	0	0	0	22.74464469	130.1	1887	3.42	143.9	1.94	111.3	NA	NA	NA	NA	NA	NA	NA	NA	NA	1	0	1472
106	1	66	1	0	0	0	1	0	0	0	0	0	0	0	109.587502	140	242	3.71	136.1	2.21	95.2	0	1	0	0	0	0	0	0	0	0	0	1980
107	0	74	2	0	0	1	1	1	0	0	0	1	1	0	36.38079524	103	2647	4.35	136.4	2.32	103.5	0	1	1	1	1	0	1	1	1	0	0	603
108	0	85	2	1	1	1	1	1	0	0	0	1	1	0	26.45522255	89	35001	3.81	144.6	2.07	99.9	0	0	0	1	1	1	1	1	1	1	0	1115
109	0	79	1	1	1	0	1	1	0	0	0	1	1	0	117.5636309	130	646.1	3.53	137.7	2.31	98.9	0	0	1	1	1	1	1	1	1	1	0	1155
110	0	54	1	1	0	0	0	0	0	0	0	1	1	0	98.15570894	156	81.56	3.93	137.5	2.31	104.2	0	1	0	1	1	1	0	0	0	1	0	538
111	0	62	1	0	1	1	0	1	0	0	0	1	1	0	51.6502737	109.5	NA	4.05	139.3	2.48	105.1	0	1	1	1	1	1	0	0	0	0	0	2479
112	0	83	1	1	1	1	0	0	0	0	0	1	1	0	38.81160824	142.4	11497	4.12	141	2.26	105.3	0	1	1	0	1	0	0	0	0	0	0	3296
113	0	85	2	0	1	1	0	1	0	0	0	0	0	0	9.713741384	87.4	35001	4.65	142.7	2.09	110.9	0	0	1	0	1	0	1	1	1	1	1	38
114	0	81	2	0	1	1	0	1	0	0	0	1	1	0	24.15928297	107.4	433.1	4.34	140.2	2.3	104.4	0	0	1	1	1	1	0	0	0	0	0	1343
115	0	83	1	1	1	1	1	1	0	0	0	1	0	1	7.965313976	117	NA	3.78	134.5	1.94	100.2	NA	NA	NA	NA	NA	NA	NA	NA	NA	0	0	3953
116	0	68	1	1	0	0	0	1	0	0	0	1	1	0	67.06483512	111.3	2855	3.48	135.6	2.2	100.4	0	1	1	1	1	0	1	1	1	0	0	1222
117	0	85	2	0	1	1	0	1	0	0	0	1	1	0	57.06498155	104	18711	2.87	137.1	2	106.2	1	1	1	1	1	0	0	0	0	0	0	2731
118	0	60	1	1	0	0	1	0	0	0	0	1	1	0	69.52957259	149.1	191.4	4.4	139.1	2.3	102.3	0	1	1	1	1	0	1	1	1	0	0	844
119	0	65	1	1	1	1	0	0	1	0	1	1	1	0	51.94022132	139.3	6384	4.51	141.6	2.01	103.7	NA	NA	NA	NA	NA	NA	NA	NA	NA	1	1	39
120	0	79	1	1	1	0	0	1	0	0	0	0	0	0	120.0090302	102.2	1466	3.63	133.7	2.06	98.3	0	1	1	1	1	0	1	1	1	0	0	2324
121	0	68	1	0	0	0	0	0	1	1	0	0	0	0	80.36434989	130.2	6333	3.38	141.1	2.3	108.8	1	0	1	0	0	0	1	1	1	0	0	981
122	0	74	1	1	1	1	0	1	0	0	0	1	1	0	56.49299536	120.5	192.1	4.04	138.6	2.22	104.5	1	1	1	1	1	1	0	0	0	1	0	3122
123	1	63	1	1	0	1	0	0	0	0	0	1	1	0	55.9265874	147.7	2851	3.71	136.1	2.2	95.7	1	1	1	1	1	0	1	1	1	1	0	375
124	0	57	1	0	1	0	1	0	0	0	0	1	1	0	94.73250065	140.1	359.6	3.34	134.6	2.12	102.6	1	1	1	1	1	1	0	0	0	0	0	2617
125	1	89	1	0	1	0	0	1	0	0	0	0	0	0	93.86028903	127.8	1219	3.67	120.4	2.14	85.4	0	0	1	0	1	1	1	1	1	0	0	2693
126	1	80	1	0	1	1	0	1	1	0	0	1	1	1	24.32482978	120	8279	3.6	132.8	2.17	94.3	0	1	1	1	1	1	1	1	1	0	0	3511
127	0	78	1	0	1	1	1	1	0	0	1	0	0	0	29.1447013	87.5	4134	4.99	140	2.23	105.4	1	0	1	1	1	0	0	0	0	1	0	543
128	0	71	2	0	1	0	0	1	0	0	0	0	0	0	84.46670234	64.3	NA	4	NA	1.9	108.2	0	1	0	0	0	0	1	1	1	0	0	1768
129	0	84	1	1	1	1	0	1	0	1	0	1	1	0	22.23682869	130.8	14052	4.37	140.1	2.07	108.5	0	0	1	1	1	0	0	0	0	0	0	2008
130	0	60	1	1	0	0	0	0	0	0	0	1	1	0	98.09194974	157.7	309.3	3.57	140.7	2.06	106.3	1	1	1	1	1	0	0	0	0	0	0	1879
131	0	81	1	1	1	1	0	1	0	0	1	1	0	1	27.08455952	123.3	1473	4.3	139.9	2.23	107.9	NA	NA	NA	NA	NA	NA	NA	NA	NA	1	1	26
132	0	73	2	0	1	1	1	0	0	0	0	1	1	0	28.55641192	121	740.6	3.59	139.2	2.39	103.6	0	1	1	1	1	1	1	1	1	0	0	1467
133	1	81	1	1	1	1	0	1	0	0	0	1	1	0	17.05404357	87	NA	3.04	135.2	1.88	94.6	NA	NA	NA	NA	NA	NA	NA	NA	NA	0	0	4261
134	0	57	2	0	0	0	1	0	0	0	0	0	0	0	93.34895245	138.4	NA	3.82	134.9	2.45	98	1	1	0	1	0	0	1	1	1	0	0	2282
135	0	80	2	1	1	0	0	1	0	0	0	1	1	0	65.61728171	111	1135	3.45	135.7	2.23	99.6	1	1	1	1	1	1	0	0	0	0	0	2141
136	0	63	2	0	1	0	1	0	0	0	0	1	1	0	115.8674022	122	134.2	3.57	140.8	2.2	105.4	0	1	1	1	1	0	0	0	0	0	0	1034
137	0	63	1	0	0	0	0	0	0	0	0	1	1	0	64.45309218	137.4	6261	3.31	140.7	2.31	104	1	0	0	1	1	0	1	1	1	1	0	4034
138	0	56	1	1	0	0	0	0	0	0	0	1	1	0	92.33593564	140.2	572.4	3.61	136.1	2.32	98.5	NA	NA	NA	NA	NA	NA	NA	NA	NA	0	0	1930
139	0	81	1	0	0	0	0	1	0	0	0	1	1	0	65.46504105	119.5	401.2	4.17	138.4	2.3	102.6	1	1	1	1	1	0	0	0	0	1	0	1036
140	0	81	2	0	1	1	1	1	0	0	0	1	0	1	4.800785419	114.4	NA	3.67	135.6	2.23	102.9	NA	NA	NA	NA	NA	NA	NA	NA	NA	0	0	3905
141	0	89	1	0	1	1	0	1	0	0	0	0	0	0	45.329663	76	6216	4.38	140.5	2.1	106.4	1	1	1	1	0	0	1	1	1	0	0	1147
142	0	61	1	0	1	0	0	0	0	0	0	1	1	0	83.59276702	143.8	NA	2.89	135.4	2.18	98.1	0	1	1	1	1	1	0	0	0	0	0	2184
143	0	78	1	0	1	0	0	1	0	0	0	0	0	0	65.29659818	131	133.5	3.71	139.9	2.13	104.4	0	0	1	1	0	0	0	0	0	1	0	156
144	0	78	1	0	1	1	0	1	0	0	0	1	1	0	55.02030537	123	5900	3.39	139.6	2.15	106.1	1	1	1	1	1	0	1	1	1	1	0	2299
145	0	77	2	0	0	0	0	1	0	0	0	0	0	0	98.34680494	114.1	2747	4.07	138.5	2.12	107.1	1	1	1	0	1	0	1	0	1	0	0	1919
146	0	75	1	0	0	1	1	0	0	0	0	1	1	0	41.80631948	158.2	3477	5.15	136.2	2.23	100.2	0	1	1	1	1	0	1	1	1	1	0	509
147	0	79	1	0	0	1	0	1	0	0	0	0	0	0	9.02270089	116	23063	4.54	137	2.28	99.9	NA	NA	NA	NA	NA	NA	NA	NA	NA	0	0	3346
148	0	75	1	1	1	1	1	1	0	0	0	1	1	0	44.16019845	119	5695	4.04	137.7	2	106.8	1	1	1	1	1	0	1	1	1	1	0	614
149	0	55	2	0	1	1	0	0	0	0	0	0	0	0	57.94723157	127	24	3.92	142.4	2.32	106.7	1	1	1	1	0	1	0	0	0	0	0	777
150	0	81	2	1	1	1	1	1	0	0	0	1	1	0	27.00183655	87.1	3501	3.35	139.3	2.16	105.8	1	1	1	1	1	1	1	1	1	0	0	1567
151	0	84	1	1	0	1	0	0	0	0	0	1	0	1	28.87199943	135	3220	3.77	138.1	2.17	104.8	1	1	1	1	1	0	1	1	1	0	0	2442
152	0	86	1	1	1	0	0	0	0	0	0	1	1	0	68.82452249	142.1	598.3	3.68	138.6	2.1	105.1	0	1	1	1	1	0	0	0	0	0	0	1672
153	0	72	2	0	1	1	0	0	0	0	1	1	1	0	54.72110449	128.9	3410	4.69	NA	2.3	105.7	0	1	1	1	1	0	1	1	1	0	0	1598
154	0	80	1	0	1	0	1	1	0	0	0	1	1	0	60.74639189	125	98.78	3.48	137.8	2.19	107	0	1	1	1	1	1	0	0	0	0	0	2732
155	0	73	1	1	1	1	1	0	0	0	0	1	1	0	53.81656223	139	5537	4.88	139.9	2.2	100.7	1	0	1	1	1	0	1	1	1	1	0	371
156	0	72	2	1	1	1	0	1	0	0	0	1	1	0	34.32927162	121.5	NA	3.71	142	2.24	113.4	0	1	1	1	1	0	0	0	0	0	0	2339
157	0	64	1	0	0	0	1	0	0	0	0	1	1	0	99.09885684	139.2	530	3.41	138.3	2.5	103	1	1	1	1	0	0	1	1	1	0	0	1327
158	0	82	1	0	1	1	1	0	1	0	0	1	1	0	55.90294191	161.8	1534	3.71	139.5	2.46	104.6	1	1	1	1	1	1	1	1	1	0	0	665
159	0	73	1	0	0	NA	0	0	0	1	0	1	1	0	NA	135	6111	4.04	140.2	2.3	108.9	0	0	1	1	0	0	1	0	1	0	0	1416
160	0	87	1	1	1	1	0	1	0	0	1	1	1	0	19.90829663	82.9	634.2	4.16	139.2	2.04	112.8	NA	NA	NA	NA	NA	NA	NA	NA	NA	1	1	89
161	0	73	1	0	1	0	1	0	0	0	0	1	1	0	85.03995907	144	394.2	3.76	141.9	2.26	108.5	0	1	1	1	1	0	1	1	1	0	0	4767
162	0	59	1	1	1	0	0	0	0	0	0	1	0	0	76.79032183	128	2337	3.74	141.4	2.08	108.4	1	1	1	1	1	0	1	1	1	1	0	1839
163	0	63	1	0	1	1	0	0	0	0	0	0	0	0	NA	152.1	25.43	3.35	137.6	2.22	103.9	0	1	1	0	1	0	1	0	0	0	0	2266
164	0	63	2	0	1	0	1	1	0	0	0	1	0	0	61.20962004	112	267.9	3.89	136.5	2.4	103.8	0	1	1	1	1	0	1	0	0	0	0	995
165	0	79	1	1	1	1	0	1	0	0	0	0	0	0	42.17238297	103.4	4487	3.91	136.8	2.14	102.1	1	1	1	1	1	1	1	1	1	1	0	948
166	0	77	1	0	1	1	0	0	0	0	0	1	1	0	7.756711015	104.7	35000	4.28	136.8	1.74	99.1	0	1	1	1	1	1	1	1	1	1	0	1677
167	0	74	2	0	1	0	1	0	0	0	0	0	0	0	75.53104558	129.6	152.8	3.52	141.5	2.32	105.5	1	1	1	1	0	1	1	1	1	1	0	269
168	0	68	1	1	1	0	1	1	0	0	0	1	1	0	94.90053861	99.8	1244	4.23	141.4	2.4	99.3	1	1	1	1	1	0	0	0	0	0	0	935
169	0	80	1	1	1	1	0	1	0	0	1	1	1	0	23.16740841	127.6	NA	5.07	141.8	2.16	108.3	NA	NA	NA	NA	NA	NA	NA	NA	NA	1	1	5
170	0	67	1	0	1	1	1	1	0	0	0	0	0	0	49.5222981	128	1384	3.49	136.4	2.08	106.7	1	1	1	1	1	0	1	1	1	0	0	4314
171	1	67	2	0	1	1	1	0	0	0	0	0	0	0	57.49087824	141.3	2693	3.41	136.2	2.7	95.7	1	1	0	0	0	1	1	1	1	0	0	808
172	0	67	1	1	0	0	0	0	0	0	0	1	1	0	83.01874111	137.6	746.1	3.52	140.6	2.13	105.6	1	1	1	1	1	0	0	0	0	0	0	2330
173	0	75	2	0	1	1	0	1	0	0	0	1	1	0	49.90973196	110	16709	2.97	139.7	2.21	108	0	1	1	1	1	1	1	1	1	0	0	1559
174	0	80	1	0	1	0	0	0	0	0	0	0	0	0	92.52749473	128.4	113.1	3.88	NA	2.35	100.7	1	1	1	0	1	0	0	0	0	0	0	1560
175	0	68	1	0	1	1	0	0	0	0	0	1	0	0	56.94101146	132.5	395.3	4.23	137.3	2.24	107.4	0	1	1	0	1	1	1	1	1	0	0	720
176	0	43	1	0	1	1	0	0	1	0	0	0	0	0	19.42183839	149.9	2999	3.54	132.2	2.4	104	0	1	1	1	0	1	1	1	1	1	0	731
177	0	53	1	0	0	0	1	0	0	0	0	1	1	0	88.26173719	136.3	16.64	3.75	134.8	2.12	106.1	1	1	1	1	1	0	0	0	0	0	0	1576
178	1	84	2	0	1	1	0	0	0	0	0	0	0	0	57.14923323	132	1091	2.72	138.9	2.09	97.9	NA	NA	NA	NA	NA	NA	NA	NA	NA	0	0	616
179	0	66	1	0	1	1	1	1	0	0	1	0	0	0	48.04428899	123.8	189.5	3.43	138.5	2.13	109	1	1	1	1	1	0	0	0	0	0	0	2042
180	0	81	2	1	1	0	1	0	0	0	0	1	1	0	75.27357601	142	NA	3.65	135.4	2.22	101.3	1	1	1	1	1	0	0	0	0	0	0	1866
181	0	75	1	0	1	1	0	0	0	0	0	1	1	0	26.3853407	157.8	20668	3.27	147.1	2.03	102.7	1	0	0	1	1	1	0	0	0	1	0	1461
182	0	64	1	0	0	0	0	0	0	0	0	1	1	0	99.88255738	135	259.6	3.66	135.6	2.28	104.3	1	1	1	1	1	0	0	0	0	0	0	1713
183	0	79	2	0	1	1	0	0	0	0	0	1	1	0	54.37424275	126.3	NA	4.19	140.1	2.21	107.5	1	1	1	1	1	0	0	0	0	0	0	1394
184	0	79	1	1	1	1	0	1	0	0	1	1	1	1	34.2149403	71.1	1477	3.76	139.7	1.92	109.3	0	1	1	0	1	1	1	1	0	1	0	574
185	0	78	1	1	1	1	0	0	0	0	0	1	1	0	6.300346404	133.3	14709	3.73	137.5	2.4	101.5	0	1	1	1	1	0	0	0	0	1	0	93
186	0	87	1	1	1	1	0	0	0	0	0	1	0	1	NA	172	NA	4.64	132.6	2.18	105.6	NA	NA	NA	NA	NA	NA	NA	NA	NA	1	1	13
187	0	69	1	0	1	0	0	0	0	0	0	0	0	0	67.63095779	153	1666	3.49	143	2.24	105	0	1	1	1	0	0	0	0	0	0	0	2257
188	0	56	1	0	1	1	1	0	0	1	0	0	0	0	49.21711283	153	3076	3.29	144.3	2.24	108.5	NA	NA	NA	NA	NA	NA	NA	NA	NA	1	0	3283
189	0	71	1	0	1	1	0	0	0	0	0	0	0	0	51.62069292	125	NA	4.1	134.3	2.21	104	NA	NA	NA	NA	NA	NA	NA	NA	NA	1	1	9
190	0	62	1	0	1	1	0	1	0	0	0	1	0	1	12.88416338	NA	NA	3.97	141.8	1.95	107.5	0	0	1	1	1	1	0	0	0	0	0	4773
191	0	87	1	0	1	0	0	1	1	0	0	0	0	0	88.24417833	101.4	2737	3.57	132.6	1.96	104.7	1	1	1	0	1	0	1	1	1	0	0	3018
192	0	56	1	0	0	1	1	1	0	0	0	1	1	0	28.43447845	79.2	16814	5.26	128.8	2.08	105	0	0	0	1	1	1	1	1	1	0	0	4477
193	0	80	2	0	1	0	1	1	1	0	0	1	1	0	67.61398317	119	NA	3.71	140.7	2.09	109.7	NA	NA	NA	NA	NA	NA	NA	NA	NA	1	1	21
194	0	82	1	0	1	0	1	1	0	0	1	1	0	1	76.55640883	123.3	27079	3.48	141.4	2.16	107.4	NA	NA	NA	NA	NA	NA	NA	NA	NA	1	0	2647
195	0	75	1	1	1	1	1	1	0	0	1	1	1	0	15.30504758	100.6	NA	4.58	133.9	2.13	102.7	NA	NA	NA	NA	NA	NA	NA	NA	NA	1	1	30
196	0	78	1	1	0	0	0	1	0	0	0	1	1	0	60.41341498	132	NA	3.43	138.3	2.33	100.3	1	0	1	1	1	1	1	0	0	0	0	4738
197	1	62	1	1	1	1	1	1	0	0	0	1	1	0	7.640318946	93.9	NA	6.59	133.9	2.44	96	0	0	1	1	1	1	0	0	0	0	0	1688
198	1	62	1	0	0	NA	0	0	0	0	0	1	1	0	NA	136	3615	3.34	133.2	2	92.8	1	1	1	1	1	0	1	1	0	0	0	1427
199	0	81	1	1	0	1	0	1	0	0	1	1	1	0	NA	133.3	7139	4.55	144.5	2.24	111.3	0	1	1	1	1	0	1	1	1	0	0	4008
200	0	68	1	0	1	0	1	0	1	0	0	1	0	1	74.60881407	150.4	NA	3.84	144.9	2.31	106.5	0	1	1	1	1	1	1	0	1	0	0	4689
201	0	51	1	1	1	0	1	0	0	0	0	0	0	0	101.3821098	133.2	1438	3.67	139.1	2.13	98.4	NA	NA	NA	NA	NA	NA	NA	NA	NA	1	1	5
202	0	69	2	0	1	0	1	1	0	0	0	0	0	0	91.52711338	96	2540	3.18	139.1	2.09	104	0	0	1	0	1	0	1	1	1	1	0	3585
203	1	68	1	1	0	1	0	1	1	0	0	0	0	0	52.07508236	115	NA	4.57	134.4	2.01	93.1	NA	NA	NA	NA	NA	NA	NA	NA	NA	1	1	8
204	0	83	1	1	1	1	1	1	0	0	0	1	0	1	9.156744883	124	29124	5.7	143.8	2.46	102.6	NA	NA	NA	NA	NA	NA	NA	NA	NA	0	0	3786
205	1	72	1	1	0	1	1	0	0	0	0	1	1	0	11.14310011	145.6	NA	3.27	137.7	2.1	97.1	0	1	1	1	1	1	1	1	1	1	1	42
206	0	72	1	0	1	1	0	0	1	0	0	1	1	0	20.99244431	147	8069	3.68	140.3	2.3	105	0	0	1	1	1	1	0	0	0	1	0	172
207	0	69	1	1	0	0	0	1	0	0	0	1	1	0	63.27374266	107.7	NA	3.61	139.2	2.14	108	0	1	1	1	1	1	0	0	0	0	0	4629
208	0	72	1	1	1	1	0	0	0	0	0	1	1	0	50.01717929	134.3	NA	4.32	139.7	2.38	104.4	1	1	1	1	1	0	0	0	0	1	0	3422
209	0	76	1	1	0	1	0	0	0	0	0	1	1	1	50.00265719	152	1852	3.49	136.7	2.09	101.9	1	0	1	1	1	0	0	0	0	0	0	4535
210	0	62	1	0	0	1	1	1	0	0	0	1	1	0	5.203196354	91.9	35000	4.72	140.5	1.92	99.8	NA	NA	NA	NA	NA	NA	NA	NA	NA	0	0	4367
211	0	71	1	1	1	0	0	1	0	0	0	1	0	1	84.3329331	79	NA	3.05	143.2	2.29	107.4	1	1	1	1	1	0	0	0	0	0	0	4615
212	0	82	2	1	1	0	0	1	0	0	0	1	0	1	NA	109.3	NA	4.55	137.9	2.14	104	1	0	1	1	1	0	1	1	1	1	0	1434
213	0	67	1	1	0	0	0	1	0	0	0	0	0	0	NA	112	1688	4.66	133.2	2.16	100.3	0	1	1	1	1	0	1	0	0	0	0	4610
214	0	72	2	1	1	1	0	0	0	0	1	1	0	1	44.61505777	131	6476	4.09	137.1	2.21	103.9	0	1	1	1	1	1	0	0	0	0	0	4608
215	0	72	2	0	1	0	1	0	0	0	0	1	1	0	102.4711897	130.4	2538	3.97	NA	2.1	103.1	0	1	1	1	1	1	0	0	0	0	0	2137
216	0	76	2	1	1	1	0	1	0	0	0	1	0	1	48.65112828	107	NA	4.38	136.4	2.49	107.1	0	1	1	1	1	0	0	0	0	0	0	4607
217	0	55	1	1	0	0	1	0	0	0	0	1	1	0	66.25463462	160	836.4	3.91	137.7	2.46	103.6	1	1	1	1	1	0	1	1	1	1	0	3671
218	0	64	1	1	1	0	0	1	0	0	0	1	1	0	78.44556189	121	1538	3.38	138.1	2.16	103.9	0	1	1	1	1	1	0	0	0	0	0	4603
219	1	61	1	1	0	1	0	0	0	0	0	1	0	1	54.22039251	149	17147	3.14	126	2.1	90.7	1	1	1	1	1	1	1	1	1	1	0	3618
220	0	66	1	0	0	1	0	1	0	0	0	1	0	0	39.84504199	143	14816	4.01	147.7	2.35	108.7	1	0	0	1	1	0	1	1	1	0	0	4593
221	0	68	1	0	1	0	0	0	0	0	1	1	1	0	65.57872759	130	625.5	3.86	139.1	2.22	105.2	NA	NA	NA	NA	NA	NA	NA	NA	NA	1	1	44
222	0	68	1	0	1	1	1	0	0	0	1	1	1	1	25.47293621	120	NA	3.67	146	2.24	108.1	NA	NA	NA	NA	NA	NA	NA	NA	NA	1	0	3222
223	1	78	2	1	0	0	0	1	0	0	0	1	0	1	78.60264263	98.7	NA	2.91	136.1	2.08	96.9	0	0	1	1	1	0	1	0	1	0	0	4585
224	0	74	2	0	1	0	0	0	0	0	0	1	1	0	71.96048046	118	5011	3.32	139.7	2.06	111.5	0	0	1	1	1	0	1	1	1	0	0	4579
225	0	60	1	1	0	0	0	0	0	0	0	1	0	1	80.51151469	118	847	3.99	133.1	1.95	100.5	1	0	1	1	1	0	0	0	0	0	0	4575
226	0	77	1	0	1	1	1	1	0	0	0	1	1	0	44.27956689	103.5	18475	4.46	134	2.01	106.5	1	0	1	1	1	0	1	1	1	0	0	4573
227	0	47	1	1	0	1	0	1	0	0	0	0	0	0	NA	105	1139	3.25	137.9	2.35	102.3	0	0	0	1	1	0	1	0	1	0	0	4571
228	1	79	1	0	1	1	1	1	0	0	0	1	1	0	27.16457785	108	6102	4.88	135.3	2.02	95.7	0	1	1	1	1	0	1	1	1	1	0	1802
229	0	51	1	0	1	1	1	1	0	0	0	0	0	0	NA	98.7	35001	4.36	138.7	2.27	100.4	0	1	1	0	1	1	1	1	0	1	0	519
230	0	72	1	1	1	1	0	0	0	0	0	1	1	0	54.9547345	134	2296	4.08	139.9	2.15	104.1	1	0	1	1	1	0	1	1	1	0	0	4563
231	0	68	1	0	1	1	1	1	0	0	0	1	1	0	4.510843378	91	NA	3.55	141.7	2.25	107.2	0	1	1	1	1	1	1	1	0	0	0	4165
232	0	73	2	1	1	1	1	0	0	0	0	1	1	0	58.93359251	151	NA	3.75	136.8	2.31	102.8	1	1	0	1	1	0	0	0	0	0	0	4560
233	0	68	2	0	1	1	0	0	0	0	0	1	1	0	45.60959397	129	1131	4.06	138.2	2.5	101.7	1	1	1	1	1	1	0	0	0	0	0	4558
234	0	48	1	1	0	0	1	1	0	0	0	0	0	0	71.17256869	133.1	NA	3.64	140.8	2.86	104.5	1	0	1	1	0	0	1	1	1	0	0	4555
235	0	65	1	1	1	0	0	1	0	0	0	0	0	0	75.2953289	112	4243	5.23	133.7	1.95	101.3	1	1	1	1	1	0	1	1	1	0	0	4554
236	0	59	1	0	0	1	0	1	0	0	1	0	0	0	56.14053743	135	NA	3.39	134	2.21	102.6	1	0	1	1	0	0	1	1	1	1	0	4194
237	0	66	2	1	0	0	0	1	0	0	0	1	1	0	74.83306859	111	365.5	3.95	140.8	2.23	109.5	0	1	1	1	1	1	0	0	0	0	0	4548
238	1	62	1	1	0	1	0	1	0	0	0	1	1	0	44.82074298	128	9664	4.29	131.4	2.04	95.6	1	1	1	1	1	0	0	0	0	0	0	4545
239	0	56	2	0	1	0	0	0	0	0	0	1	1	0	NA	122.7	1293	4.19	139.4	2.25	104.3	1	0	1	1	1	1	1	1	1	1	0	2868
240	0	74	1	0	1	0	1	1	0	0	0	1	1	0	92.57758428	106	NA	3.4	142	2.11	110.2	1	1	1	1	1	0	1	1	1	0	0	4535
241	0	71	2	0	1	1	0	1	1	0	1	0	0	0	33.6725867	114	NA	3.28	139.7	2.14	103.8	NA	NA	NA	NA	NA	NA	NA	NA	NA	1	1	14
242	0	57	1	1	0	1	0	0	0	0	0	0	0	0	45.23703724	135.6	8023	3.53	137.8	2.12	102.9	NA	NA	NA	NA	NA	NA	NA	NA	NA	1	1	2
243	0	79	1	1	0	0	1	1	0	0	0	1	1	0	70.61670164	125.3	5261	3.52	130	2.19	99.4	1	1	1	1	1	0	1	1	1	0	0	4528
244	0	63	1	1	1	0	0	0	0	0	0	1	0	1	NA	145.7	NA	4.16	137.5	2.3	107	1	1	1	1	1	0	1	1	1	1	0	2663
245	0	67	1	1	1	0	0	0	0	0	0	1	1	0	96.96265366	145	817.8	3.87	138.4	2.1	104.6	1	1	1	1	1	0	0	0	0	0	0	1155
246	0	66	2	0	1	0	1	0	0	0	0	0	0	0	76.05068334	128.1	NA	4.12	139.3	2.29	104.5	1	1	1	1	1	0	1	1	1	0	0	4522
247	0	33	1	1	0	1	0	1	0	0	0	1	1	0	35.50358338	162.9	2004	3.7	137.6	1.86	101.6	1	1	1	1	1	0	0	0	0	1	0	2496
248	0	75	2	0	1	1	1	1	0	0	0	1	1	0	5.645114476	91	35001	4.21	137.1	2.29	101.3	0	1	1	1	1	1	0	0	0	1	0	723
249	0	58	1	1	1	0	0	0	0	0	0	1	1	0	79.01492265	158	1084	4.17	140.1	2.54	102.8	1	1	1	1	1	1	0	0	0	0	0	4503
250	0	75	1	0	1	1	1	0	0	0	0	1	1	0	NA	130.2	NA	3.24	NA	2.47	102.7	0	1	1	1	1	1	1	0	0	0	0	1567
251	0	56	2	0	0	0	0	0	1	0	0	0	0	0	NA	147	NA	3.44	138.7	2.53	100.3	1	0	0	0	0	0	1	1	0	1	0	3587
252	0	75	1	1	1	1	1	0	0	0	0	1	1	0	35.99755223	139.4	359.8	4.19	138.3	2.48	100.3	0	0	1	1	1	0	0	0	0	0	0	1959
253	0	73	2	0	1	1	0	0	0	0	0	0	0	0	34.89736203	131	9674	3.64	134.3	2.17	100.7	1	1	1	1	1	0	1	1	1	0	0	4495
254	0	76	2	1	1	0	0	1	0	0	0	1	1	0	75.12325145	110.5	7999	4.7	138.1	2.16	105.4	0	1	0	1	1	0	1	0	1	0	0	4492
255	0	76	1	0	1	1	0	0	0	0	0	1	1	0	46.18142481	135	4780	4.12	143.5	2.3	107.4	1	1	1	1	1	1	1	1	1	1	0	875
256	0	79	1	0	0	1	1	0	0	0	0	0	0	0	49.61122417	128	2863	4.09	133.8	2.23	105.3	0	0	1	1	1	0	1	1	0	1	0	1577
257	0	68	1	0	1	0	0	1	0	0	0	0	0	0	74.42408374	131	NA	3.8	136.5	2.3	103.8	1	1	1	1	1	0	1	0	1	0	0	1077
258	1	68	2	1	0	0	0	1	0	0	0	1	1	0	93.59661519	122	13047	4.3	117.5	1.93	94.4	0	1	1	1	1	0	1	0	1	0	0	4471
259	0	59	1	0	1	1	1	0	0	0	0	1	1	0	54.08890647	133	70.27	4.35	NA	2.19	105.8	0	1	1	1	1	0	1	1	0	0	0	1561
260	0	58	1	1	0	1	0	1	0	0	0	0	0	0	14.35225574	82	10056	5.67	137.3	2.33	108.6	0	0	0	1	1	0	1	1	1	0	0	4467
261	0	69	1	0	0	1	0	1	0	0	0	0	0	0	26.16365902	123	NA	3.76	140.6	2.2	105.9	0	0	1	1	0	0	1	1	1	0	0	1120
262	0	76	1	0	0	1	0	1	0	0	0	1	1	0	52.33653723	100	NA	3.4	136.6	1.99	103	1	0	1	1	1	0	1	1	1	0	0	4459
263	0	55	1	1	0	0	1	0	0	0	0	1	1	0	122.0917022	134.3	NA	3.56	135.7	2.05	99.7	0	0	1	1	1	1	1	1	1	1	0	3386
264	0	57	1	1	0	1	0	0	0	0	0	1	1	0	NA	142	NA	3.74	138	1.95	106.8	NA	NA	NA	NA	NA	NA	NA	NA	NA	1	1	47
265	1	81	2	1	1	1	1	0	0	0	0	1	0	1	45.2017082	133	NA	3.48	133.5	2.29	95.4	0	1	1	1	1	1	1	1	1	0	0	4070
266	0	76	1	0	1	1	0	0	0	0	1	1	1	0	29.97266497	140	2706	4.07	139.1	2.4	107.4	0	0	1	1	1	1	1	0	1	0	0	4450
267	0	78	1	1	0	1	0	0	0	1	0	1	1	0	42.11789045	137.3	13370	3.93	143.9	2.08	107.8	1	0	1	1	1	0	1	0	1	0	0	4450
268	0	69	2	0	1	1	1	1	0	0	0	1	1	0	26.094659	93.5	10154	4	140	2.29	104.4	1	1	0	1	1	1	1	1	1	0	0	4449
269	0	50	1	1	1	1	0	0	0	0	0	1	1	0	34.05495224	139	254.4	3.99	138	2.4	101.3	0	1	1	1	1	1	0	0	0	0	0	1338
270	0	78	1	1	0	1	0	1	0	0	0	1	1	0	59.15900308	133	NA	3.49	137.7	2.04	104.3	0	1	1	1	1	0	0	0	0	0	0	4446
271	0	70	2	1	1	1	0	0	0	0	0	1	1	0	41.01026862	119	6521	3.82	137.9	2.03	104.8	1	1	1	1	1	0	1	1	1	0	0	4444
272	0	73	1	1	0	0	0	1	0	0	0	1	0	1	66.10580983	124	NA	3.84	132.8	2	101.7	0	0	1	1	1	0	1	1	0	0	0	4439
273	0	71	1	1	1	1	0	0	0	0	0	1	1	0	53.56274495	156	1068	3.96	138.5	2.35	109.4	1	1	1	1	1	0	0	0	0	1	0	3088
274	1	70	1	1	0	1	0	0	0	0	0	1	1	0	49.94968933	155	NA	3.74	142.5	2.37	96.5	1	1	1	1	1	0	1	1	1	0	0	4429
275	1	67	1	0	0	1	0	0	1	0	0	1	1	0	56.8556655	167	23174	4	138.3	2.24	97.5	1	1	0	1	1	0	1	0	1	0	0	4428
276	0	51	1	0	0	1	0	1	0	0	0	0	0	0	49.33444761	119.8	2082	4.02	138.3	2.13	103	0	1	0	0	0	0	1	1	1	0	0	4312
277	0	81	2	1	0	0	0	0	0	0	0	1	1	1	67.44369096	133	2852	3.48	140	2.3	104.6	1	1	1	1	1	0	0	0	0	0	0	4426
278	0	80	1	1	1	0	0	1	0	0	1	1	0	0	72.91082602	125.9	322.7	4.08	137.2	2.1	104.4	0	0	0	1	0	0	0	0	0	0	0	1023
279	0	72	1	1	0	0	0	0	0	0	0	1	1	0	77.58615046	129.7	NA	4.38	140.7	2.19	105.2	1	1	1	1	1	0	0	0	0	1	0	4302
280	1	74	1	1	1	1	0	1	0	0	0	0	0	0	29.62453324	120	NA	3.62	136.5	2.01	97.6	NA	NA	NA	NA	NA	NA	NA	NA	NA	0	0	4398
281	1	66	1	1	0	0	1	1	0	0	0	1	1	0	84.41761025	127.9	NA	5.82	124.7	1.82	93.2	1	1	1	1	1	0	0	0	0	0	0	4406
282	0	80	2	1	1	1	1	0	0	0	0	1	1	0	58.62518064	148.1	NA	4.17	134.4	2.4	106.2	1	0	1	1	1	0	1	0	1	0	0	4406
283	1	47	1	1	0	0	1	0	0	0	0	0	0	0	83.73403335	155	NA	4.06	125.9	1.87	96	0	0	0	0	0	0	1	1	1	0	0	4387
284	0	72	1	0	1	1	1	0	0	0	0	1	0	0	20.92948868	128	2458	4.27	138.8	2.29	102.9	1	0	1	1	1	0	1	1	0	0	0	4401
285	0	70	1	0	0	1	0	0	0	0	0	1	1	0	54.22563195	128	5403	3.34	137	2.21	102.5	1	1	1	1	1	0	1	1	1	1	0	3524
286	0	74	1	0	1	1	0	0	0	0	0	0	0	0	59.17893312	127	190.2	5.18	134.7	2.19	104.2	1	0	1	1	0	0	1	0	1	0	0	4394
287	0	68	2	1	1	0	0	0	0	0	0	1	1	0	77.99480885	147	3745	3.68	136.9	2.12	106.3	0	1	1	1	1	1	1	1	1	0	0	1566
288	0	70	1	1	1	1	0	1	0	0	0	1	1	0	44.78303787	113	NA	4.17	138.1	2.22	100.5	1	1	1	1	1	1	0	0	0	0	0	4388
289	0	46	1	1	0	0	1	0	0	0	0	1	1	0	88.40314511	150.8	703.3	4.18	139.2	2.37	107	1	1	1	1	1	0	0	0	0	0	0	4383
290	0	64	1	1	0	1	0	0	0	0	0	1	1	0	NA	131.3	NA	4.12	137.7	2.19	106.1	1	1	1	1	0	0	0	0	0	1	0	3603
291	1	60	1	0	1	0	0	0	0	0	0	1	1	0	71.61906632	146	299.2	3.08	137.1	2.25	96.2	0	1	1	1	1	0	0	0	0	0	0	1825
292	1	79	1	1	1	0	0	1	0	0	0	1	1	0	72.37209533	102	3691	3.72	132.9	1.98	97.2	0	0	1	1	1	0	0	0	0	0	0	4368
293	0	59	1	1	0	1	0	1	0	0	0	1	0	1	57.22168634	131.2	NA	4.64	137.2	2.09	108.7	0	0	1	0	1	0	0	0	0	0	0	4368
294	0	67	1	0	0	1	0	1	0	0	0	0	0	0	42.77462261	101	3324	4.05	139.2	2.15	105.5	0	0	0	0	1	0	0	0	0	1	0	2095
295	0	62	2	0	1	1	1	0	0	0	0	1	1	0	39.37111072	121.3	31121	3.3	138.4	2.05	101.8	1	1	1	0	1	0	1	1	1	0	0	4365
296	0	78	1	1	0	0	0	1	0	0	0	1	1	0	81.60283899	122	NA	4.15	138.2	2.02	108	1	1	1	1	1	0	1	1	1	1	0	3689
297	0	69	1	1	0	0	0	1	0	0	0	1	1	0	73.47555247	123	5146	3.36	137.1	2.12	99.8	1	0	1	1	1	0	0	0	0	0	0	4362
298	0	26	1	1	0	0	0	0	0	0	0	1	1	0	79.7118164	143.7	3351	3.34	139.8	2.2	104.7	1	1	0	1	1	0	0	0	0	1	0	1480
299	0	72	1	0	0	0	0	1	0	0	0	1	1	0	64.11030172	127.5	NA	3.51	145	2.22	110.7	0	0	1	1	1	0	0	0	0	0	0	2170
300	0	77	1	1	1	1	0	1	0	0	0	1	1	0	37.80344259	111	5076	3.53	143	2.2	105.6	NA	NA	NA	NA	NA	NA	NA	NA	NA	0	0	4360
301	0	67	2	1	1	1	0	1	0	0	0	1	0	0	20.34408476	118.1	NA	4.47	141.9	2.36	116.8	NA	NA	NA	NA	NA	NA	NA	NA	NA	0	0	4353
302	0	67	1	1	0	0	0	0	0	0	0	0	0	0	93.04976635	130	993.3	4.14	138.9	2.21	107.6	1	0	1	1	1	0	1	0	1	1	0	3414
303	0	61	1	0	0	0	1	0	0	1	0	0	0	0	65.65485919	153	2054	4.06	139	2.49	101.1	0	1	1	1	1	0	1	1	1	0	0	4348
304	0	48	1	1	1	1	1	0	0	0	0	1	1	0	54.40466857	130.6	553	3.62	137.7	2.09	104.5	1	1	1	1	1	1	0	0	0	0	0	4346
305	0	81	1	1	0	0	0	1	0	0	0	0	0	0	61.18137886	126.4	392.3	4.11	137.5	2.11	101	1	0	1	1	0	0	1	1	1	1	0	394
306	0	82	1	1	0	0	1	0	0	0	0	0	0	0	71.32189706	138.4	1831	3.49	137.6	2.3	106.2	1	1	1	1	1	0	1	1	1	1	1	61
307	0	59	1	0	1	0	0	1	0	0	0	1	1	0	80.78667663	88	278.5	3.69	137.1	2.06	103.8	0	1	1	1	1	0	0	0	0	0	0	4340
308	0	43	1	0	0	0	0	0	0	0	0	1	1	0	103.3631621	145	NA	4.23	137.6	2.06	103.4	1	1	1	1	1	0	0	0	0	0	0	4339
309	0	65	1	0	1	0	0	0	0	0	0	0	0	0	60.13742573	133	1706	4.15	139.3	2.14	110.4	0	0	1	1	1	0	1	1	1	1	0	2144
310	0	55	1	1	1	1	1	0	0	0	0	1	1	0	53.87717772	138	1065	4.2	141.1	2.13	110.4	1	0	1	1	1	1	0	0	0	0	0	4336
311	0	74	2	1	1	1	0	0	0	0	0	1	1	0	31.10493067	142	NA	3.67	145.6	2.01	105.7	NA	NA	NA	NA	NA	NA	NA	NA	NA	1	1	20
312	0	68	2	1	0	1	1	0	0	0	0	1	1	0	54.68066929	125	NA	4.29	138.2	1.98	106.7	NA	NA	NA	NA	NA	NA	NA	NA	NA	0	0	4335
313	0	71	1	0	1	1	1	1	1	0	0	1	1	0	27.23859109	121.7	NA	4.39	142.2	1.87	115.6	0	0	1	1	1	0	1	0	1	0	0	4328
314	0	66	1	1	1	1	0	0	0	0	0	1	1	0	59.95133053	130	5930	3.51	136.8	2.13	107	1	1	1	1	1	0	1	0	1	0	0	4323
315	0	79	1	1	1	0	0	1	0	0	0	1	1	0	NA	106	NA	4.47	139.6	2	109.3	1	1	1	1	0	0	1	1	1	0	0	4322
316	1	68	1	0	0	0	1	0	0	0	0	0	0	0	89.02420885	135.6	8758	4.24	135.3	2.09	97.2	0	1	0	0	1	1	0	0	0	0	0	4320
317	0	71	1	0	1	1	0	1	0	0	0	0	0	0	51.1555807	117	2175	4.23	146.3	2.4206204	100.6	NA	NA	NA	NA	NA	NA	NA	NA	NA	0	0	4319
318	0	87	2	1	1	1	0	1	0	0	0	1	1	0	49.57073683	103.6	NA	2.98	136.8	1.96	102.7	0	0	1	1	1	0	1	1	1	0	0	3503
319	1	53	2	0	0	1	0	0	1	0	0	0	0	0	54.81757016	141	2492	2.76	136.8	1.94	92.9	0	0	0	0	0	0	1	1	1	0	0	4316
320	0	76	2	1	0	1	0	1	0	0	0	0	0	0	41.1211904	114.8	16456	3.61	142.2	2.2	110.1	0	1	1	1	1	0	0	0	0	1	0	3031
321	1	60	1	1	1	1	0	0	0	1	0	1	0	1	NA	148	NA	2.95	138.1	2.11	95.9	1	1	1	1	1	0	0	0	0	0	0	4313
322	0	74	1	0	0	1	0	1	1	0	0	0	0	0	39.49593943	81	2128	4.19	134.9	2.45	100	NA	NA	NA	NA	NA	NA	NA	NA	NA	1	0	134
323	0	75	1	1	1	1	0	1	0	0	0	1	1	0	40.56379251	109	NA	3.78	136	2.02	101.7	0	1	1	1	1	0	1	1	1	1	0	2802
324	0	76	1	1	0	NA	0	1	1	0	0	1	1	0	NA	127	1743	4.14	129	2.04	98.8	1	1	1	1	1	0	0	0	0	0	0	4306
325	0	76	1	1	1	1	1	0	1	0	1	1	1	0	27.43715499	136	5414	3.56	148.8	1.8	116.5	1	1	1	1	1	1	0	0	0	0	0	4302
326	0	59	1	1	0	0	0	1	0	0	0	1	1	0	94.07162343	132	744.1	3.55	143	2.41	103.3	1	1	1	1	1	0	0	0	0	0	0	4302
327	0	76	1	1	1	1	0	1	0	0	0	1	1	0	50.45373299	111	NA	4.34	140.1	2.09	108.4	1	1	0	1	1	0	0	0	0	0	0	4300
328	0	70	1	0	1	1	0	1	0	0	0	1	0	1	51.30309449	110	13942	2.9	135	1.94	100.4	1	0	1	1	1	0	1	1	1	0	0	4291
329	0	70	1	1	1	1	0	1	0	0	0	1	1	0	55.48327463	113	1107	3.82	133.5	2.2	98	0	1	1	1	1	0	0	0	0	0	0	876
330	0	76	2	1	1	0	1	0	0	0	0	1	1	0	77.67875021	130	8485	3.74	137.2	2.2	101.9	0	1	1	1	1	0	0	0	0	0	0	4290
331	0	74	1	0	0	1	0	0	1	0	0	0	0	0	40.04768461	134.7	3188	3.72	139.5	2.13	109.7	1	1	0	0	0	0	1	1	1	1	0	378
332	0	60	1	0	0	0	0	1	0	0	0	0	0	0	61.75277335	114.1	NA	4.12	139.4	2.15	107.9	1	0	0	0	0	0	1	1	1	0	0	4288
333	0	52	1	1	0	0	0	1	0	0	0	1	0	1	61.66301877	127	4719	4.27	134.4	2.28	99.5	0	1	1	1	1	0	0	0	0	1	0	2901
334	0	59	1	1	1	0	0	0	0	0	0	1	1	0	88.79624989	132	NA	3.16	141.8	2.02	103.6	1	1	1	1	1	1	0	0	0	0	0	4276
335	0	40	1	1	0	1	0	0	0	0	0	0	0	0	NA	141.3	NA	4.83	138.8	2.29	102.2	0	1	1	1	0	0	1	0	0	1	0	2401
336	0	63	1	1	1	0	0	1	0	0	0	1	1	0	68.89152077	103	3770	4.09	130.9	1.86	101.6	1	1	1	1	1	0	0	0	0	0	0	4270
337	0	70	2	1	1	1	0	1	1	0	0	1	1	0	43.9557048	109	NA	3.82	139	2.36	105.9	1	0	1	1	1	0	0	0	0	0	0	4267
338	0	68	2	0	1	0	0	1	0	0	0	0	0	0	67.81818977	122	NA	3.77	141.4	2.27	108	1	1	0	0	0	1	1	1	1	1	0	4026
339	0	64	1	0	1	0	0	1	0	0	0	1	1	0	75.53268297	134.2	1104	3.5	139.1	1.99	109.6	1	1	1	1	1	0	1	1	1	0	0	4250
340	0	73	1	1	0	1	0	0	0	0	0	1	0	1	46.63841284	135.6	NA	3.56	135.8	1.79	110.5	1	1	1	1	1	0	0	0	0	0	0	4250
341	0	65	1	1	1	1	0	1	0	0	0	1	1	0	38.31621042	119.8	22122	4.3	139.3	2.23	109.8	1	1	1	1	1	0	1	1	1	1	0	863
342	0	77	1	0	1	1	0	1	1	0	0	1	1	0	36.26795734	123	3698	3.84	142.8	2.13	108.8	0	1	0	1	1	1	1	1	1	1	0	486
343	0	71	1	1	1	1	0	1	0	0	1	1	1	0	31.28598391	103.3	3056	2.73	137.1	2.03	99.7	0	1	1	1	1	1	1	1	0	1	0	1836
344	0	82	2	0	1	1	1	1	0	0	0	1	1	0	35.26904241	91.9	16064	6.44	141.1	2.73	110	0	1	0	1	1	1	0	0	0	0	0	3403
345	0	54	2	1	0	0	1	0	0	0	0	1	1	0	134.0724359	134.6	1750	3.43	140	2.13	109.4	1	0	1	1	1	0	0	0	0	0	0	4242
346	1	67	2	1	0	1	0	0	0	0	0	1	1	0	19.14495675	134.5	NA	3.05	123	2.15	92.8	1	1	1	1	1	1	1	0	1	1	0	3549
347	0	67	2	1	1	1	0	1	0	0	0	1	1	0	55.80336786	118.5	NA	3.37	145.5	2.16	110.2	1	1	1	1	1	1	1	1	1	1	0	2249
348	1	59	1	1	1	0	1	0	0	0	0	1	1	0	84.27358713	170.3	NA	3.93	130.5	2.29	90.4	1	1	1	1	1	0	1	1	1	0	0	2064
349	1	62	1	1	0	1	0	1	0	0	1	1	1	0	44.12719298	97	20847	3.81	134	2.14	93.4	1	1	1	1	1	0	1	1	1	0	0	4220
350	0	45	1	1	0	0	0	1	0	0	0	1	1	0	92.51251973	126.4	1605	4.72	134.3	2.17	101.5	0	0	1	1	1	0	1	1	1	0	0	4219
351	0	65	2	1	0	1	0	1	0	0	0	1	1	0	36.65408016	92	1244	3.2	153	1.62	108.5	NA	NA	NA	NA	NA	NA	NA	NA	NA	1	1	1
352	0	71	1	1	1	0	0	1	0	0	0	0	0	0	90.60165949	119.1	NA	3.03	137.8	1.96	103.4	1	1	1	0	0	0	0	0	0	0	0	4216
353	0	68	2	1	1	1	0	0	1	0	0	0	0	0	52.11328779	129	8226	3.91	138.5	2.2	107.5	NA	NA	NA	NA	NA	NA	NA	NA	NA	0	0	4214
354	0	62	1	1	0	1	0	0	0	0	0	1	1	0	54.54496044	137.6	1081	3.57	140.4	2.1	106.3	1	1	1	1	1	0	0	0	0	0	0	4201
355	0	65	1	1	1	1	1	1	0	0	0	1	1	0	12.42932252	83	19257	4.79	143.5	2.1	112.4	0	1	1	1	1	0	1	1	1	0	0	1108
356	0	55	1	1	1	0	1	0	0	0	0	1	1	0	87.96298614	159	1381	4.09	144.7	2.32	104.9	1	1	1	1	1	1	0	0	0	0	0	4201
357	0	64	2	1	0	0	0	0	0	0	0	1	1	0	64.62581928	135	NA	4.02	140.5	2.19	104.8	1	1	1	1	1	0	1	1	1	0	0	4199
358	0	63	1	0	0	0	0	0	0	0	0	0	0	0	79.71803214	159	NA	3.75	140.4	2.39	108.3	NA	NA	NA	NA	NA	NA	NA	NA	NA	0	0	4193
359	0	61	1	1	0	0	0	0	0	0	0	1	1	0	61.0424718	153	NA	3.48	139.7	2.16	108.9	0	1	1	1	1	0	1	0	1	0	0	4191
360	0	63	1	0	0	0	0	1	0	0	0	0	0	0	NA	108.9	NA	3.84	129.7	2.03	100.9	0	0	0	0	0	0	1	1	1	0	0	4189
361	0	67	2	0	1	0	0	0	0	0	0	0	0	0	87.83830548	113	38.72	3.1	141.6	2.07	106.6	1	1	1	1	0	0	1	0	1	0	0	4189
362	0	53	1	0	0	1	0	0	0	0	0	1	1	0	45.9101538	147	1943	3.66	134.4	1.78	106.2	1	1	1	1	1	0	1	1	1	1	0	3318
363	0	62	1	0	0	1	1	0	0	0	0	1	1	0	30.36410492	151	12328	4.06	137.4	2.05	104.6	1	1	1	1	1	0	1	1	1	1	0	2081
364	0	66	2	0	1	0	0	1	0	0	0	0	0	0	67.82886013	106.9	NA	2.89	138.5	2.1	103.3	NA	NA	NA	NA	NA	NA	NA	NA	NA	1	0	145
365	0	75	1	1	1	1	0	1	0	0	0	1	1	0	46.38321698	123	3299	3.11	139.2	2.03	102.3	1	0	1	1	1	0	0	0	0	0	0	4184
366	0	80	1	1	0	1	0	1	0	0	0	1	1	0	54.79174342	108	8249	4.06	138	1.94	107.4	NA	NA	NA	NA	NA	NA	NA	NA	NA	1	1	6
367	0	70	1	0	0	1	1	1	0	0	0	0	0	0	46.53120273	90	4706	4.72	140.3	2.3	107	0	0	1	1	1	0	1	1	1	1	1	72
368	1	60	1	0	0	1	0	0	0	0	0	0	0	0	40.334227	161	11866	4.48	132.9	2.35	88.7	0	0	0	0	0	0	1	1	0	0	0	4173
369	1	66	2	1	0	1	1	1	0	0	0	1	1	0	35.86037881	88.3	2217	2.76	135.5	2.3	97.4	0	1	1	1	0	0	1	1	1	0	0	1288
370	0	34	1	1	0	NA	0	0	0	0	0	1	1	1	NA	152	NA	4.07	137.4	2.08	105.4	1	1	1	1	1	0	0	0	0	0	0	4160
371	0	56	1	1	0	0	0	1	0	0	0	1	1	0	97.96652735	128.2	616.8	2.89	139.4	2.03	104.1	0	1	1	1	1	0	0	0	0	1	0	1042
372	0	69	1	0	1	NA	0	0	0	0	0	1	1	0	NA	152	394.7	3.48	141.1	2.28	107.7	0	1	1	1	0	0	0	0	0	0	0	652
373	0	38	1	1	1	1	0	0	0	0	0	1	0	1	NA	147.3	NA	3.69	137.5	2.33	105.9	1	1	1	1	1	0	0	0	0	0	0	4146
374	1	69	1	0	1	1	0	0	0	0	1	1	1	0	14.60876343	137	26144	4.53	135.2	2.09	96.7	0	1	1	1	1	1	0	0	0	1	0	1700
375	0	79	1	1	1	1	0	0	1	0	1	1	1	0	44.77149672	150	7673	4.23	136.7	2.31	100.3	0	1	1	1	1	0	1	0	1	1	0	3254
376	0	63	2	0	1	1	1	1	0	0	0	0	0	0	12.01891387	95.2	21630	5.82	141.5	2.18	113	0	0	1	1	1	1	0	0	0	1	0	3528
377	0	80	1	1	1	1	1	1	0	0	1	1	1	0	44.65731887	125.8	6373	3.91	139	2.23	106.4	NA	NA	NA	NA	NA	NA	NA	NA	NA	1	1	5
378	0	74	2	0	0	1	1	0	0	0	1	0	0	0	33.12156489	127	NA	4.46	129.7	2.26	100.9	0	1	1	1	1	0	1	1	1	0	0	4122
379	0	71	2	1	1	0	0	0	0	0	0	1	1	0	62.57503636	130.9	1838	4.12	138.5	2.15	104.9	1	0	1	1	1	0	0	0	0	1	0	1014
380	0	75	1	0	0	1	0	0	0	0	0	0	0	0	55.62299905	143.4	5768	4.45	137.5	2.24	102.9	0	0	0	1	0	0	1	1	1	0	0	4117
381	0	68	1	0	1	1	1	1	0	0	0	1	1	0	29.81673156	123.9	34431	2.96	137.8	2	102.3	0	1	1	1	1	1	1	1	1	0	0	924
382	0	54	1	1	0	0	0	1	0	0	0	1	1	0	101.4604371	105.8	1671	4.41	140.8	2.19	107.9	1	1	1	1	1	0	0	0	0	0	0	4115
383	0	85	1	0	0	0	0	1	0	0	0	1	1	0	NA	120	271.6	4.32	130.9	2.13	99	0	0	1	1	1	0	0	0	0	0	0	2155
384	0	73	1	0	1	1	0	1	0	0	0	1	1	0	27.04305033	121	17808	3.04	142.7	1.93	101.1	0	1	1	1	1	0	1	1	1	0	0	4114
385	0	80	1	1	1	1	0	0	0	0	0	1	1	0	53.38094517	133.3	4002	3.72	139.1	2.2	101.9	1	1	1	1	1	0	1	0	1	0	0	967
386	0	57	1	1	1	0	0	1	0	0	0	1	1	0	72.79495496	121	1644	3.59	132.5	1.97	101.9	1	0	1	1	0	0	0	0	0	1	0	1092
387	0	76	2	1	1	1	0	1	0	0	0	1	1	0	41.94044124	114	10338	3.86	132	2.05	101.4	0	1	1	1	1	0	1	1	1	1	0	3151
388	0	67	1	1	1	1	0	1	0	0	0	1	0	1	10.50000729	106.6	12765	5.57	135.6	2.65	106.1	NA	NA	NA	NA	NA	NA	NA	NA	NA	1	1	23
389	0	72	2	1	1	0	0	1	0	0	0	1	1	0	60.70643603	120.1	2517	4	141.4	2.02	107.6	1	1	1	1	1	0	1	1	1	0	0	4106
390	0	64	1	0	0	0	1	1	0	0	0	0	0	0	86.12874427	127	1824	3.16	137.9	2.2	102.5	1	0	1	1	1	0	1	1	1	0	0	4106
391	1	41	1	0	0	0	0	0	0	0	0	0	0	0	68.04576167	165	4832	4.59	129	1.9	96	1	1	0	0	0	0	1	0	1	0	0	4101
392	0	45	2	0	1	0	0	1	0	0	0	1	0	1	86.39831018	118	NA	4.17	136.5	2.36	105.3	1	1	1	1	1	1	1	0	0	0	0	4100
393	0	79	1	0	1	1	0	0	0	0	0	1	1	0	NA	141	539.6	3.71	140.6	2.1	108.3	NA	NA	NA	NA	NA	NA	NA	NA	NA	1	1	14
394	0	79	2	0	1	1	1	1	0	0	0	0	0	0	36.4849492	87	6984	4.11	141.7	2.21	111.7	0	0	1	0	1	1	1	0	1	1	0	3400
395	0	77	1	1	1	1	0	0	0	0	0	1	0	0	53.46461138	142	3363	3.93	138.6	2.14	108.8	1	1	1	0	1	0	0	0	0	0	0	678
396	0	69	1	1	0	1	0	0	0	0	0	0	0	0	44.55677289	141.5	NA	4.1	136.1	2.43	104.1	1	1	1	1	0	0	0	0	0	0	0	4094
397	0	73	1	0	1	1	0	1	0	0	0	0	0	0	16.36432521	78.9	4549	5.13	136.7	2.25	101.5	0	0	1	1	0	1	1	1	1	0	0	4091
398	0	69	2	0	0	1	1	1	0	0	0	1	1	0	34.42742615	105	11326	4.16	138.3	2.18	104.6	1	1	1	1	1	1	0	0	0	0	0	4089
399	0	58	1	0	0	0	0	0	0	0	0	0	0	0	81.06750712	148	NA	4.33	138.5	2.33	100.6	0	0	0	0	0	0	1	1	0	0	0	4087
400	0	71	1	1	1	0	0	0	0	0	0	0	0	0	61.77381598	133	1805	3.12	137.6	1.94	104.6	1	1	1	1	1	0	0	0	0	0	0	3881
401	0	69	1	0	1	1	1	1	1	0	0	1	0	1	21.36905792	78	NA	4.45	143.6	2.04	107	0	1	1	1	1	0	1	1	1	0	0	4011
402	0	71	2	1	0	0	0	1	0	0	0	0	0	0	76.1682699	108.3	2609	4.64	133.3	2.18	101.7	NA	NA	NA	NA	NA	NA	NA	NA	NA	0	0	4080
403	1	48	1	1	0	0	0	0	0	0	0	1	1	0	79.09285537	148	NA	4.28	127.5	2.17	92.1	1	1	1	1	1	0	0	0	0	1	0	1140
404	0	79	2	1	1	0	0	1	0	0	0	1	1	0	78.39963705	117.4	7058	3.68	135.8	2.32	102.6	1	0	1	1	1	0	0	0	0	1	0	3302
405	0	71	1	0	0	1	0	1	0	0	0	1	1	0	39.82915039	115.1	10702	3.62	134.4	2.23	108.8	1	1	1	1	1	0	1	1	1	0	0	4072
406	0	45	1	1	0	0	1	0	0	0	0	0	0	0	NA	182.8	NA	3.86	142.8	1.96	104.2	0	1	1	0	1	0	1	1	0	0	0	4072
407	0	66	2	1	1	0	1	0	0	0	0	0	0	0	84.20797845	127	7758	4.93	139	2.25	102.8	1	1	1	1	1	0	1	0	1	0	0	1473
408	1	77	2	0	1	1	1	1	0	0	0	0	0	0	54.65802111	117.1	11729	3.36	141.2	2.19	97.7	1	1	1	1	1	1	0	0	0	0	0	4063
409	0	62	1	1	0	1	1	0	0	0	0	1	1	0	31.04128777	139	NA	5.76	130.8	2.36	98.9	0	0	1	1	1	0	1	1	0	0	0	4060
410	0	68	2	1	0	1	0	1	0	0	0	0	0	0	25.75423586	121	14434	4.33	133.4	2.04	102.9	NA	NA	NA	NA	NA	NA	NA	NA	NA	0	0	4057
411	0	73	1	1	1	1	0	1	0	0	0	0	0	0	29.87540493	129	20026	4.76	137.1	2.2	104.5	0	0	1	1	1	0	0	0	0	1	0	3910
412	0	77	1	0	1	1	0	1	0	0	0	1	1	0	27.07625796	105.1	6105	4.22	138.7	2.13	100.9	0	1	1	1	1	1	1	1	1	0	0	4054
413	0	60	1	1	0	1	0	0	0	0	0	1	1	0	53.41516459	140	260.8	4.45	141.3	2.27	105.2	1	0	1	1	1	0	0	0	0	0	0	4054
414	0	75	2	1	1	1	0	0	0	0	0	1	1	0	46.21095733	129.6	NA	4.08	138.5	2.18	107.4	1	1	1	1	1	0	1	1	0	1	0	3728
415	0	64	1	0	0	0	0	0	0	0	0	0	0	0	110.4644397	150.4	1511	3.71	141.1	2.14	109	0	1	1	0	0	1	1	1	1	0	0	4053
416	0	74	2	1	1	1	0	1	0	0	0	1	1	0	26.23630837	101.5	NA	4.15	134.9	2.25	102.2	0	1	1	0	1	0	1	1	1	0	0	4053
417	0	80	1	0	1	1	0	0	1	0	1	1	1	0	47.36009491	142.5	2230	4.21	139.2	2.16	107.9	0	1	1	0	1	0	1	1	1	0	0	1817
418	0	75	2	0	1	1	1	1	0	0	0	1	1	0	32.66214455	111	1890	3.71	139.8	2.2	100.4	0	0	1	1	1	1	1	1	1	0	0	4047
419	0	74	1	1	1	0	0	0	0	0	0	1	1	0	71.56022363	141.9	4966	4.22	134.4	2.27	98.2	1	0	1	1	1	0	1	1	1	0	0	4045
420	0	72	1	1	1	0	1	1	0	0	0	0	0	0	60.69566945	125.8	NA	4.06	136.5	2.04	104.2	1	1	1	1	1	0	1	1	1	1	0	3181
421	0	64	1	0	0	0	0	1	0	0	0	1	1	0	82.7820397	126	7118	3.21	140.4	2.01	102.3	1	1	1	1	1	0	1	1	1	1	0	3953
422	0	71	1	1	1	0	1	0	1	0	0	1	1	0	NA	149.8	9862	3.73	134.5	2.16	99.1	1	1	1	1	1	1	0	0	0	0	0	4040
423	0	66	1	1	1	1	1	1	0	0	0	1	1	0	34.02671095	111.7	3534	3.25	137.9	2.45	104.1	1	1	1	1	1	1	0	0	0	0	0	4040
424	0	74	2	1	1	0	0	1	0	0	0	1	1	0	83.76005328	120.3	5977	3.9	137.4	2.28	106.4	1	1	1	1	1	0	1	1	0	0	0	2049
425	0	81	1	0	1	0	1	1	0	0	0	1	1	0	77.7662384	112	4008	3.34	140.2	2.14	107.2	0	1	1	1	1	0	1	0	1	0	0	4039
426	0	63	1	0	0	1	0	0	1	0	0	0	0	0	NA	155.2	NA	5.43	135	2.37	103.8	0	1	0	0	0	0	1	1	0	0	0	4037
427	0	69	1	1	1	0	0	0	0	0	0	1	1	0	63.96308983	135.7	NA	3.52	137.3	1.98	106.5	1	1	1	1	1	0	1	1	1	0	0	4034
428	1	71	1	1	1	1	0	1	0	0	0	1	1	0	43.91440216	127.1	NA	3.45	138.5	1.87	97.1	1	1	0	0	1	0	1	1	1	1	0	2120
429	0	50	1	0	0	0	1	0	1	0	0	0	0	0	101.7904794	140	NA	4.33	137.1	2.19	103.8	0	0	0	0	0	0	1	1	1	0	0	4033
430	0	71	1	0	0	1	1	0	0	0	0	1	1	0	50.78908842	140	9162	3.37	145.2	2.29	110.2	1	1	1	1	1	0	1	0	1	0	0	3849
431	1	74	2	1	1	1	1	1	0	0	0	1	1	0	3.336632961	113.7	35001	4.1	139.4	2.46	95.6	0	1	0	1	1	1	0	0	0	1	0	449
432	0	68	1	0	1	0	1	1	0	0	0	0	0	0	91.39917758	133	1022	3.65	141.9	2.27	109.1	0	0	1	1	1	0	1	1	1	0	0	4023
433	0	64	2	0	0	1	0	0	0	0	0	0	0	0	54.02902574	133.4	NA	3.9	140.9	2.34	102.4	0	1	0	1	1	0	1	0	1	0	0	4020
434	0	70	1	1	1	1	0	1	0	0	0	1	1	0	42.55854244	126.2	5981	4.04	141.6	2.18	110.4	1	1	1	1	1	0	0	0	0	0	0	4016
435	0	86	1	0	1	0	0	0	1	0	0	0	0	0	77.23602879	163	1724	4.38	138.1	2.27	101.2	1	1	1	0	0	0	1	1	1	0	0	1447
436	0	67	1	1	1	1	0	1	0	0	0	1	1	0	41.53423805	118	NA	4.34	137.1	1.97	104.5	1	0	1	1	1	0	0	0	0	1	0	1183
437	0	71	2	0	1	1	1	1	0	0	0	0	0	0	16.82942591	101	14201	3.12	137.2	2.02	106.3	0	1	1	1	1	1	1	1	1	0	0	4013
438	0	74	2	1	1	1	0	1	0	0	0	1	1	0	39.044513	114.4	NA	2.9	139.7	2.25	100.1	0	1	1	1	1	0	1	1	1	0	0	4010
439	0	67	2	1	1	1	0	1	0	0	0	0	0	0	NA	75	NA	5.23	152.8	1.74	104.9	NA	NA	NA	NA	NA	NA	NA	NA	NA	1	1	0
440	0	58	1	0	1	0	0	0	0	0	0	1	1	0	63.48567293	138.9	NA	4.09	134.6	2.03	98.9	0	1	0	1	1	0	1	1	0	1	0	3847
441	1	77	1	1	0	1	0	1	0	0	0	1	0	1	41.58356838	86	6049	3.8	137.7	2.17	90.6	1	0	0	1	1	0	0	0	0	0	0	4007
442	1	70	1	1	1	1	1	1	0	0	0	1	1	0	NA	85.9	NA	5.06	138.8	1.71	86.4	NA	NA	NA	NA	NA	NA	NA	NA	NA	1	1	1
443	0	66	2	1	1	1	1	1	0	0	0	1	1	0	53.05431037	91.5	NA	3.85	138.4	2.3	109.9	1	1	1	1	1	0	1	1	1	0	0	4004
444	0	85	1	0	1	1	0	1	0	0	0	0	0	0	48.74858667	83.7	66.79	3.74	NA	2.2	109.4	0	1	1	0	0	1	0	0	0	0	0	1327
445	0	43	1	1	0	0	0	1	0	0	0	1	1	1	60.43525444	129.4	1412	4.25	137.5	2.09	105.5	1	1	1	1	1	0	0	0	0	0	0	4001
446	0	46	1	1	1	0	0	0	0	0	0	1	1	0	78.61979199	140	3980	3.38	139	1.97	105.1	0	1	1	1	1	0	1	0	1	0	0	3997
447	0	70	1	0	1	0	0	0	0	0	0	0	0	0	80.10482004	132.8	1269	3.84	140.8	2.28	105.4	NA	NA	NA	NA	NA	NA	NA	NA	NA	1	1	23
448	0	53	1	1	1	1	1	1	0	0	1	0	0	0	31.17173593	112.3	11600	3.51	137	2.16	99.9	1	1	1	1	1	0	1	1	1	1	0	2542
449	0	81	2	0	1	1	1	1	0	0	0	1	1	0	44.96030009	115.6	650.5	3.3	143	2.2	103.4	0	1	1	1	1	0	0	0	0	1	0	1623
450	0	55	1	1	1	1	0	0	0	0	0	0	0	0	34.91648882	148	5982	5.15	137.3	2.16	99.9	1	1	1	1	1	0	1	1	1	1	0	3522
451	0	72	1	1	1	1	0	0	0	0	0	0	0	0	46.22756639	141.3	5001	4.14	138.7	2.22	103.8	1	1	1	1	1	0	1	1	1	0	0	3989
452	0	74	2	1	1	1	0	0	0	0	0	1	1	0	42.59153841	143.8	12664	5.08	158.5	2.08	103.1	0	1	1	1	1	0	1	0	1	1	0	3246
453	0	68	1	0	1	0	0	1	0	0	1	0	0	0	68.143022	115	NA	4.35	134.4	2.25	98.4	NA	NA	NA	NA	NA	NA	NA	NA	NA	1	1	3
454	0	83	1	0	1	1	1	0	0	0	0	1	1	0	47.83035446	142.7	301.3	3.32	139.4	2.4	101.2	0	1	1	1	1	1	0	0	0	0	0	2338
455	0	72	2	0	1	1	1	0	0	0	0	1	1	0	56.83139563	126	2176	4.33	140.6	2.19	115.5	1	1	1	1	1	1	1	1	1	0	0	3976
456	0	79	2	0	1	1	0	1	0	0	0	1	1	0	52.39759261	116.5	NA	3.47	137.3	2.12	107.7	0	1	0	1	1	0	1	1	1	0	0	3975
457	0	79	1	1	1	1	1	1	0	0	0	1	1	0	50.28537764	126.4	1078	3.93	139.8	2.1	106.3	1	1	1	1	1	0	1	1	1	0	0	3971
458	0	63	1	0	0	1	1	1	0	0	0	0	0	0	53.86646579	100	NA	3.66	139.3	2.4	108	1	0	1	1	1	0	1	1	1	0	0	3691
459	1	77	1	0	1	1	0	1	0	0	0	1	1	0	35.0979468	119.9	NA	4.46	130.5	2.11	94.3	0	1	1	1	1	0	1	1	1	0	0	3969
460	0	69	1	1	1	1	0	1	0	0	0	0	0	0	38.09130462	126.2	5948	3.73	137.5	1.98	107	1	1	1	1	1	0	0	0	0	0	0	3969
461	0	44	1	0	0	0	0	0	0	0	0	1	1	0	62.53330621	135	5978	4.08	135.1	1.89	108.5	NA	NA	NA	NA	NA	NA	NA	NA	NA	0	0	3968
462	1	55	2	0	0	0	0	0	1	0	0	0	0	0	97.7160328	138.4	631.4	4.11	NA	2.09	97.7	1	0	0	0	0	0	1	1	1	1	0	1054
463	1	78	1	1	1	1	0	0	0	1	0	1	0	1	28.9814955	120	NA	5.59	130	2.18	97.1	1	1	1	1	1	0	0	0	0	1	0	1163
464	0	63	1	0	1	1	1	1	0	0	0	0	0	0	46.87634924	125.4	7356	3.39	134.3	2.31	103.3	1	1	1	0	0	0	1	1	1	1	0	1351
465	0	51	1	1	1	0	0	1	0	0	0	0	0	0	63.69278897	116	1461	4.12	137.8	2.19	106.3	1	1	1	1	1	0	1	0	1	0	0	3954
466	0	66	1	1	0	1	0	1	0	0	0	1	1	0	NA	111.7	240.5	4.2	139.1	2.1	102.4	1	1	1	1	1	0	1	1	1	0	0	3950
467	0	60	2	0	0	0	0	1	0	0	0	0	0	0	118.951985	119.1	2581	3.51	140.2	2.25	102.6	1	0	0	0	0	0	1	1	1	0	0	2543
468	0	62	1	0	0	1	1	1	0	0	0	1	0	0	31.23740911	94	16116	3.03	132.7	2.07	98	1	1	1	1	1	0	1	1	1	0	0	3942
469	0	58	1	0	1	0	0	0	0	0	0	1	0	0	NA	142	7055	3.48	137.7	1.99	103.5	NA	NA	NA	NA	NA	NA	NA	NA	NA	1	0	2383
470	0	60	1	0	0	0	1	0	0	0	0	0	0	0	68.79065849	158	179.8	3.79	140.3	2.38	101.2	0	1	1	1	1	0	1	1	1	0	0	3934
471	0	73	1	1	0	0	0	1	0	0	0	1	1	0	60.58945826	132	NA	3.79	137.8	1.95	105.5	0	1	1	1	1	0	1	0	1	1	0	154
472	0	61	1	0	0	0	1	0	0	0	0	1	1	0	74.6036354	144.6	6211	3.57	141.3	2.18	107	1	1	1	1	1	0	1	1	1	0	0	3934
473	0	76	1	1	1	0	0	1	0	1	0	1	1	0	71.26042372	130	826.2	3.32	138.5	2.05	103.7	0	1	1	1	1	0	0	0	0	0	0	3934
474	0	49	1	0	0	0	1	0	0	0	0	1	1	0	83.56537779	142.3	NA	3.27	139.6	2.26	104.9	1	1	1	1	1	0	1	1	1	0	0	3933
475	0	76	1	0	0	1	0	1	0	0	0	0	0	0	34.17452723	124	35001	4.1	139.4	2.08	102	NA	NA	NA	NA	NA	NA	NA	NA	NA	1	1	10
476	1	64	1	1	1	1	0	1	0	0	0	0	0	0	29.83452622	124.9	5113	3.83	138	2.06	97.4	1	1	1	1	1	0	1	1	1	0	0	1428
477	0	73	1	0	1	1	0	0	0	0	0	0	0	0	54.27875914	145	NA	4.06	142.2	2.27	107.8	0	1	1	1	1	0	1	1	1	0	0	3927
478	0	68	1	1	0	0	1	1	0	0	0	1	1	0	95.19147513	119.8	2886	4.41	136.3	2.17	99.6	0	0	1	1	1	0	1	0	1	0	0	3926
479	0	70	1	1	0	0	0	0	0	0	0	1	1	0	NA	141.1	NA	5.08	135.9	2.26	105.9	1	1	1	1	1	0	0	0	0	0	0	3926
480	0	74	1	0	0	1	0	0	0	0	0	1	1	0	46.50977772	131.5	1984	3.34	138.2	2.06	111.8	1	1	0	1	1	1	0	0	0	0	0	3920
481	0	59	1	0	0	0	0	0	0	0	1	1	1	0	80.47356235	162.3	1045	3.37	138.6	2.28	102.2	1	1	1	1	1	0	1	1	1	0	0	3919
482	0	55	1	0	0	1	1	0	0	0	0	0	0	0	51.54663851	151	1844	4.06	139.2	2.25	109.5	1	1	1	1	1	0	1	1	1	0	0	4054
483	0	70	1	0	1	1	1	1	0	0	0	1	1	0	29.23182324	116.7	7827	2.84	140.4	2.01	102.6	0	0	1	1	1	1	1	1	1	0	0	3913
484	0	74	2	0	1	1	1	0	1	0	0	1	1	0	57.10151	134.6	591.8	3.78	139.9	2.35	98.2	1	1	1	1	1	0	1	0	1	0	0	3911
485	0	74	1	1	0	1	0	0	0	0	0	1	1	0	46.23900643	137	2152	3.64	137.6	2.08	104.6	1	1	1	1	1	0	1	1	1	0	0	3909
486	0	64	2	0	0	0	0	0	0	0	0	1	0	0	69.47967442	140	NA	3.47	142.3	2.22	108.1	0	1	0	1	1	0	1	1	1	0	0	3909
487	0	80	2	1	1	1	0	0	0	0	0	1	1	0	40.69523589	122.6	10821	3.76	138.1	2.24	101.2	1	1	1	1	1	1	1	1	1	0	0	1612
488	0	83	1	1	0	1	0	1	0	0	0	1	1	0	46.6058837	126	23202	4.01	137.9	2	102.7	0	1	1	1	1	0	1	1	1	0	0	1148
489	0	54	1	0	1	1	0	0	0	0	0	0	0	0	52.60527912	138.6	NA	3.4	139.5	2.19	110.5	1	1	1	0	1	0	1	1	1	1	0	2371
490	0	72	2	0	1	0	1	1	0	0	0	1	1	0	62.31098202	94	1512	3.32	135.3	2.22	104.4	1	1	1	1	1	0	1	1	1	0	0	3886
491	0	55	1	0	0	1	0	1	0	0	0	1	1	0	16.6632404	96.3	35001	4.19	135.5	2.2	109	1	1	1	1	1	1	1	1	1	1	0	467
492	0	44	1	0	1	0	0	0	0	0	0	0	0	0	78.38154907	146.9	8.13	3.59	NA	2.25	104.3	0	1	0	1	0	0	0	0	0	0	0	1524
493	0	65	1	0	0	1	1	1	0	0	0	0	0	0	36.90988879	138	14205	3.41	142.4	2.2	105.5	0	1	0	1	1	0	1	1	1	0	0	3883
494	1	77	2	0	1	1	1	1	0	0	0	1	1	0	50.22292959	107.7	5016	2.96	129.6	1.99	96.3	1	1	1	1	1	0	0	0	0	0	0	2105
495	0	68	2	1	1	0	0	1	0	0	1	1	0	1	70.95821251	74.2	2790	3.2	139.6	2.12	105.3	1	1	1	1	1	0	0	0	0	1	0	1076
496	0	68	1	1	0	1	1	0	0	0	0	0	0	0	24.62803827	144.5	NA	3.99	135.2	2.23	103.2	NA	NA	NA	NA	NA	NA	NA	NA	NA	1	1	2
497	0	67	2	1	0	1	0	1	0	0	0	0	0	0	59.96864991	79.8	22701	3.76	137.9	2.25	99.5	1	1	1	0	1	0	1	1	1	0	0	3871
498	0	82	1	0	1	1	1	1	0	0	0	1	0	1	43.75295246	74.8	19895	4.12	137.8	2.1	99.1	NA	NA	NA	NA	NA	NA	NA	NA	NA	0	0	3869
499	1	68	2	1	1	0	0	0	0	0	0	1	1	0	62.34506211	142.4	28399	3.06	143.1	2.29	88.1	0	1	1	1	1	1	0	0	0	0	0	3868
500	0	81	2	0	0	1	0	0	0	0	0	0	0	0	46.65096709	123	995.2	5.21	138.9	2.32	102.7	0	1	1	0	1	0	0	0	0	0	0	3868
501	0	73	1	0	0	0	1	0	0	0	0	1	1	0	97.25000841	122.4	1563	3.53	140.5	2.2	105.7	1	1	1	1	1	0	1	1	1	0	0	3868
502	0	69	1	0	1	1	1	1	0	1	1	1	1	0	7.078881901	101	12640	4	136.2	2.24	99.7	0	1	1	1	1	0	1	1	0	1	0	444
503	0	78	1	0	0	1	1	1	0	0	0	1	0	0	33.86406534	102	3366	3.71	136.9	2.28	106.8	0	0	1	1	1	0	0	0	0	0	0	4486
504	0	72	1	1	1	NA	0	1	0	0	0	1	0	1	NA	123.4	NA	3.51	139.5	2.14	107	NA	NA	NA	NA	NA	NA	NA	NA	NA	1	1	4
505	0	53	1	1	1	0	0	0	0	0	0	1	1	0	99.06765469	161.5	2081	3.65	136.7	2.23	103.2	1	1	1	1	1	0	0	0	0	0	0	3854
506	0	60	1	1	0	0	0	0	0	0	0	0	0	0	NA	133	NA	4.52	147.7	1.97	103.2	NA	NA	NA	NA	NA	NA	NA	NA	NA	1	1	1
507	0	55	1	1	0	1	1	0	0	0	0	1	1	0	59.76386256	146	2041	3.06	139.2	2.14	110.6	1	1	1	1	1	0	1	1	1	0	0	3851
508	0	65	2	0	1	0	1	1	0	0	0	1	1	0	125.8863741	115	89.19	4.04	145.7	2.4	105.3	1	1	1	1	1	0	0	0	0	0	0	2425
509	0	82	2	0	1	1	0	1	0	0	0	1	0	1	31.42203136	111.9	3971	4.31	139	2.34	105.2	1	1	1	1	1	0	0	0	0	0	0	3840
510	0	79	1	0	1	1	0	0	1	0	0	1	1	0	40.62169156	134.4	9049	3.32	140	2.21	105.3	1	1	0	1	1	1	0	0	0	0	0	3837
511	0	51	2	1	1	NA	0	0	0	0	0	1	1	0	NA	121	1044	3.86	139.8	2.35	106.6	1	0	1	1	1	0	1	0	1	0	0	3837
512	0	42	2	1	0	0	1	0	0	0	0	1	1	0	141.089868	126.4	NA	3.36	138.2	2.32	105.5	1	0	1	1	1	0	0	0	0	0	0	3833
513	0	58	1	1	0	0	1	0	0	0	0	1	1	0	97.27113883	141	3417	4.47	135.4	2.16	99.8	0	1	1	1	1	0	0	0	0	0	0	3823
514	0	70	1	0	1	1	0	0	1	0	0	0	0	0	45.5117062	168.4	4493	3.66	135.5	2.08	106.8	1	0	1	1	1	0	1	1	0	0	0	3817
515	0	72	1	1	0	NA	0	0	0	0	0	1	1	0	NA	142.1	NA	3.69	136.7	2.11	108.1	0	1	1	1	1	0	1	1	0	0	0	3812
516	0	52	1	1	0	0	0	0	0	0	0	1	1	0	74.25177904	134.2	5748	3.4	140	2.08	104	1	1	1	1	1	0	0	0	0	0	0	3812
517	0	69	1	1	1	0	1	NA	0	0	1	1	1	0	64.66658879	NA	2493	3.27	136.9	2.07	102	0	1	1	1	1	1	1	0	1	0	0	3807
518	0	77	1	1	1	0	0	0	0	0	1	0	0	0	63.24245208	136.7	NA	3.19	141.6	2.1	105.3	1	0	1	1	0	0	0	0	0	0	0	1615
519	0	69	1	1	1	0	0	1	0	0	0	0	0	0	64.17263436	116	3932	3.93	138.7	2.32	107.5	NA	NA	NA	NA	NA	NA	NA	NA	NA	0	0	3804
520	0	72	2	1	1	1	1	0	0	0	0	1	1	0	43.26731481	117	15530	5.66	133.3	2.25	102	1	1	1	1	1	0	1	1	1	0	0	742
521	0	66	1	0	1	1	1	0	0	0	0	0	0	0	59.95133053	161.9	4972	3.6	138.8	2.26	100	0	0	1	0	0	0	1	1	0	0	0	3802
522	0	62	1	1	1	1	0	0	0	0	0	1	1	0	57.19816053	135	NA	4.22	136.5	2.37	100.3	1	1	1	1	1	0	0	0	0	0	0	3795
523	0	60	2	0	1	1	1	1	0	0	0	1	1	0	25.05076819	93.5	32286	4.51	131.4	1.92	103.2	0	1	1	1	1	1	1	1	0	0	0	3795
524	0	46	2	1	1	0	0	0	0	0	0	0	0	0	107.6152579	130.3	NA	3.96	137.9	2.1	104.9	1	1	1	1	1	0	0	0	0	1	0	3757
525	0	62	1	1	1	1	1	1	0	0	1	1	1	0	58.32795784	126	NA	3.1	138.3	2.06	100.2	1	0	0	0	0	0	0	0	0	0	0	3792
526	0	85	1	0	1	0	0	1	0	0	0	1	1	0	66.06395356	128	2522	3.32	137.1	2.2	103.8	0	1	1	1	1	0	1	0	0	0	0	615
527	0	72	1	0	1	1	1	0	0	0	0	1	1	0	58.90168898	131	719.3	4.17	136.4	2.34	99	0	1	1	1	1	1	1	1	0	1	0	557
528	0	73	1	1	0	0	0	1	0	0	0	1	1	0	73.72484422	110	2915	4.26	135.5	2.1	104.3	1	1	0	1	1	0	0	0	0	0	0	3781
529	0	55	1	0	0	0	0	1	1	0	0	0	0	0	61.58244736	103	5927	4.6	139	2.19	106.4	0	0	0	0	0	0	1	1	0	0	0	3780
530	0	66	1	1	1	1	0	0	0	0	0	1	1	0	21.94105803	142.6	NA	4.16	146.4	1.94	108.6	NA	NA	NA	NA	NA	NA	NA	NA	NA	1	1	2
531	0	65	2	0	1	1	1	0	0	0	0	0	0	0	38.71369795	148.6	6424	3.44	137.3	2.29	101.7	1	1	1	1	0	1	1	1	0	1	0	2164
532	1	84	1	0	1	0	1	1	1	0	0	0	0	0	80.27410912	124	1008	4.59	126.4	1.99	94.6	0	1	1	0	1	0	1	1	1	0	0	1686
533	0	73	1	1	1	1	1	1	0	0	0	1	1	0	42.35989893	123.6	10747	3.03	140.8	2.23	101.1	0	1	1	1	1	0	1	1	1	1	0	1056
534	0	67	1	1	1	1	0	0	0	0	0	1	0	1	58.57068133	161	2742	3.29	140.7	2.16	105.7	1	1	1	1	1	1	1	0	1	0	0	3758
535	0	63	1	1	1	0	0	1	0	0	0	1	1	1	75.77454104	133.9	3052	3.51	136.7	1.98	107.6	1	1	1	1	1	0	1	1	1	1	0	3268
536	0	57	2	0	0	1	0	0	0	0	1	1	1	0	45.82764651	131	3947	3.01	139.1	2.22	107.5	0	1	1	1	1	1	1	1	0	0	0	3755
537	0	52	1	1	1	1	1	1	0	0	0	0	0	0	46.08802209	87.4	3175	3.69	136.6	2.01	102.5	NA	NA	NA	NA	NA	NA	NA	NA	NA	1	1	4
538	0	55	1	0	0	0	0	0	0	0	0	0	0	0	69.2326548	138	84.72	3.8	141	2.3	107	0	1	1	1	1	0	1	1	0	1	0	3007
539	0	76	1	0	1	0	0	1	0	0	0	0	0	0	102.9394299	128	NA	3.29	135.8	2.02	105.8	0	0	1	1	0	1	0	0	0	0	0	2493
540	0	51	1	1	0	1	0	0	0	0	0	1	1	0	54.56177138	161.5	19878	3.84	134.5	2.19	101.3	1	1	1	1	1	0	0	0	0	1	0	2886
541	0	47	1	1	1	0	0	1	0	0	0	1	1	0	82.56579792	116	7460	3.59	139.3	1.97	108.9	1	1	1	1	1	0	0	0	0	0	0	3750
542	1	66	2	1	1	1	1	0	0	0	0	1	1	0	35.02806731	150.7	35000	3.47	130.7	2.19	96.5	0	1	1	1	1	0	1	1	0	0	0	3749
543	0	70	2	1	0	1	1	1	0	0	0	1	1	0	31.43377788	102	4524	3.4	141	2.1	105	1	1	1	1	1	0	1	1	1	1	0	2141
544	0	75	1	0	0	1	0	1	0	0	0	1	1	0	51.611903	128.9	5710	3.55	140.1	2.1	108.2	1	1	1	1	1	0	1	1	0	0	0	3743
545	0	62	1	1	1	1	0	0	0	0	0	1	0	1	38.15768326	150.4	2330	4.26	139.2	2.3	98.7	NA	NA	NA	NA	NA	NA	NA	NA	NA	1	1	4
546	0	94	2	0	0	1	1	1	0	0	1	1	0	0	29.40561178	89.8	4270	3.73	135.1	2.25	100.8	NA	NA	NA	NA	NA	NA	NA	NA	NA	1	1	8
547	1	80	2	1	0	0	1	0	0	0	0	1	1	0	134.0496627	118.1	NA	3.38	136.2	2.37	95.5	0	1	1	1	1	0	1	1	0	0	0	3736
548	0	60	1	0	1	1	0	0	0	1	0	1	1	0	45.33354301	153.5	3787	4.38	138.3	2.24	102	0	1	1	1	1	0	0	0	0	0	0	3731
549	0	68	1	0	0	0	0	0	0	0	0	1	1	0	78.49163792	139.9	NA	5.29	135.5	2.2	104.5	0	1	1	1	1	0	1	1	1	0	0	3727
550	1	74	1	0	1	1	0	0	0	0	0	0	0	0	21.65003034	131	6983	3.62	136.6	2.3	92.2	1	1	1	0	1	1	1	1	1	0	0	3724
551	0	68	1	1	0	1	0	1	0	0	0	1	1	0	43.30743933	126.3	4726	3.72	137.6	2.19	102.7	1	0	1	1	0	0	1	1	1	1	0	1799
552	1	59	1	0	0	0	0	1	0	0	0	0	0	0	81.84700776	114.5	1303	4.75	134.6	2.36	91.1	0	0	0	0	0	0	1	1	1	0	0	3717
553	0	78	2	1	1	1	0	0	0	0	0	0	0	0	46.29397802	124.1	NA	2.44	142	1.92	107.4	0	1	1	1	1	0	0	0	0	1	0	302
554	0	57	1	1	0	1	1	0	0	0	0	1	0	1	10.89957211	128.8	8412	4.18	133.4	2.22	103.5	1	1	1	1	1	0	1	1	1	0	0	3715
555	0	71	1	1	0	1	0	0	0	0	0	1	1	0	21.71096828	146.9	16638	3.73	136.8	2.17	101.9	1	1	0	1	1	0	0	0	0	1	0	2962
556	0	76	1	0	1	1	0	0	0	0	0	0	0	0	54.88231423	132	NA	3.93	133.4	2.23	104.1	0	0	1	1	1	1	1	1	0	0	0	3710
557	0	83	1	0	1	1	0	1	0	0	0	1	1	0	25.34047032	75.3	NA	3.91	141.7	2.09	100.5	0	0	1	1	1	0	1	1	1	0	0	3249
558	0	68	1	0	1	0	0	1	0	0	0	1	1	0	67.29318434	121.3	5186	2.94	134.9	1.96	99.1	0	1	1	1	1	0	0	0	0	1	0	3506
559	0	61	2	1	0	1	0	NA	0	0	0	0	0	0	40.60617601	NA	9698	4.15	132.3	2.05	104.1	0	1	1	1	1	0	1	0	1	0	0	3702
560	1	39	1	1	1	1	1	1	0	0	0	1	1	0	48.85968176	128.3	NA	3.71	130.2	2.15	96	0	1	1	1	1	0	0	0	0	0	0	3700
561	0	62	1	0	0	1	0	0	0	0	0	0	0	0	23.62948932	178	NA	3.98	148.7	2.14	106.5	1	1	1	0	1	0	1	0	1	0	0	3699
562	0	72	1	0	0	0	1	0	0	0	0	0	0	0	60.19068248	141.6	1902	3.63	139.6	2.2	104.9	1	0	1	1	1	0	1	1	1	1	0	2508
563	0	51	2	1	0	0	0	0	0	0	0	0	0	0	135.2901564	116.6	NA	3.93	137.8	2.22	107.8	0	1	1	1	1	0	0	0	0	0	0	3695
564	0	76	1	1	1	1	0	0	1	0	0	1	1	0	50.45373299	141	8709	3.69	141.1	2.24	109.5	0	1	1	1	1	0	1	1	1	0	0	2765
565	0	59	2	0	0	0	0	0	0	0	0	1	1	0	66.82639045	121	1873	4.24	141.3	2.18	105.6	0	1	1	1	1	0	0	0	0	0	0	3693
566	0	78	1	1	0	1	0	1	0	0	0	1	1	0	11.81748465	126.7	25617	4.01	144.9	2.28	106.4	NA	NA	NA	NA	NA	NA	NA	NA	NA	0	0	3692
567	0	70	1	1	1	0	0	0	0	0	0	1	1	0	155.3737294	128.3	980	3.83	136.6	2.11	103.8	0	1	1	1	1	0	0	0	0	0	0	1535
568	0	73	1	1	0	1	0	1	0	0	0	1	0	1	37.89488893	102.5	3327	3.59	138.3	1.84	105.4	1	1	1	1	1	0	1	1	0	1	0	3606
569	0	60	1	1	1	0	1	1	0	0	0	1	1	0	61.12256079	81.2	NA	4.72	136.3	2.06	102.1	1	1	1	1	1	0	1	1	1	1	0	521
570	0	67	2	0	1	1	1	1	0	0	0	1	0	1	13.06724226	87.7	16239	4.23	136.2	2.1	99.9	1	1	1	1	1	1	0	0	0	1	0	1762
571	0	83	1	0	0	0	0	1	0	0	0	1	1	0	86.49365559	117	NA	3.6	137.9	2	105.8	1	1	1	1	1	0	1	1	1	0	0	3658
572	0	82	1	1	1	1	0	1	0	0	0	0	0	0	43.41967527	100	6907	3.32	139.4	2.2	98.1	0	0	1	0	1	0	1	1	0	0	0	881
573	1	74	1	1	1	1	0	1	0	0	0	1	1	0	47.46101785	100.7	11598	3.51	134	2.01	96.1	1	1	1	1	1	0	0	0	0	0	0	3652
574	0	69	1	0	0	0	0	1	0	0	0	1	0	1	73.47555247	99	3039	3.33	137.8	2.09	103.8	NA	NA	NA	NA	NA	NA	NA	NA	NA	1	0	133
575	0	80	2	1	1	0	1	1	0	0	0	1	1	0	75.84349694	101.2	NA	3.64	139.7	2.28	102.5	1	1	1	1	1	0	1	1	1	1	0	725
576	0	71	2	0	0	1	1	0	0	0	0	1	0	1	NA	138.7	NA	4.1	134.1	2.22	99.5	1	1	1	1	1	0	0	0	0	0	0	3646
577	1	67	1	1	0	0	0	0	0	0	0	1	1	0	69.86884912	131.9	NA	3.27	130.1	2.29	95.9	1	1	1	1	1	0	1	1	1	0	0	3646
578	1	51	1	1	0	1	0	0	0	0	0	1	1	0	34.68169922	160.9	11374	2.87	130.5	1.99	93.7	NA	NA	NA	NA	NA	NA	NA	NA	NA	1	1	3
579	1	68	1	1	0	1	0	1	0	0	0	1	1	0	42.00350659	128.9	NA	3.3	142	2.04	94.8	0	0	1	1	1	0	1	1	1	0	0	3645
580	0	79	2	1	1	1	0	1	0	0	0	0	0	0	NA	107	21703	5.22	151.9	1.96	107.7	NA	NA	NA	NA	NA	NA	NA	NA	NA	1	1	1
581	0	55	1	1	0	1	1	NA	0	0	0	1	1	0	NA	NA	NA	3.42	135.1	1.99	98.6	1	1	1	1	1	0	1	1	1	0	0	3638
582	0	64	2	0	1	0	1	0	0	0	0	1	0	1	99.40723124	135.5	39.28	3.65	139.1	2.3	105.8	NA	NA	NA	NA	NA	NA	NA	NA	NA	1	1	5
583	0	79	1	1	1	1	1	0	0	0	0	1	0	0	54.69127788	141	9440	3.19	144.2	2.15	106.8	1	0	1	1	1	1	1	1	1	1	1	34
584	0	80	1	0	1	1	0	1	0	0	0	0	0	0	35.74489206	120.2	1521	3.92	140.9	1.87	109	1	1	1	1	0	0	1	0	1	0	0	1973
585	0	46	2	0	0	0	0	1	0	0	0	0	0	0	69.49691424	101	2550	3.33	134.7	2.23	98.9	1	1	1	0	0	0	1	1	1	0	0	3624
586	0	42	1	1	1	0	1	NA	0	0	0	1	1	0	67.78475085	NA	NA	3.86	137	2.09	104.8	0	1	1	1	1	0	0	0	0	0	0	3615
587	0	70	1	0	1	0	0	1	0	0	0	1	1	0	61.10780835	97.2	5951	4	139.4	2.02	112.7	1	1	1	1	1	0	1	1	1	1	0	1955
588	0	70	1	0	1	0	0	1	0	0	0	1	1	0	101.2772108	127	NA	3.86	137	2.19	103.3	1	1	1	1	1	0	0	0	0	0	0	3606
589	0	62	1	0	0	0	0	0	0	0	0	0	0	0	75.27333887	156.2	NA	3.13	141.5	2.27	102.9	0	1	0	0	0	0	1	1	1	1	0	132
590	0	71	2	0	0	0	0	1	0	0	0	0	0	0	103.2035136	113.3	307.2	3.88	141.1	2.31	105.6	0	0	0	1	0	0	1	1	1	0	0	1926
591	0	74	1	0	1	0	0	0	0	0	0	1	1	0	63.06113181	152	5426	3.87	140.2	2.29	105.7	1	1	1	1	1	0	1	1	1	0	0	3588
592	0	73	2	0	1	1	1	1	0	0	0	1	1	0	43.14196627	113.6	NA	4	143.7	2.22	108	1	1	1	1	1	1	1	1	0	1	0	1006
593	0	65	1	0	0	1	0	0	1	0	0	1	1	0	50.70680912	177	NA	3.49	146	2.36	105.8	1	0	1	1	1	0	1	1	1	0	0	3582
594	0	55	1	1	1	1	1	0	0	0	0	1	1	0	57.0542725	130	1014	3.49	139.7	2.2	106.5	1	1	1	1	0	0	1	1	1	0	0	1243
595	0	40	1	0	0	0	0	0	0	0	0	1	1	0	69.18475572	141	NA	4.32	141	2.25	103.9	0	0	1	1	1	0	0	0	0	0	0	3577
596	0	55	2	0	0	0	0	0	1	0	0	0	0	0	118.2817287	140.1	1463	3.83	140.3	2.34	106.8	0	0	0	0	0	0	1	1	1	0	0	3577
597	0	80	1	0	1	0	1	1	0	0	0	1	0	0	76.43969878	104	515.9	4.22	NA	2.3	105.9	0	1	1	1	1	1	0	0	0	1	0	424
598	0	72	1	0	0	0	0	0	0	0	0	0	0	0	66.29116841	137.3	4460	3.62	135	2.11	106.9	NA	NA	NA	NA	NA	NA	NA	NA	NA	1	1	14
599	0	50	1	1	0	0	1	0	0	0	0	1	1	0	93.13998123	139.8	798.2	3.62	137.5	2.16	106.7	1	0	1	1	1	0	1	1	1	0	0	3570
600	0	41	1	1	0	0	0	1	0	0	0	1	1	0	69.35254565	132.1	4352	3.23	141	2.2	102.8	1	1	1	1	1	1	0	0	0	0	0	3569
601	0	69	1	1	0	0	0	1	0	0	0	1	1	0	NA	106	NA	3.63	140.6	2.14	105.6	0	0	1	1	1	0	1	0	1	0	0	3569
602	0	79	1	0	0	1	0	0	0	0	0	1	1	0	32.26204362	164.9	NA	3.34	142.5	2.37	102.5	1	1	1	1	1	1	1	1	1	0	0	3564
603	0	55	1	0	0	0	1	0	0	0	0	1	1	0	92.14243024	147.9	238.9	4.29	136.8	2.39	102.2	0	1	1	1	1	0	1	0	1	1	0	2223
604	0	64	1	0	1	0	0	0	0	0	0	1	1	0	69.46471113	147	13.56	3.94	139.4	2.23	101.2	1	1	1	1	1	0	0	0	0	0	0	2592
605	0	83	1	1	1	1	0	1	0	0	0	1	1	0	58.05524142	73.7	35001	4.87	137.9	2.02	102.5	NA	NA	NA	NA	NA	NA	NA	NA	NA	1	1	9
606	0	76	2	0	1	1	0	0	0	0	0	1	0	1	54.12378898	152.4	1793	3.81	139.6	2.38	101.9	0	1	1	1	1	0	0	0	0	0	0	3539
607	0	67	1	0	0	0	1	0	1	0	0	1	1	0	111.555992	153.4	1237	3.51	131.6	2.29	99.5	0	1	1	1	1	0	1	1	1	1	0	2956
608	0	70	2	0	1	1	1	0	0	0	0	0	0	0	59.43777647	122	214.5	3.75	139.5	2.67	103.9	1	1	1	1	0	0	1	1	1	0	0	3534
609	0	72	1	1	1	1	0	0	0	0	0	1	1	0	47.16336	141.8	3526	3.3	136	2.11	100	1	1	1	1	1	1	1	0	1	0	0	3534
610	0	67	1	1	0	0	0	1	0	0	0	1	1	0	80.82028289	112.9	NA	4.08	134	2.11	103	0	0	1	1	1	1	0	0	0	0	0	3532
611	0	63	1	0	0	0	0	1	0	0	0	0	0	0	NA	119.8	6453	3.66	140.3	2.33	106.7	NA	NA	NA	NA	NA	NA	NA	NA	NA	0	0	3529
612	1	74	2	0	1	0	1	0	0	0	0	1	1	0	80.27617505	132.2	2784	3	130.5	2.3	87	NA	NA	NA	NA	NA	NA	NA	NA	NA	1	0	2060
613	0	73	1	0	1	1	0	1	0	0	0	1	1	0	44.19061219	115.6	4377	3.94	139.6	2.12	104.9	1	0	1	1	1	0	1	1	0	0	0	3520
614	1	71	2	1	1	1	1	0	0	0	0	0	0	0	NA	136	10039	4.35	130.5	2.27	94.2	0	1	0	1	1	0	0	0	0	0	0	3514
615	0	45	1	1	0	0	0	1	0	0	0	1	1	0	80.13589383	111.8	2687	3.46	137.5	2	105.9	1	1	1	1	1	0	1	1	1	0	0	3513
616	0	65	1	0	1	1	1	1	0	0	0	1	1	0	43.10446004	113.5	2542	4.5	137.9	1.87	107.8	NA	NA	NA	NA	NA	NA	NA	NA	NA	1	1	63
617	1	57	1	0	1	1	1	1	0	0	0	1	1	0	25.28590557	119	7487	3.77	NA	2.48	95.2	0	1	1	1	1	0	1	1	0	1	0	1876
618	0	59	1	0	1	0	1	0	0	0	0	1	1	0	69.26078837	135.8	616.7	4.11	135.5	2.2	101.4	1	1	1	1	1	0	1	1	1	1	0	3154
619	0	74	2	1	1	1	1	1	0	0	0	1	1	0	58.83347229	109.2	5327	8.65	140.2	2.16	112.2	0	1	1	1	1	0	1	1	1	1	0	830
620	0	74	1	0	1	1	1	1	0	0	0	0	0	0	18.99039019	91.4	NA	4.52	137.5	2.21	108.6	NA	NA	NA	NA	NA	NA	NA	NA	NA	1	1	49
621	0	78	2	0	1	1	0	1	0	0	0	1	1	0	36.74245381	88.8	5376	4.09	137.4	2.06	107.9	1	1	1	1	1	0	1	1	0	1	0	159
622	0	76	1	1	0	0	1	0	0	0	0	1	1	0	67.08317503	139.3	4712	4.15	145.9	2.32	109.2	NA	NA	NA	NA	NA	NA	NA	NA	NA	0	0	3493
623	0	58	2	1	0	0	1	1	0	0	0	1	1	0	99.1858919	112.1	NA	3.9	140.1	2.1	105.3	1	1	1	1	1	0	1	1	1	1	0	3022
624	1	85	2	0	0	0	0	1	0	1	0	0	0	0	108.2777561	125.3	307	2.33	119	2.1	73.9	0	0	0	0	0	0	0	0	0	0	0	3490
625	0	54	1	1	1	0	1	1	0	0	0	1	1	0	83.33162135	117	NA	3.5	136.9	2.02	106.7	0	1	1	1	1	0	1	1	1	0	0	3485
626	0	56	1	0	0	0	1	0	0	0	1	1	0	0	115.6921569	160.5	1295	3.8	139.8	2.22	105	NA	NA	NA	NA	NA	NA	NA	NA	NA	1	1	2
627	0	57	1	1	0	1	0	0	0	0	0	0	0	0	52.5394527	141.2	2393	5.5	133	2.08	106	NA	NA	NA	NA	NA	NA	NA	NA	NA	0	0	3453
628	1	79	1	0	0	1	0	0	0	0	0	1	1	0	35.38221743	156	10893	4.09	132.9	2.41	93.7	0	1	1	1	1	0	1	1	1	0	0	3452
629	0	80	1	1	1	1	0	1	0	0	0	1	1	0	28.3558511	92.6	2588	4	137	2.18	100	1	1	1	1	1	0	1	1	1	1	0	107
630	0	45	1	0	0	1	1	1	0	0	0	1	1	0	48.02197414	121.8	18997	3.6	140.9	2.14	101.2	0	1	1	1	1	0	1	1	1	1	0	1799
631	0	80	1	0	1	1	1	1	0	0	0	1	1	0	52.77548787	113.1	4538	3.09	144	2.14	103	1	1	1	0	1	0	1	1	1	0	0	3443
632	1	77	1	1	1	0	0	0	0	0	0	1	1	0	82.95547089	132.3	2312	3.73	137.7	1.99	96.8	0	0	1	1	1	0	1	1	1	0	0	3435
633	0	70	1	0	0	1	0	0	0	0	0	0	0	0	44.42681629	139	NA	3.26	137.1	2.21	106.6	0	0	0	0	0	0	1	1	0	1	0	2498
634	0	54	1	0	0	1	0	1	0	0	0	1	1	0	NA	124.6	NA	3.5	146.2	2.02	106.4	NA	NA	NA	NA	NA	NA	NA	NA	NA	0	0	3425
635	0	64	1	0	1	0	0	0	0	0	0	1	1	0	122.883509	147.4	1559	4.46	135.8	2.39	101.9	0	1	1	1	1	0	1	1	1	1	0	3087
636	0	69	1	0	0	1	0	1	0	0	0	0	0	0	46.78356618	113	11782	4.34	138.9	2.29	104.8	NA	NA	NA	NA	NA	NA	NA	NA	NA	1	1	10
637	0	55	1	0	0	0	0	0	0	0	0	0	0	0	68.46500894	136.5	5701	4.18	139.8	2.31	102.7	1	1	1	1	1	0	1	1	1	0	0	3409
638	0	79	2	0	1	1	0	1	0	0	0	0	0	0	45.43170197	100	231.8	4	NA	2.3	105.9	0	0	1	0	0	0	0	0	0	0	0	1338
639	1	66	1	0	1	0	0	1	0	0	0	1	1	0	68.87315836	124.3	NA	4.06	130.7	2.16	94.8	1	1	1	1	1	0	1	0	1	0	0	3407
640	0	81	1	0	1	0	0	1	1	0	0	0	0	0	96.74635442	119	1365	3.79	137	2.07	98.6	0	1	1	1	1	0	1	1	1	0	0	3401
641	0	51	1	1	0	0	0	0	0	0	0	0	0	0	96.18391252	129.6	NA	3.73	137.5	2.28	100	0	1	1	1	1	0	0	0	0	0	0	3399
642	0	60	1	0	1	0	1	0	0	0	0	1	1	0	67.49092494	133.9	3999	3.62	134.2	2.08	102.4	0	1	1	1	1	1	1	1	1	0	0	3399
643	0	79	1	1	1	1	1	1	0	0	0	1	1	0	52.91042191	133	6352	3.71	141.3	2.12	107.5	1	1	1	1	1	0	1	1	1	1	0	1784
644	0	71	1	0	0	1	0	1	0	0	0	0	0	0	30.6003318	113.6	NA	4.95	139.3	2.24	106.8	0	1	0	1	1	0	1	1	1	0	0	3396
645	0	86	1	0	1	1	0	1	0	0	0	0	0	0	57.40080525	95	865.8	3.47	137.1	2.12	102.2	0	0	1	0	1	0	0	0	0	1	0	1771
646	0	55	1	0	0	0	0	1	0	0	0	1	0	1	76.93706233	117	3039	4.34	141	2.3	106.5	1	1	1	1	1	0	1	1	1	0	0	3394
647	0	61	1	0	0	1	0	NA	0	0	0	0	0	0	NA	NA	37.22	3.59	141.7	2.22	109.2	0	1	1	1	1	0	1	1	1	0	0	3393
648	0	74	2	1	1	1	1	0	1	0	1	1	0	1	53.68416586	129.2	NA	3.85	138.8	2.19	102.2	NA	NA	NA	NA	NA	NA	NA	NA	NA	0	0	3391
649	0	76	1	1	0	1	0	1	0	0	0	1	1	0	NA	116.2	NA	3.56	139.9	2.21	103.3	NA	NA	NA	NA	NA	NA	NA	NA	NA	1	1	0
650	0	54	1	0	1	0	1	1	0	0	0	1	0	0	90.91852727	97.2	NA	3.72	137.9	2.23	105.7	0	1	1	1	1	0	0	0	0	1	0	2826
651	0	55	1	1	0	0	0	0	0	0	0	1	0	0	103.0031632	146.1	805.9	3.14	135.7	2.22	99.8	0	1	0	1	1	0	1	1	1	0	0	3382
652	0	45	1	0	1	0	1	0	0	0	0	1	1	0	122.0132	166.5	1236	3.82	NA	2.3	104.5	1	1	1	1	0	0	0	0	0	0	0	1238
653	0	55	2	0	0	0	0	NA	0	0	0	0	0	0	105.9620872	NA	5	3.6	142	2.44	104	1	1	1	1	1	0	1	1	1	0	0	3371
654	0	57	1	0	0	0	0	0	0	0	0	1	1	0	65.28287189	154.1	7742	3.43	134.6	2.18	98.1	1	1	1	1	1	0	1	1	1	1	0	2935
655	0	57	1	0	0	1	1	1	0	0	0	0	0	0	31.59371475	111	10039	4.18	134	2.17	99.4	1	1	1	1	1	0	1	1	1	1	0	454
656	0	62	1	1	0	1	0	0	0	0	0	1	1	0	39.22715253	142.9	5276	4.02	136.4	2.16	103.8	NA	NA	NA	NA	NA	NA	NA	NA	NA	1	1	6
657	0	66	1	0	0	0	0	1	0	0	0	1	1	0	73.86944846	116	NA	3.36	137.1	2.1	102.1	0	0	1	1	1	0	1	1	1	0	0	3361
658	0	65	1	0	1	1	0	1	0	0	0	0	0	0	15.9344671	115	319.4	5.06	142.7	2.31	111	0	0	1	1	1	1	1	1	0	0	0	3359
659	0	80	1	1	1	1	1	1	1	0	0	1	1	0	31.27244832	123.1	2905	3.42	142.1	2.1	101	NA	NA	NA	NA	NA	NA	NA	NA	NA	1	1	17
660	0	73	1	1	1	1	1	0	0	0	0	1	1	0	16.20564354	148.3	NA	3.65	139.5	2.15	105.6	NA	NA	NA	NA	NA	NA	NA	NA	NA	1	1	1
661	0	68	1	1	1	0	0	0	0	0	0	1	1	0	64.85851612	133.4	2451	3.86	138.1	2.23	105.6	1	1	1	1	1	0	0	0	0	0	0	2202
662	0	58	1	1	1	1	1	1	0	0	0	1	1	0	16.7502905	81	7261	4.82	142.1	2.09	112.6	0	1	1	0	1	1	1	1	0	0	0	3354
663	0	72	2	0	1	0	1	1	0	0	1	0	0	0	62.39762484	103.8	15313	4.7	139	2.23	99.6	1	0	1	0	1	0	1	1	1	0	0	3353
664	0	56	1	0	0	0	1	1	0	0	0	0	0	0	69.76088814	109.2	2369	3.86	135.9	2.17	101.8	0	1	1	1	1	0	1	1	1	0	0	3347
665	0	74	1	0	1	1	0	1	0	0	0	1	1	0	58.57498767	126.9	3930	3.4	137.8	2.33	103.3	1	0	1	1	1	0	0	0	0	0	0	3343
666	0	63	2	1	0	1	0	1	0	0	0	1	1	0	23.71461915	100	8844	4.29	142.7	2.2	107	0	1	1	1	0	0	1	1	0	1	0	102
667	0	68	2	0	0	1	1	0	0	0	0	1	1	0	55.70520863	125.2	9183	3.25	140.3	2.13	106.1	0	1	1	1	1	0	1	0	1	0	0	3341
668	0	75	1	1	1	1	1	0	0	0	1	1	1	0	48.19211113	146.9	NA	3.69	138.6	2.27	100.6	0	1	1	1	1	0	1	1	1	0	0	3336
669	1	39	1	1	0	1	1	1	0	0	0	1	1	0	57.40887156	89.7	3229	4.25	134.8	2.24	95.4	NA	NA	NA	NA	NA	NA	NA	NA	NA	1	1	12
670	0	70	1	1	1	1	0	NA	0	0	0	1	0	1	29.21564469	NA	NA	2.8	139.3	1.3	119.2	0	0	1	1	1	0	1	1	1	0	0	3322
671	0	58	1	0	0	0	1	1	0	0	0	1	1	0	97.27113883	124.1	NA	3.4	138.2	2.16	106.8	1	1	1	1	1	0	1	1	1	0	0	3316
672	1	77	1	0	0	1	0	0	0	0	0	0	0	0	59.12970766	139.5	NA	2.82	134.2	2.08	90.5	0	0	0	0	1	0	1	1	1	1	0	644
673	0	71	1	0	0	0	0	0	0	0	0	1	1	0	81.82500331	149.6	1320	3.73	138.5	2.18	104	1	1	1	1	1	1	1	1	1	0	0	3312
674	0	76	1	1	1	1	0	1	1	0	0	1	1	0	57.66939709	86.4	6182	3.15	150	2.22	114.1	0	0	1	0	1	0	1	0	1	0	0	3307
675	0	72	1	1	0	1	0	0	0	0	0	1	1	0	29.06513264	152	NA	4.34	137.2	2.19	103.7	NA	NA	NA	NA	NA	NA	NA	NA	NA	1	0	1326
676	0	76	1	0	0	1	0	1	0	0	0	1	1	0	NA	136	NA	4.3	139	2.25	106	NA	NA	NA	NA	NA	NA	NA	NA	NA	1	1	6
677	0	71	1	1	1	0	1	1	0	0	0	0	0	0	63.59315259	82	NA	4.02	136.4	2.08	100.3	0	1	1	1	1	1	1	1	1	0	0	3303
678	0	57	1	0	0	0	0	1	0	0	0	0	0	0	83.5162442	119.8	NA	3.7	141	2.32	108	0	0	0	0	0	0	1	1	1	0	0	3302
679	0	75	2	0	1	0	0	0	0	0	0	1	1	0	NA	116	35000	4.29	135.6	2.24	106.1	0	1	0	1	1	1	1	1	1	0	0	3298
680	0	74	2	0	0	0	1	1	0	0	0	1	1	0	68.69256754	109.5	NA	4.28	132.9	2.17	101.3	0	0	1	1	1	0	1	1	1	0	0	3296
681	0	56	1	1	1	0	0	1	0	0	0	1	1	0	140.2231452	113.2	NA	3.58	140.3	2.1	103.3	1	1	1	1	1	0	1	0	0	0	0	3296
682	0	62	1	1	1	1	1	1	0	0	0	1	1	0	41.14928373	107	NA	3.33	149.8	2.15	104.2	1	1	1	1	1	1	1	1	1	0	0	3296
683	0	67	1	1	1	1	1	0	0	0	0	1	1	0	55.23206317	140.9	4819	4.12	141.6	2.14	103.6	0	1	1	1	1	0	1	1	1	0	0	3292
684	0	57	1	0	1	1	1	0	0	0	0	1	0	0	47.44991334	149.6	NA	3.79	135.7	2.18	98.5	1	1	1	1	1	0	1	1	1	0	0	2378
685	0	72	1	0	0	0	0	0	0	0	0	1	0	0	87.74339352	164	NA	3.42	134.5	2.04	102.9	1	1	1	1	1	0	0	0	0	0	0	3290
686	0	67	1	0	1	0	0	0	0	0	1	1	1	0	81.90574615	138.2	120.1	2.85	137.6	2.31	99.5	0	1	1	1	1	1	1	0	0	0	0	1398
687	0	72	1	1	0	1	0	1	0	0	0	1	1	0	NA	113	NA	3.66	136.7	2.13	102.6	1	1	1	1	1	0	0	0	0	0	0	3284
688	0	84	2	0	1	1	1	1	0	1	0	1	1	0	51.5609335	112.7	7486	3.43	140.5	2.21	102.2	0	1	1	1	1	1	0	0	0	1	0	2886
689	1	77	2	0	1	1	0	1	0	0	0	1	1	0	48.90933488	107.9	9822	4.07	130.3	2.2	92.3	0	1	1	1	1	0	1	1	1	0	0	939
690	0	47	1	0	0	0	0	0	0	0	0	1	1	0	73.70239943	129	NA	4.27	146.6	2.39	113.2	1	1	1	1	1	0	0	0	0	0	0	3277
691	1	80	2	1	1	1	1	NA	0	0	0	1	1	0	NA	NA	NA	3.51	134.2	1.92	96.2	NA	NA	NA	NA	NA	NA	NA	NA	NA	0	0	3276
692	0	84	1	0	1	1	0	0	0	0	0	0	0	0	52.2553582	145	597.9	3.6	141.7	2.27	113.7	0	0	1	1	1	0	0	0	0	0	0	1413
693	1	56	1	1	0	1	1	0	0	0	0	0	0	0	51.80769647	137.3	35000	4	130	2.09	96.2	1	1	1	1	1	0	1	1	1	1	0	1899
694	0	44	1	0	1	1	0	1	0	0	0	0	0	0	1.761552479	66	28496	4.47	135.1	2.36	99.6	0	1	1	1	1	0	0	0	0	1	0	540
695	0	67	1	0	1	1	0	1	0	0	0	1	1	0	46.67602143	137	NA	3.57	135.3	1.95	101	1	1	1	1	1	0	1	1	1	0	0	3268
696	0	65	1	1	0	1	0	0	0	0	0	1	1	0	NA	145.4	NA	4.54	137.5	2.45	100	0	0	0	1	1	0	0	0	0	0	0	3264
697	0	66	1	0	0	0	0	0	0	0	0	0	0	0	81.06737905	149.1	225.5	3.9	NA	2.2	105	0	0	1	0	0	0	1	1	0	0	0	3261
698	1	83	1	0	1	1	1	0	0	0	0	0	0	0	50.74702169	150.2	1224	4.03	140.5	2.58	93.6	0	0	1	0	0	1	1	1	1	1	0	1282
699	0	88	2	0	1	1	0	0	0	0	0	1	0	1	33.34536905	129.9	NA	3.77	134.6	2.06	104	1	1	1	1	1	0	1	1	0	0	0	3260
700	1	70	1	1	1	0	1	0	0	0	1	1	1	0	65.92493485	155	NA	3.24	135.9	2.29	95.6	1	1	1	1	1	0	1	1	1	1	0	1606
701	0	55	1	0	1	0	1	0	0	0	0	1	1	0	80.79281384	136	903.4	3.68	141.6	2.34	105.6	1	1	1	1	1	0	0	0	0	0	0	3257
702	0	77	1	0	0	1	0	1	0	0	0	1	1	0	48.77764547	120	NA	4.2	140.1	2.25	113.1	1	1	1	1	1	0	1	1	1	0	0	3256
703	0	87	1	0	1	1	1	1	0	0	0	1	1	0	20.72676258	106.1	35000	3.52	138	2.07	106.3	NA	NA	NA	NA	NA	NA	NA	NA	NA	1	0	2321
704	0	71	1	1	0	1	1	0	0	0	1	0	0	0	45.01482195	133.6	21977	4.02	133.9	2.01	102.3	1	1	1	1	1	0	1	1	1	1	0	275
705	0	62	1	0	0	0	0	0	0	1	0	0	0	0	83.76726951	129.5	1050	4.04	140.2	2.22	98.8	0	1	0	0	0	0	1	1	1	1	0	108
706	0	83	1	0	1	1	0	0	1	0	0	1	1	0	47.83035446	133.1	NA	4.03	138.7	2.2	101.7	0	1	1	0	1	0	0	0	0	1	0	2245
707	0	76	2	0	1	1	1	0	1	0	0	1	1	0	36.74019987	122.5	1619	3.89	137.4	2.1	99.4	0	1	1	1	1	1	0	0	0	1	0	655
708	0	81	1	1	1	1	0	0	0	0	0	1	1	0	30.46020372	141.3	NA	3.43	140.8	2.14	104.8	NA	NA	NA	NA	NA	NA	NA	NA	NA	0	0	3231
709	0	64	1	0	1	0	0	1	0	0	0	1	1	0	64.24737004	117.4	196.1	4.1	139.5	2.14	106.5	1	1	1	1	1	0	0	0	0	0	0	2367
710	1	89	2	1	1	1	0	0	0	0	0	0	0	0	24.7324906	128	NA	4.52	134.8	2.05	95.4	NA	NA	NA	NA	NA	NA	NA	NA	NA	1	0	3085
711	0	38	2	0	0	0	0	1	0	0	0	1	1	0	67.28548487	66.3	16902	3.62	138.7	1.84	110.3	0	1	1	0	1	0	1	1	1	0	0	3226
712	0	73	1	1	1	1	1	1	0	0	0	1	1	0	38.6526093	119	2075	4.18	135.6	2.11	106.5	0	1	1	0	1	0	0	0	0	0	0	733
713	0	62	2	1	1	0	0	0	0	0	1	1	1	0	73.43003859	129.3	NA	3.67	141.8	2.11	106.8	0	1	1	1	1	1	0	0	0	0	0	3224
714	0	75	1	0	0	0	1	1	0	0	0	1	1	0	79.09563376	114.3	3062	3.85	134.9	2.27	99.5	1	1	1	0	1	0	1	1	1	0	0	3222
715	0	68	1	0	1	0	1	0	1	0	1	0	0	0	78.49163792	142	NA	3.45	NA	2.39	101.2	0	1	1	1	0	1	1	1	1	1	0	995
716	0	60	2	0	1	1	1	1	1	0	0	0	0	0	26.48470535	103.9	10450	3.86	136.8	1.85	108	1	1	1	1	0	0	1	1	1	1	0	913
717	0	53	1	1	0	0	0	1	0	0	0	1	1	0	79.4656819	128.8	341.9	4.13	142	2.2	107.6	1	1	1	1	1	0	0	0	0	0	0	1015
718	0	59	2	0	0	1	0	0	1	0	0	0	0	0	55.59640054	122	NA	4.31	137.9	2.21	103.5	1	0	1	0	0	0	1	1	1	0	0	2472
719	1	62	1	1	1	1	1	0	0	0	0	0	0	0	41.85019339	142.8	NA	3.92	132.1	1.98	96.1	1	1	0	0	1	1	0	0	0	0	0	3216
720	0	71	1	1	1	1	0	1	0	0	0	1	1	0	44.65427145	115	1781	4.23	150.2	2.27	112.7	0	1	1	1	1	1	1	1	1	0	0	2765
721	0	68	1	1	0	1	1	1	1	0	0	1	1	0	53.73164592	130	NA	5.23	134.2	2.07	100.2	1	1	1	1	1	0	1	1	1	0	0	3202
722	0	73	1	0	1	1	1	0	0	0	0	1	1	0	54.27875914	146.6	622.7	3.29	140.2	2.31	101.5	1	1	1	0	1	0	1	1	1	0	0	2051
723	0	67	1	0	1	1	0	1	0	0	0	0	0	0	34.88064924	126.8	NA	3.99	141.3	2.15	105.3	1	1	1	1	1	0	1	1	1	0	0	3213
724	0	74	1	0	1	1	0	1	0	0	0	1	1	0	32.73343477	120.6	21320	3.37	143.1	2.12	110.3	1	1	1	1	1	0	1	1	1	1	0	1858
725	0	71	1	0	1	1	0	0	0	1	0	1	1	0	54.58571541	170	NA	3.02	142.9	2.2	101.3	1	0	1	1	1	1	1	1	0	0	0	3205
726	1	69	1	1	0	1	0	0	0	0	0	1	1	0	26.60365756	141.5	26803	4.47	125.2	2.06	93.9	NA	NA	NA	NA	NA	NA	NA	NA	NA	1	1	19
727	0	55	1	0	1	0	0	0	0	0	0	1	1	0	91.35523329	153	1628	4.18	136.1	2.22	105.8	1	1	1	1	1	1	0	0	0	0	0	1754
728	0	65	1	0	1	1	0	1	0	0	0	1	1	0	14.83635057	94.5	30648	4.46	137.4	1.93	106.3	1	1	1	1	1	0	1	1	1	0	0	3187
729	0	63	1	0	0	0	0	1	0	0	0	0	0	0	78.69674709	131.2	2479	4.05	NA	2.21	109.8	0	0	1	1	0	0	1	1	1	0	0	3176
730	0	61	1	0	0	1	0	0	0	0	0	0	0	0	30.80942542	137.3	11535	3.66	138.5	2.2	103.2	0	0	1	1	0	0	1	1	1	1	0	2490
731	0	64	2	1	0	1	1	1	0	0	0	0	0	0	16.52344454	100	NA	4.66	131	2.07	100.3	NA	NA	NA	NA	NA	NA	NA	NA	NA	0	0	3172
732	0	55	1	0	0	0	0	0	0	0	0	0	0	0	88.81964319	157.5	314.7	4.1	141	2.21	106	0	1	1	1	0	0	1	1	1	0	0	3172
733	0	67	1	1	0	1	0	1	0	0	0	1	1	0	73.01843883	123	1079	3.73	143.2	2.01	113.7	NA	NA	NA	NA	NA	NA	NA	NA	NA	1	1	19
734	0	75	1	0	1	0	1	1	0	0	1	1	1	0	73.50421666	119.3	2912	3.41	136.2	2.14	106.7	1	1	1	1	1	0	1	1	1	0	0	3163
735	0	71	1	0	1	1	0	0	1	0	0	0	0	0	58.9788043	148	1715	4.34	137.4	2.09	106.3	1	1	1	0	0	0	0	0	0	0	0	719
736	0	81	1	0	0	1	1	1	0	0	0	1	1	0	10.3964966	95	14822	3.76	134.8	2.15	103.3	0	1	1	1	1	0	1	1	1	1	0	598
737	0	68	1	0	1	1	1	1	0	0	1	0	0	0	52.07508236	129	386	3.37	140.3	2.1	105	NA	NA	NA	NA	NA	NA	NA	NA	NA	1	1	44
738	0	76	1	1	1	1	0	1	0	0	0	1	1	0	38.17236906	128.5	NA	4.59	136.2	2.07	107.9	0	1	1	1	1	0	0	0	0	0	0	2035
739	0	69	1	0	0	1	0	0	0	0	1	0	0	0	52.49294559	161	16105	3.39	134.8	2.01	100.7	NA	NA	NA	NA	NA	NA	NA	NA	NA	1	1	20
740	0	79	2	0	1	0	0	1	0	0	1	0	0	0	72.96911131	83.6	35000	3.94	128.4	1.99	104.2	NA	NA	NA	NA	NA	NA	NA	NA	NA	1	1	11
741	0	63	1	1	0	0	0	1	0	0	0	1	1	0	74.84505194	119.5	2726	3.98	140.3	2.13	106.7	1	1	1	1	1	0	1	1	1	0	0	3131
742	1	64	2	0	0	1	0	1	1	0	0	0	0	0	39.47667173	94.2	352.9	3.77	133.8	2.23	94	NA	NA	NA	NA	NA	NA	NA	NA	NA	1	1	74
743	0	64	1	0	1	0	1	0	1	0	0	1	1	0	78.44556189	151.6	3151	3.95	138	2.4	100.6	0	1	1	1	1	0	1	1	1	0	0	3129
744	0	74	2	1	1	0	0	1	0	0	0	1	1	0	88.53153724	88	NA	4.52	136.8	1.88	105.9	1	1	1	1	1	0	0	0	0	0	0	3128
745	1	68	1	1	0	0	0	1	0	0	0	1	1	0	100.2438548	107.9	2454	3.72	130.9	2.18	90.5	0	1	1	1	1	0	1	1	1	0	0	3119
746	0	88	2	1	1	1	1	1	0	0	1	1	1	0	26.55129943	111.5	33146	4.75	135.1	1.98	100.4	NA	NA	NA	NA	NA	NA	NA	NA	NA	1	1	8
747	0	52	1	1	0	0	0	1	0	0	0	1	1	0	76.96705702	99	151.4	3.14	143.7	2.19	108	1	1	1	1	1	0	0	0	0	0	0	709
748	0	52	1	0	0	1	0	0	0	0	0	0	0	0	NA	142	3117	4.08	138.7	2.1	103.5	0	1	1	0	0	0	1	1	1	0	0	3108
749	0	60	2	1	0	1	0	1	0	0	0	0	0	0	53.96238057	101.1	19720	3.22	135.1	2.36	98	0	0	0	0	0	0	1	1	1	1	0	253
750	0	58	1	0	1	0	0	0	0	0	0	1	1	0	84.33962648	144.1	NA	3.86	140.4	2.34	106.3	0	1	1	1	1	0	0	0	0	0	0	1353
751	0	64	1	0	1	0	0	1	0	0	1	0	0	0	64.31673094	117.6	NA	3.45	141.2	2.21	106.7	1	1	1	1	1	0	0	0	0	0	0	3100
752	0	63	2	1	1	1	1	1	0	0	0	0	0	0	24.15381727	93	NA	4.5	145.3	2.06	113.1	NA	NA	NA	NA	NA	NA	NA	NA	NA	0	0	3099
753	0	79	1	0	1	1	0	1	0	0	0	1	1	0	54.61152945	116	550.4	2.8	141.8	2.13	107	0	1	1	1	1	1	0	0	0	0	0	3093
754	0	66	2	0	1	0	0	1	0	0	0	1	1	0	84.35772811	NA	NA	3.21	142.2	2.19	104.7	1	1	1	1	1	0	1	1	1	0	0	3089
755	0	54	1	1	0	1	1	1	0	0	0	1	0	0	26.34517841	121	NA	5.73	131.9	1.93	101.7	NA	NA	NA	NA	NA	NA	NA	NA	NA	1	0	2270
756	0	66	1	1	0	1	0	0	0	0	0	0	0	0	58.63206484	132.7	NA	3.57	131.4	2.1	99.4	1	1	1	1	1	0	0	0	0	0	0	3088
757	0	78	2	1	0	0	0	0	0	0	0	1	1	0	94.72135154	118	6840	3.59	137.2	2.2	106	1	1	1	1	1	0	1	0	1	0	0	2097
758	0	45	1	0	0	0	1	0	0	0	0	1	1	0	113.5445161	168.6	NA	3.29	135.2	2.17	100	1	1	1	1	1	0	0	0	0	0	0	3075
759	1	69	1	1	1	0	0	0	1	0	0	0	0	0	64.66658879	174	NA	4.6	131	2.18	93.1	NA	NA	NA	NA	NA	NA	NA	NA	NA	0	0	3067
760	0	73	1	0	0	0	0	0	0	0	0	1	0	1	NA	144.7	NA	3.61	138.9	2.27	108.2	0	1	1	1	1	0	1	1	1	0	0	3058
761	0	50	2	0	0	0	0	0	0	0	0	1	1	0	62.15315808	144.1	2131	4.48	136.5	2.25	103	0	1	1	1	1	0	0	0	0	0	0	3042
762	0	73	1	0	1	0	0	0	0	0	0	1	1	0	73.54191008	145.1	178.9	3.91	137.3	2.17	108.2	0	0	1	1	1	1	0	0	0	0	0	3042
763	0	76	1	0	1	0	1	1	0	0	0	1	0	0	92.07775543	122	657.6	3.21	135.4	2.03	103	0	1	1	1	1	1	0	0	0	0	0	2390
764	0	60	1	1	1	0	0	1	0	0	0	1	1	0	100.4057248	127.5	552.6	3.84	137.4	2.39	103	1	1	1	0	1	0	0	0	0	0	0	2647
765	0	64	1	0	0	1	0	1	0	0	0	0	0	0	NA	128	NA	3.33	139.7	2.1	106.8	NA	NA	NA	NA	NA	NA	NA	NA	NA	1	1	33
766	0	59	1	0	1	1	1	1	0	0	1	1	1	0	9.218644122	107	32375	4.48	131.5	1.94	98.6	0	1	1	0	1	0	1	0	1	1	0	94
767	0	81	1	0	0	1	0	0	0	0	0	1	1	0	43.47564101	156	14130	4.06	137.5	2.25	104.5	1	1	1	1	1	0	1	1	1	0	0	1485
768	0	70	1	0	1	1	0	1	0	0	0	0	0	0	54.74312044	107.4	NA	3.63	140.7	2.07	110.7	0	1	1	0	0	0	0	0	0	0	0	3030
769	0	76	1	1	1	0	0	0	0	0	0	1	1	0	84.94498207	120.4	NA	3.9	139.2	2.15	102.1	0	0	1	1	1	0	1	1	1	0	0	1526
770	0	91	1	1	1	0	0	1	0	0	0	1	1	0	84.39962292	129.9	6469	3.57	134.6	2.03	100.8	1	1	1	1	1	0	1	1	1	0	0	3028
771	0	68	1	1	0	1	0	0	0	0	0	1	1	0	58.0451742	163.2	2618	3.8	136.5	2.04	102.7	0	1	0	1	1	0	1	1	1	0	0	3027
772	0	73	1	1	0	1	0	1	0	0	0	1	0	1	35.85838178	125	NA	4.43	137.4	1.97	103.6	NA	NA	NA	NA	NA	NA	NA	NA	NA	1	1	4
773	0	56	1	0	1	1	1	1	0	0	0	0	0	0	4.119919541	98.4	35001	4.32	141.4	2	106.2	0	0	1	1	1	1	0	0	0	1	1	43
774	0	66	2	1	0	0	1	1	0	0	0	1	0	1	73.65134369	117.1	4347	3.95	133.8	2.24	99.6	1	0	1	1	1	0	1	1	1	0	0	3023
775	0	73	1	1	1	1	1	0	0	0	0	1	1	0	51.33041011	144.6	NA	4.2	135.3	2.11	101.3	1	1	1	1	1	0	1	1	1	0	0	3023
776	0	65	1	1	1	1	1	0	0	0	1	1	1	0	16.82258901	140	NA	3.31	143.2	2.08	100.4	NA	NA	NA	NA	NA	NA	NA	NA	NA	0	0	3021
777	0	57	1	0	1	1	1	1	0	0	0	1	1	0	58.18284851	121.1	788.9	4.2	134	2.12	106.5	0	1	1	1	1	1	0	0	0	1	0	1893
778	0	61	1	1	0	1	0	1	0	0	0	1	1	0	36.19964737	117.1	NA	4.37	136.5	2.05	105.5	0	1	1	1	1	0	1	1	1	1	0	2140
779	0	69	1	0	0	0	1	0	0	0	0	1	1	0	114.4987415	149	1280	3.65	NA	2.3	109.4	0	1	1	1	1	0	1	1	1	0	0	1227
780	0	58	1	1	1	1	1	1	0	0	0	1	1	0	23.11596107	104.5	NA	5.1	141.3	2.34	107.7	1	1	1	1	1	1	1	0	0	0	0	3013
781	0	79	1	0	1	1	0	0	0	0	0	1	1	0	51.19244799	136.2	7208	3.25	137.1	2.2	109.8	1	1	1	1	1	0	1	1	1	0	0	910
782	0	64	2	1	1	1	1	1	0	0	0	1	1	0	39.84134435	89.3	25660	3.15	138.5	2.1	102.6	0	1	1	1	1	1	0	0	0	1	0	1517
783	0	66	2	0	1	1	0	0	0	0	0	0	0	0	NA	123	2949	4.63	NA	2.23	104.3	0	1	1	1	0	0	1	0	1	0	0	1973
784	1	61	2	0	0	1	0	0	0	0	1	0	0	0	16.47229669	128.9	2668	4.8	136.9	2.45	86.8	0	0	0	0	0	0	1	1	1	0	0	3002
785	0	75	1	1	0	1	1	0	0	0	0	0	0	0	53.57280198	135	NA	4	133.3	2.12	105.6	0	1	1	1	1	0	1	1	1	0	0	3001
786	0	59	1	1	0	1	0	NA	0	0	0	1	1	0	39.79102421	NA	NA	5.58	142.7	1.99	110.6	1	1	0	1	1	0	0	0	0	0	0	3001
787	0	77	1	0	1	1	0	1	0	0	0	1	1	0	50.32002481	126.1	15096	4.14	141.9	2.06	103.3	NA	NA	NA	NA	NA	NA	NA	NA	NA	0	0	2997
788	0	80	1	0	0	0	1	1	0	0	0	1	1	0	NA	129	139.5	4	137.9	2.18	101.4	1	1	1	1	1	0	0	0	0	0	0	2526
789	1	66	1	1	0	0	0	0	0	1	0	1	1	0	67.6254883	133.9	NA	2.8	149	2.31	94.7	1	1	1	1	1	0	1	1	1	0	0	2994
790	0	70	1	0	1	1	1	0	0	0	0	1	1	0	37.90119761	157.1	11903	4.94	135.9	2.35	98.4	1	1	1	1	1	0	1	1	1	0	0	2992
791	0	58	1	1	0	0	0	0	0	0	0	1	1	0	76.11203661	138	1221	3.66	134.1	2.1	102.1	1	1	1	1	1	0	0	0	0	0	0	2988
792	1	68	1	0	1	1	0	0	0	0	0	1	1	0	58.0451742	143.9	14609	3.49	133.7	1.95	94.6	NA	NA	NA	NA	NA	NA	NA	NA	NA	1	0	1005
793	0	69	2	0	1	0	0	1	0	0	0	1	1	0	NA	118.5	1771	3.27	138.6	2.17	99.8	0	1	1	1	1	1	1	1	1	0	0	2986
794	0	71	2	1	0	1	0	1	0	0	0	1	1	0	34.6564593	105	NA	5.04	142.4	2.42	103.8	1	1	1	1	1	0	1	1	1	0	0	2986
795	0	69	1	0	0	0	1	1	0	0	0	1	1	0	86.01837178	129	6799	3.83	136.5	2.11	106.7	0	1	1	1	1	0	1	1	1	1	0	95
796	1	79	1	1	1	1	0	1	0	0	0	1	1	0	37.31817068	134.4	NA	3.66	127.7	2.15	97.3	1	1	1	1	1	0	1	1	1	0	0	2981
797	0	74	1	0	1	1	0	1	0	0	0	1	1	0	34.4486599	96	12833	4.06	128.8	1.92	101.5	NA	NA	NA	NA	NA	NA	NA	NA	NA	0	0	2981
798	0	65	1	1	0	0	0	1	0	0	0	1	1	0	77.99899609	133.1	1494	4.22	139.6	2.07	108.1	0	1	1	1	1	0	1	0	1	0	0	2981
799	0	60	1	1	1	1	0	1	0	0	0	1	1	0	36.89675366	110.9	10639	3.78	139.2	2.08	104.1	0	1	1	1	1	0	1	1	1	1	0	719
800	0	80	1	1	0	0	0	0	0	0	0	1	1	0	66.00728444	140.3	20283	3.72	136.5	2	106.6	0	1	1	1	1	0	1	1	1	0	0	2979
801	0	68	1	0	1	0	0	1	0	0	0	1	1	0	70.06849712	135.5	976.8	4.3	140.4	2.19	105.4	1	1	1	1	1	0	1	1	1	0	0	2971
802	0	53	1	0	1	1	1	1	0	0	0	1	1	0	48.62989183	109.4	4373	4.1	137.7	2.2	108.4	1	1	1	1	1	0	1	1	1	0	0	2961
803	0	77	2	1	1	1	1	0	0	0	0	1	1	0	47.97896769	125	2974	4.41	137	2.28	103.3	1	1	1	1	1	0	1	1	1	0	0	2956
804	0	46	1	1	1	0	0	0	0	0	0	1	1	0	67.96853592	157	NA	3.09	142.4	2.2	103.6	1	1	1	1	1	0	0	0	0	0	0	2955
805	0	78	1	0	0	0	0	0	0	0	1	0	0	0	80.4959674	142.4	2718	3.83	139.2	2.2	109.5	NA	NA	NA	NA	NA	NA	NA	NA	NA	0	0	2954
806	1	67	1	0	1	1	1	1	0	0	1	1	1	0	20.46817783	106.5	NA	5.79	135.2	2.21	97.5	0	0	1	1	1	1	1	1	1	1	1	57
807	0	82	1	1	1	1	0	1	0	0	0	1	0	1	36.80525433	102.4	NA	4.23	141.6	2.09	107.1	0	1	1	0	1	1	1	0	1	0	0	2946
808	0	77	1	0	0	0	0	1	0	0	0	0	0	0	75.55536285	116.3	686	3.39	136.5	2.11	100.2	0	0	1	1	0	0	1	1	1	0	0	2617
809	0	88	2	1	1	1	0	0	0	0	0	0	0	0	15.89911686	115	NA	3.7	134.4	2.06	100.8	NA	NA	NA	NA	NA	NA	NA	NA	NA	1	1	11
810	0	74	2	0	1	1	1	1	0	0	0	1	1	0	35.09657484	119.9	1940	5.1	138.3	2.21	107.8	NA	NA	NA	NA	NA	NA	NA	NA	NA	0	0	2939
811	0	71	1	0	0	0	0	1	0	0	0	0	0	0	111.8178945	129.4	6137	3.9	138.4	2.12	99.4	1	1	1	0	1	0	1	1	0	0	0	2939
812	0	70	1	1	1	0	0	0	1	0	0	1	1	0	73.44154272	137.2	1399	4.34	137.3	2.19	106.6	0	1	1	1	1	0	1	1	1	0	0	2937
813	0	56	2	1	0	0	1	0	0	0	0	1	1	0	126.5725636	137	NA	3.74	136.7	2.19	102.8	1	1	1	1	1	0	0	0	0	1	1	71
814	0	63	1	0	1	1	0	1	0	0	1	1	1	0	5.732864622	87	35001	4.5	137.3	2.09	104.4	0	1	1	1	1	0	1	1	1	0	0	2177
815	1	84	2	0	1	1	0	0	0	0	1	1	1	0	59.3191331	126	203.3	3.23	132.6	2.2	93.6	0	1	1	1	1	0	0	0	0	0	0	985
816	0	49	1	0	1	1	0	0	0	0	0	1	1	0	NA	146	NA	4.21	139.4	2.18	110	1	1	1	1	1	0	1	1	1	0	0	2925
817	0	90	2	1	0	1	1	1	0	0	0	1	1	0	26.70542009	114.9	5255	4.88	136.6	2.06	106.6	1	1	1	1	1	0	0	0	0	0	0	2925
818	0	71	2	0	0	1	0	0	0	0	0	1	1	0	NA	128	4426	3.23	140.8	2.27	102.8	1	1	1	1	1	0	1	1	1	1	0	1901
819	0	57	1	1	0	0	0	1	0	0	0	1	1	0	75.82244794	133.5	1868	4.34	134.6	2.14	106.5	1	1	1	1	1	0	1	0	0	0	0	2909
820	0	72	2	0	1	1	0	0	0	0	0	0	0	0	46.54524255	126	2549	4.24	140.4	2.4	107.9	0	0	1	1	0	1	1	1	1	1	0	252
821	0	72	2	1	0	1	1	1	0	0	0	1	1	0	59.09884043	122.2	NA	4.82	NA	2.08	104.9	0	1	1	1	1	0	1	1	1	1	0	2710
822	0	62	2	0	1	0	0	0	0	0	0	1	1	0	69.10190013	145.3	NA	3.91	142.8	2.3	105.3	1	1	1	1	1	1	0	0	0	0	0	2541
823	0	53	1	1	1	0	0	1	0	0	0	0	0	0	NA	120	NA	3.54	141.8	2.32	108.9	0	1	1	1	1	0	1	0	1	1	0	247
824	0	55	1	1	0	0	0	0	0	0	0	1	1	0	92.01035298	140.6	NA	3.57	136.5	2.17	102.7	1	1	1	1	1	0	1	1	1	0	0	2886
825	0	57	1	0	1	1	1	1	0	0	0	1	1	0	7.432049374	112.5	1785	4.34	140.3	2.5	99.6	0	1	1	1	1	1	1	1	0	0	0	1006
826	0	58	1	0	1	0	1	1	0	0	0	1	1	0	84.33962648	132	4839	3.36	135.3	2.12	107.1	0	1	1	1	1	1	1	1	1	1	0	1876
827	0	67	2	1	1	1	1	0	0	0	0	0	0	0	51.66143608	139.7	NA	3.96	130.2	2.21	100.3	NA	NA	NA	NA	NA	NA	NA	NA	NA	0	0	2877
828	0	66	1	0	0	1	1	1	0	0	0	0	0	0	54.21006892	118.1	455.9	3.55	136.8	2.22	104.6	0	0	1	0	1	1	1	1	0	0	0	2876
829	0	70	1	1	1	0	0	0	0	0	1	1	1	0	75.10220946	132	NA	3.65	137.2	2.02	106.5	1	1	1	1	1	0	0	0	0	0	0	2876
830	0	58	1	1	1	1	1	1	0	0	0	0	0	0	15.57061818	75	NA	4.54	139.5	2.26	107.2	0	1	0	0	1	1	1	1	0	0	0	2874
831	0	67	1	0	1	0	1	0	0	0	0	0	0	0	66.51374888	148.3	1211	3.99	142.5	2.23	105.5	0	1	1	1	0	0	1	1	1	0	0	2768
832	0	77	1	1	0	0	0	0	0	0	0	1	1	0	73.0215653	133.9	13402	4.14	136.2	2.1	103.1	NA	NA	NA	NA	NA	NA	NA	NA	NA	1	1	4
833	0	88	1	1	0	1	0	1	1	0	0	1	1	0	54.86612223	122	12545	4.18	139.6	2.02	104.1	NA	NA	NA	NA	NA	NA	NA	NA	NA	1	1	20
834	0	54	1	0	0	0	0	0	0	0	0	0	0	0	100.2125556	163.4	223.1	3.66	140.3	2.18	105.4	0	1	1	1	1	0	1	1	0	0	0	2863
835	0	51	1	1	1	0	0	1	0	0	0	1	1	0	88.95364055	119.2	NA	3.74	142.7	2.13	104.8	1	1	1	1	1	0	0	0	0	0	0	2863
836	0	63	2	0	1	0	0	1	0	0	0	1	1	0	69.28769536	120.4	NA	3.64	145.2	2.1	108.6	1	1	1	1	1	0	1	1	1	0	0	2863
837	0	71	1	1	1	0	0	1	0	0	0	1	1	0	73.95780297	124.4	NA	3.85	140.2	2.11	107.9	0	1	1	1	1	0	1	1	1	0	0	2860
838	0	65	1	1	0	1	0	1	0	0	0	1	1	0	NA	121.2	4746	3.05	NA	2.1	99.3	0	1	1	1	1	0	0	0	0	0	0	2854
839	0	58	2	0	1	0	1	1	0	0	0	0	0	0	NA	128	NA	3.56	142.5	2.34	105.5	0	1	0	1	1	0	1	1	1	1	0	116
840	0	87	2	0	0	1	0	0	0	0	0	0	0	0	57.63536568	131.8	7303	4.76	133.2	2.22	101.4	0	0	1	1	0	0	1	1	1	1	0	292
841	0	39	1	0	1	0	0	1	0	0	1	0	0	0	115.9283128	124	4202	3.3	146.6	2.19	109.1	1	1	1	1	1	0	1	1	1	0	0	2839
842	0	60	1	1	1	0	0	0	0	0	0	1	1	0	80.51151469	146.8	1099	3.4	139	2.09	103	1	1	1	1	1	0	0	0	0	0	0	2437
843	0	83	2	0	1	1	1	1	0	0	0	1	1	0	46.9903476	110.4	3828	3.68	136.4	2.25	105.6	0	1	1	0	1	0	1	1	1	1	0	2556
844	1	79	1	0	1	1	0	1	0	0	0	1	1	0	53.41535903	122.5	NA	3.94	131.9	2.04	97.7	1	1	1	1	1	0	1	1	1	0	0	2823
845	0	66	2	0	1	0	1	0	0	0	1	1	1	0	68.84116106	130.2	4274	3.51	137.7	2.21	100.9	0	1	1	1	1	0	1	1	1	1	0	1192
846	0	58	1	0	0	0	0	0	0	0	0	0	0	0	82.13152416	144.4	5248	3.88	138.6	2.14	105.6	1	1	1	1	1	0	1	1	1	1	0	153
847	0	64	2	1	1	1	1	1	0	0	0	1	1	0	55.35777118	105.9	1606	3.62	139.6	2.04	108	0	1	1	1	1	0	0	0	0	0	0	2324
848	0	48	1	0	1	0	1	0	0	0	0	0	0	0	103.2728567	161.6	2364	4.16	136.1	2.29	99.9	0	1	1	0	0	0	1	1	1	0	0	2800
849	1	62	1	0	1	1	1	1	0	0	0	0	0	0	13.72178736	64	NA	3.99	136.2	2.13	95.2	0	1	0	1	1	0	1	1	0	0	0	2794
850	0	77	2	1	1	1	1	1	0	0	0	1	1	0	54.65802111	119	947.6	4.55	134.4	2.17	100.2	0	1	1	1	1	0	1	1	1	1	0	1612
851	0	55	1	1	0	1	0	0	1	0	0	0	0	0	53.30012186	126	8623	4.33	133.2	2.27	106.3	NA	NA	NA	NA	NA	NA	NA	NA	NA	1	1	11
852	1	44	1	1	1	0	0	0	0	0	0	1	1	0	108.9813743	154	NA	3.03	132.7	1.98	95	0	1	1	1	1	0	1	1	1	0	0	2789
853	1	67	1	0	0	0	0	1	1	0	1	1	1	0	62.24089394	118	2383	4.5	NA	2.2	97.1	1	1	1	1	1	0	1	1	1	1	0	945
854	0	63	1	1	1	0	0	0	0	0	0	1	0	0	61.20722885	140	NA	3.97	132.6	2.08	101.3	1	1	1	1	1	1	1	1	0	1	0	2255
855	0	68	1	1	1	0	0	0	1	0	0	1	1	0	80.36434989	141.7	NA	3.24	135.4	2.22	99.1	0	1	1	1	1	0	1	1	1	0	0	2782
856	0	47	1	0	0	0	1	1	0	0	0	1	1	0	112.7337814	99.9	798.2	3.1	136.1	2.25	99.5	0	0	1	1	1	0	0	0	0	0	0	2779
857	0	75	1	1	1	1	0	1	0	0	0	0	0	0	53.62360471	128	261	4.1	136.8	2.26	101.7	1	1	1	1	1	0	0	0	0	1	0	2049
858	1	63	1	1	1	1	1	1	0	0	0	0	0	0	57.01267834	126.8	NA	5.38	131.9	1.95	97.3	NA	NA	NA	NA	NA	NA	NA	NA	NA	1	1	22
859	0	62	1	1	0	0	0	1	0	0	0	1	1	0	82.10281321	111.4	1167	3.58	139.2	2.08	105.2	0	1	1	1	1	0	0	0	0	0	0	2778
860	0	76	2	0	1	0	1	0	0	0	0	1	1	0	105.8643307	122.5	229.8	3.11	139.9	2.24	105	0	1	1	1	1	1	0	0	0	1	0	2189
861	0	62	2	0	0	0	0	0	0	0	0	0	0	0	107.9326419	126	NA	3.4	140.3	2.19	107.1	0	1	1	1	0	0	1	1	0	1	0	1213
862	0	77	1	1	1	1	1	1	1	0	0	1	1	0	56.8257257	131.2	15751	4.05	136.6	2.26	105.6	1	1	1	1	1	0	1	1	1	1	0	1219
863	0	58	1	1	0	0	1	0	0	0	0	1	1	0	NA	156.9	NA	3.91	134.2	2.13	99.6	1	1	1	1	1	0	0	0	0	0	0	2775
864	0	59	1	0	1	0	1	0	0	0	0	0	0	0	NA	157.5	NA	3.95	142.2	2.29	107.9	0	0	1	1	0	1	0	0	0	0	0	2773
865	0	78	2	0	0	0	0	1	0	0	0	1	1	0	75.97935789	117.6	1748	3.71	140.4	2.14	109.1	1	1	1	0	0	0	1	1	1	0	0	2772
866	0	41	1	1	1	0	0	0	0	0	0	1	1	0	81.36491075	138.4	178.5	4.17	138.4	2.14	104.2	1	1	1	1	1	0	0	0	0	0	0	2772
867	0	60	1	1	0	0	0	0	0	0	0	1	1	0	99.62323962	150	NA	3.7	139.1	2.2	108.5	1	1	1	1	1	0	0	0	0	0	0	2772
868	0	76	1	1	0	1	1	1	0	0	0	1	1	0	36.81378023	108	5126	4.13	140.7	1.97	109.5	0	0	1	1	1	0	1	0	0	1	0	2077
869	0	70	2	1	1	1	0	1	0	0	0	1	1	0	42.64648605	105.3	13379	2.7	141.9	2.16	98.7	1	1	1	1	1	0	1	1	1	0	0	2771
870	1	68	1	1	0	0	1	0	0	0	0	1	1	0	87.50396809	139.9	1387	3.1	136.6	2.16	94.5	1	0	1	1	1	0	1	1	1	0	0	2771
871	0	73	1	0	1	1	1	0	0	0	0	0	0	0	54.43447497	153	16490	2.92	135.9	2.06	102.7	0	1	1	0	0	0	1	1	1	0	0	2771
872	0	52	1	1	0	1	1	1	0	0	0	1	1	0	56.73888208	100.5	NA	3.56	139.5	2	101	NA	NA	NA	NA	NA	NA	NA	NA	NA	0	0	2770
873	0	60	1	1	0	0	0	0	0	0	0	1	1	0	80.51151469	134.4	NA	3.18	138.2	2.01	106.3	1	1	1	1	1	0	0	0	0	0	0	2770
874	0	74	1	1	1	1	0	1	0	0	0	1	1	0	55.72022907	132.1	NA	4.07	137.6	2.07	104.4	1	1	1	1	1	0	0	0	0	0	0	2770
875	0	54	1	0	0	0	0	1	0	0	0	1	1	0	64.75285804	131	27.35	3.52	135.8	2.11	100.8	0	1	1	1	1	0	0	0	0	0	0	2769
876	0	86	2	0	1	0	0	1	0	0	0	0	0	0	68.71097067	119.8	1075	3.39	141.3	2.3	109.2	1	0	1	0	1	1	1	1	1	0	0	2768
877	0	54	2	1	1	0	0	1	0	0	0	1	1	0	89.29251405	120.8	797.7	3.18	141.9	2.25	106.1	0	1	1	1	1	0	0	0	0	0	0	2766
878	0	69	1	0	1	1	0	1	0	0	0	1	1	0	54.38425188	110.5	3319	4	138.7	2	110.4	0	1	1	1	1	1	0	0	0	1	0	418
879	0	48	2	0	1	0	1	NA	0	0	0	1	1	0	85.27376092	NA	325.3	4.63	136.2	2.32	102.5	1	1	1	1	1	1	0	0	0	0	0	2766
880	0	60	2	1	1	1	1	1	0	0	0	1	1	0	23.88052912	90.6	35001	3.33	138.2	2.14	101.4	0	1	1	1	1	0	1	1	1	1	0	1991
881	0	77	2	0	1	0	0	0	0	0	0	0	0	0	78.80880359	130.7	76.38	3.84	141.7	2.02	109.4	1	1	1	1	1	1	0	0	0	0	0	2764
882	0	63	1	1	1	1	0	0	0	0	0	1	1	0	31.86681156	135.2	139.1	3.45	138.8	2.22	104.9	1	1	1	1	1	1	0	0	0	0	0	2764
883	0	55	1	1	0	0	0	0	0	0	0	1	1	0	91.87862867	137.3	67.07	3.91	135.4	2.25	99.5	1	1	1	1	1	0	0	0	0	0	0	2764
884	0	61	1	1	1	0	0	0	1	0	0	1	1	0	85.66082111	139.6	1161	3.83	139.3	2.22	103.8	0	1	1	1	1	0	0	0	0	0	0	2764
885	0	62	2	0	1	1	1	1	0	0	1	1	1	0	16.83306961	99.4	5953	3.97	140.9	2.19	106.2	1	1	1	1	1	0	1	1	1	1	0	363
886	0	55	1	0	1	0	1	1	0	0	0	0	0	0	126.7227279	125	NA	3.57	138	2.02	106.3	0	0	0	0	0	0	0	0	0	0	0	2763
887	0	53	1	1	1	0	0	NA	0	0	1	1	0	1	69.75520347	NA	3485	2.81	136.9	2.07	101.5	1	1	1	1	1	0	1	1	1	0	0	2762
888	0	78	1	0	1	1	0	1	0	0	0	1	1	0	57.36610532	119.6	1622	3.08	137.5	2.31	103.4	0	1	1	1	1	0	1	1	1	0	0	2761
889	0	47	1	1	0	0	0	0	0	0	0	1	1	0	138.6714316	153	1152	3.93	137.7	2.06	102.6	0	0	1	1	1	0	0	0	0	0	0	2761
890	0	65	1	0	0	0	0	0	0	0	0	0	0	0	93.62397164	134.7	333.3	3.11	142.9	2.24	105.7	1	1	1	1	1	1	0	0	0	0	0	2760
891	0	76	1	1	1	1	0	0	0	0	0	1	1	0	56.52350571	136	NA	3.51	138.9	2.2	102.6	0	1	1	1	1	1	0	0	0	1	0	2674
892	0	67	2	0	1	1	0	1	0	0	0	0	0	0	NA	111	832.4	3.78	138.5	2.2	105.8	0	1	1	1	0	0	0	0	0	0	0	2759
893	0	71	1	1	1	1	0	1	0	0	0	1	1	0	55.64576669	121.5	NA	3.76	139.3	2.03	104.4	0	1	1	1	1	0	0	0	0	1	0	1343
894	0	82	2	0	1	1	1	0	0	0	0	1	1	0	52.12926969	124.9	23247	3.1	139.9	2.12	112.1	0	1	1	1	1	0	1	1	1	1	0	652
895	0	52	1	1	0	0	1	1	0	0	0	1	1	0	80.78604055	124.9	5958	3	137	1.96	99.3	1	0	1	1	1	0	0	0	0	0	0	2759
896	1	51	2	1	1	1	1	0	0	0	0	1	1	0	NA	131	NA	3.71	136	2.41	94.3	0	1	1	1	1	0	0	0	0	0	0	2758
897	1	59	2	0	0	1	1	1	0	0	0	1	1	0	54.92862311	108.4	35001	2.95	132.3	2.11	92	0	1	1	1	1	0	1	1	1	0	0	2758
898	0	60	1	1	0	NA	0	0	0	0	0	1	1	0	NA	153	1320	3.36	NA	2.17	104.6	1	1	1	1	1	0	0	0	0	0	0	2757
899	0	70	1	0	0	0	1	0	1	0	0	0	0	0	81.28974394	161.6	5968	4.34	132.8	2.22	99.3	0	1	1	1	1	0	0	0	0	1	0	699
900	0	44	1	1	1	0	0	0	1	0	0	0	0	0	86.98306637	140.8	2607	2.96	138	2.02	102.1	0	0	1	1	1	0	1	1	1	0	0	2756
901	0	58	1	0	1	0	0	0	0	0	0	0	0	0	60.31114565	156	812.7	3.77	139.7	2.15	105.7	1	1	1	1	0	1	1	0	0	0	0	2755
902	0	74	1	1	0	0	0	0	0	0	0	1	1	0	65.62639976	135.9	NA	4.28	141.8	2.22	106.5	1	1	1	1	1	0	0	0	0	1	0	1031
903	0	78	2	1	1	1	1	1	0	0	0	0	0	0	37.92275328	85.3	7276	3.69	141	2.15	110.5	NA	NA	NA	NA	NA	NA	NA	NA	NA	1	1	8
904	0	57	1	0	0	1	0	0	0	0	0	0	0	0	56.21577087	137.9	NA	4.32	138.7	2.13	103.2	0	0	1	0	0	0	1	1	1	0	0	2752
905	0	61	1	0	1	1	1	0	0	0	0	0	0	0	NA	141.7	NA	3.82	141.5	2.31	107.8	1	0	1	0	1	1	0	0	0	0	0	2752
906	0	69	1	1	1	1	0	1	0	0	0	0	0	0	NA	129.2	268.8	3.44	140	2.24	107.1	1	1	1	1	1	0	0	0	0	0	0	2750
907	0	67	1	0	1	0	0	0	0	0	0	1	1	0	NA	145	74.43	3.2	141.9	2.24	106.4	1	0	1	1	1	0	0	0	0	0	0	2750
908	0	72	1	0	1	1	0	0	0	0	0	0	0	0	46.38111581	151	2566	4.02	135.1	2.13	102.3	0	1	1	0	0	0	1	1	1	0	0	2749
909	0	71	1	0	0	0	0	0	0	0	0	0	0	0	73.95780297	148	1614	3.43	137	2.25	102.4	NA	NA	NA	NA	NA	NA	NA	NA	NA	1	1	27
910	0	62	1	0	0	0	1	0	0	0	0	1	1	0	82.10281321	133.4	402.3	3.49	139.2	2.08	106.4	1	0	1	1	1	0	0	0	0	0	0	2748
911	0	74	1	1	1	0	0	1	0	0	0	1	1	0	65.18543564	117.6	NA	3.93	136.7	2.18	103.9	1	1	1	1	1	0	0	0	0	0	0	2748
912	0	80	1	1	1	0	1	0	0	0	0	1	1	0	71.30204046	163	NA	3	145.7	1.99	104.8	1	1	1	1	1	0	1	1	1	0	0	2747
913	0	65	2	1	1	0	0	0	0	0	0	1	1	0	61.14909725	140.8	NA	3.25	138.4	2.24	102.1	1	1	1	1	1	0	0	0	0	0	0	2746
914	0	60	1	1	1	0	0	0	0	0	0	1	1	0	68.79065849	146.9	NA	3.12	137.1	1.86	104.4	1	1	1	1	1	0	0	0	0	0	0	2746
915	0	76	2	0	1	1	1	0	0	0	0	1	1	0	NA	126	689.9	3.76	136.3	2.17	103	1	1	1	1	1	0	0	0	0	1	0	972
916	0	41	1	1	0	0	0	0	0	0	0	0	0	0	100.9864377	137	362.4	3.2	138.4	2	107.6	1	0	1	1	1	0	0	0	0	0	0	2743
917	0	58	2	1	1	1	0	1	0	0	0	1	1	0	NA	112	4372	4.13	NA	2.28	107.5	0	0	1	1	1	0	0	0	0	0	0	2742
918	0	67	1	0	0	0	0	1	0	0	0	0	0	0	113.5450032	120	78.03	3.71	139.6	2.19	103.3	0	1	1	0	1	0	0	0	0	0	0	2742
919	0	63	1	0	1	0	0	0	0	0	0	1	1	0	92.55332897	148.4	NA	2.99	136.1	2.09	102.9	0	1	1	1	1	1	1	0	1	0	0	2741
920	0	48	1	1	1	1	1	0	0	0	0	1	0	1	NA	154.3	NA	3.96	136.1	2.21	102.9	1	1	1	1	1	0	0	0	0	0	0	2741
921	0	61	2	0	1	0	0	1	0	0	0	1	1	0	108.525769	108.8	NA	4.72	140.1	2.21	108.1	1	1	1	1	1	0	0	0	0	0	0	2740
922	0	62	2	0	1	0	1	0	0	0	0	1	1	0	NA	118	11188	3.19	141.7	2.13	105.6	0	0	1	1	1	1	1	1	1	1	0	778
923	0	58	2	1	1	0	0	NA	0	0	0	1	1	0	99.784358	NA	NA	3.45	140.6	2.23	102	1	1	1	1	1	0	0	0	0	0	0	2737
924	0	76	1	1	1	1	1	1	0	0	0	1	1	0	9.684859953	90.2	20971	4.19	133.6	2.4	102.1	NA	NA	NA	NA	NA	NA	NA	NA	NA	1	1	18
925	0	65	1	0	1	0	0	0	0	0	0	1	1	0	70.05422659	153.1	433.4	3.44	139.2	2.21	106.6	0	1	1	1	1	0	0	0	0	0	0	2736
926	0	57	2	1	0	0	0	0	0	0	0	1	1	0	67.29586294	134.4	1427	3.75	140.6	2.06	105.7	1	1	1	1	1	0	0	0	0	0	0	2736
927	0	81	1	0	0	1	0	1	0	0	0	1	1	0	NA	121.8	1627	3.6	136	2.27	102.5	1	0	1	1	1	0	1	1	1	1	0	832
928	0	72	1	1	1	1	0	0	0	0	0	1	1	0	38.40326029	156	NA	4.4	134.9	2.11	100	1	1	1	1	1	1	0	0	0	0	0	2732
929	0	80	2	1	1	1	0	1	0	0	0	1	1	0	21.75930295	106.4	3581	5.04	132.8	2.25	98.3	1	1	1	1	1	0	1	1	1	1	0	2067
930	1	67	1	1	1	1	0	0	0	0	0	1	1	0	54.04483476	140.3	NA	2.85	133.2	2.17	96.6	0	1	1	1	1	1	0	0	0	0	0	2732
931	0	61	1	0	0	0	0	0	0	0	0	0	0	0	105.1714747	147	2559	4.76	137	2.1	105.2	0	1	1	0	0	0	1	1	1	1	0	1973
932	0	79	2	1	1	0	0	1	0	0	0	1	1	0	75.15431314	101.3	2388	3.84	137.3	2.03	101.9	1	1	1	1	1	0	1	1	1	1	0	555
933	0	60	1	1	0	0	0	0	1	0	0	0	0	0	91.84620262	153.2	24.38	3.58	135.8	2.33	98.7	1	1	1	1	1	0	0	0	0	1	0	1520
934	0	70	1	1	1	0	0	1	0	0	0	1	1	0	60.47294918	112	NA	3.9	138.6	2.04	108.2	1	1	1	1	1	0	1	1	1	0	0	2727
935	0	67	1	1	1	0	0	1	0	0	0	1	1	0	103.35682	126.7	2296	3.9	140.3	2.17	109.2	1	1	1	1	1	0	0	0	0	0	0	2727
936	1	70	1	0	1	1	1	0	1	0	0	0	0	0	57.07738908	177.3	296.3	3.29	135.1	2.39	91.7	0	1	1	1	1	0	1	1	1	0	0	2726
937	0	66	2	1	1	0	1	0	0	0	0	1	1	0	73.65134369	139	NA	4.74	139.7	2.36	99.5	0	0	1	1	1	0	0	0	0	0	0	2725
938	0	84	2	0	0	1	0	1	0	0	0	1	1	0	6.314406613	54	35001	3.29	133.2	1.93	98.1	0	0	1	1	1	1	1	1	0	1	0	343
939	0	53	1	1	1	0	0	0	0	0	0	1	1	0	94.05179763	144.2	NA	3.57	138	2.26	103.8	0	1	1	1	1	1	1	0	0	0	0	2724
940	0	58	1	1	1	0	0	0	0	0	0	1	1	0	81.17274897	135.5	332.6	4.1	136.2	2.06	104.3	0	1	1	1	1	0	0	0	0	0	0	2724
941	0	80	2	1	1	1	1	1	0	0	0	0	0	0	35.78762785	101.2	272.8	3.57	141.7	2.2	103	1	1	1	1	1	0	0	0	0	1	0	990
942	0	56	1	0	1	0	0	0	0	0	0	0	0	0	70.88241887	149.2	4782	3.22	138.2	2.24	105.2	1	1	0	1	1	0	1	1	1	1	0	1200
943	0	66	1	1	0	0	0	0	0	0	0	1	1	0	89.30700083	130	NA	3.99	140.1	2.12	103.9	0	1	1	1	1	0	0	0	0	0	0	2722
944	1	73	1	0	0	1	0	0	0	0	0	0	0	0	38.08103793	135	3927	3.49	136.8	2.19	97.6	1	1	1	1	0	0	1	1	1	1	0	1625
945	1	68	2	1	1	1	1	0	0	0	0	1	1	0	53.82080105	125	5231	4.21	131	2.1	97.4	1	1	1	1	1	1	1	1	1	0	0	2720
946	0	50	1	1	0	0	1	0	0	0	0	1	1	0	127.9870338	135.3	723.3	3.91	138.6	2.04	100.3	1	1	1	1	1	0	1	1	1	0	0	2716
947	0	58	1	1	1	0	0	0	0	0	0	1	1	0	86.78038714	151.1	419.6	3.97	139.2	2.05	100.1	1	1	1	1	1	0	0	0	0	0	0	2715
948	0	57	1	1	0	0	0	0	0	0	0	0	0	0	63.97860899	156	3581	3.2	141.2	2.08	101	1	1	1	1	1	0	1	0	1	0	0	2714
949	0	73	1	0	0	0	0	1	0	0	0	0	0	0	63.37351088	113.1	618.1	3.68	140.6	2.19	108.4	0	0	1	1	0	0	1	1	1	0	0	2713
950	0	65	1	1	1	0	0	NA	0	0	0	1	1	0	87.06751946	NA	2207	3.72	138	2.08	100.7	1	1	1	1	0	0	0	0	0	0	0	2713
951	0	51	1	0	0	0	0	0	0	0	0	1	1	0	NA	145.5	NA	3.73	140.2	2.34	101.8	0	0	1	1	1	0	0	0	0	0	0	2710
952	1	72	2	1	1	1	1	0	1	0	0	1	1	0	57.64365962	127.1	4511	3.42	135	2.13	96.6	0	1	1	1	1	1	0	0	0	0	0	2710
953	1	69	1	1	0	0	0	0	0	0	0	1	1	0	61.7397315	131	NA	4.13	134.7	2.12	96.1	0	1	1	1	1	0	1	0	1	1	0	112
954	0	74	1	0	1	0	0	0	0	0	0	0	0	0	75.20227222	139	1123	3.72	139.4	2.1	102.3	1	0	0	0	0	0	1	1	1	0	0	2708
955	0	66	1	0	1	0	0	0	0	0	0	0	0	0	76.58071907	163.1	9414	4	134.2	2.29	100.9	1	1	0	0	0	0	1	1	1	1	0	1514
956	1	79	1	1	1	1	0	1	1	0	0	1	1	0	33.77660525	126	17281	3.23	130.1	1.93	93.9	NA	NA	NA	NA	NA	NA	NA	NA	NA	1	1	16
957	1	57	1	1	0	0	0	0	0	0	0	1	1	0	83.5162442	140	1898	3.03	134.8	2.24	96.3	1	1	1	1	1	0	0	0	0	0	0	2705
958	0	85	1	0	1	0	0	1	0	0	0	1	1	0	71.30457639	110.7	2107	3.1	141.1	2.01	102.5	0	1	1	1	1	0	1	0	1	1	0	1480
959	0	60	1	0	0	0	0	0	0	0	0	1	1	0	72.04090726	146.6	1049	3.87	139.5	2.3	107.9	1	1	1	1	1	0	0	0	0	0	0	2703
960	0	61	1	1	1	0	1	1	0	0	0	1	1	0	64.18385505	125.8	276.3	4.35	137.6	2.11	102.9	0	1	1	1	1	0	0	0	0	0	0	2702
961	0	75	2	1	0	1	0	0	0	0	1	1	1	0	33.57270865	121.8	NA	4.24	144.7	2.14	104.6	NA	NA	NA	NA	NA	NA	NA	NA	NA	1	1	51
962	0	63	1	0	0	1	0	1	0	0	0	1	1	0	58.8933069	118.9	4217	3.73	137.1	2.27	103.9	1	1	1	1	1	0	1	1	1	1	0	1019
963	0	70	1	1	1	0	0	0	0	0	1	1	1	0	82.95922442	139.6	492.1	3.33	142.7	2.13	106.1	1	1	1	1	1	0	0	0	0	0	0	2701
964	0	81	2	1	1	0	0	0	0	0	1	1	1	0	64.49685704	134	311.6	3.11	141.8	2.17	105.3	NA	NA	NA	NA	NA	NA	NA	NA	NA	1	1	38
965	0	84	1	0	1	1	1	0	0	0	0	1	1	0	44.25341471	154.4	NA	3.85	140.9	2.33	104.4	0	1	1	1	1	0	1	1	1	0	0	2700
966	0	64	1	1	0	0	1	1	0	0	0	1	1	0	68.04924298	109.4	2477	3.38	143	2	104	1	1	1	1	1	0	1	1	1	1	0	891
967	0	45	1	1	1	0	1	0	0	0	0	1	1	0	NA	150.6	NA	3.47	137.2	2.3	98.6	1	1	1	1	1	1	0	0	0	0	0	2698
968	1	82	2	1	1	0	0	0	0	0	0	1	1	0	133.3794066	132.9	5839	3.39	129.9	2	93.1	1	1	1	1	1	0	1	1	1	0	0	2697
969	0	65	1	0	1	0	1	0	0	0	0	0	0	0	87.06751946	141	399	4.21	138.1	2.3	105.8	0	0	1	0	1	0	0	0	0	0	0	2697
970	1	56	1	1	1	0	0	0	0	0	0	1	1	0	92.33593564	152.9	332.4	3.76	138.6	2.4	97	0	1	1	1	1	0	0	0	0	1	0	771
971	0	78	1	1	1	0	0	0	0	0	1	1	1	0	78.46839008	133.3	103.6	3.7	137.2	2.2	105.3	1	0	1	1	1	0	0	0	0	0	0	843
972	0	67	2	0	1	1	1	0	0	0	0	1	1	0	54.84536688	118	NA	3.59	137.5	2.19	102.9	1	0	1	1	1	0	1	1	1	1	0	756
973	0	60	1	1	1	1	0	0	0	0	0	1	1	0	NA	158.8	363.2	3.56	NA	2.26	107.5	1	1	1	1	1	0	0	0	0	0	0	2695
974	0	43	1	1	0	1	0	0	0	0	0	1	1	0	NA	141.2	168.7	3.61	142.3	2.33	105.9	0	1	1	1	1	0	0	0	0	0	0	2694
975	0	44	1	1	1	1	0	0	0	0	0	1	1	0	11.74609182	143.1	NA	5.18	145.3	1.81	100.1	NA	NA	NA	NA	NA	NA	NA	NA	NA	1	1	1
976	0	72	1	1	0	0	0	1	0	0	0	1	1	0	111.5008706	137	1793	3.72	141.3	2.13	107.4	1	1	1	1	1	0	1	1	1	0	0	2693
977	0	77	1	1	1	0	0	1	0	0	0	1	1	0	69.46419212	120.9	5305	3.2	141	2.14	108.1	1	1	1	1	1	0	1	0	1	0	0	2691
978	0	78	1	1	0	0	0	0	0	0	0	1	1	0	NA	140.1	11419	4.44	139.4	2.14	100.8	1	1	1	1	1	0	1	1	1	0	0	2689
979	0	64	1	1	0	0	0	0	0	0	0	1	1	0	86.12874427	136.2	868.1	3.52	135.7	2.13	104.2	1	1	1	1	1	0	0	0	0	0	0	2689
980	0	63	1	1	0	0	0	0	0	0	0	1	1	0	94.21983521	136.7	1225	5.02	140.9	2.43	100.5	0	1	1	1	1	0	0	0	0	0	0	2688
981	0	81	2	0	0	0	0	0	1	0	0	1	1	0	78.17776821	134	2627	3.21	140.1	2.14	108.9	0	1	1	0	1	0	1	1	1	0	0	591
982	0	69	2	1	1	1	1	1	0	0	0	1	1	0	31.54982186	80.2	3917	3.39	142.4	2.1	116	1	1	1	1	1	1	1	1	1	0	0	2687
983	0	80	2	1	1	1	0	1	0	0	0	1	1	0	NA	106	4497	3.36	141	2.22	103.5	1	1	1	1	1	0	1	1	1	1	0	1314
984	0	71	1	1	1	0	0	0	0	0	1	1	1	0	64.29258279	152.4	679.2	3.5	132	2.15	101.9	0	0	1	1	1	0	0	0	0	0	0	2686
985	0	53	1	0	1	0	1	0	0	0	0	1	1	0	75.65711287	138	1189	3.75	140.4	2.16	107.5	1	1	1	1	1	1	0	0	0	1	0	2270
986	0	56	1	1	0	0	1	1	0	0	0	1	1	0	140.5142241	126.7	404	2.86	141.5	2.1	104.2	0	0	1	1	1	0	1	1	1	0	0	2686
987	0	65	1	0	0	0	0	1	0	0	0	0	0	0	88.30913799	120.5	NA	3.43	141.2	2.2	107	0	0	0	1	1	0	1	1	1	0	0	2686
988	0	47	1	0	1	0	0	0	0	0	0	1	1	0	97.07809384	146	1011	3.56	142.3	2.04	106.7	1	1	1	1	1	0	1	1	1	1	0	2491
989	0	83	2	0	1	1	0	1	0	0	0	1	0	1	32.62188646	101	1586	3.87	141	2.28	101.7	1	0	1	1	1	0	1	1	1	1	0	1886
990	0	57	1	1	0	0	0	0	0	0	0	1	1	0	NA	155	141.6	3.66	142.5	2.22	108.5	1	1	1	1	1	0	0	0	0	0	0	2682
991	1	63	1	1	0	1	0	1	0	0	0	1	1	0	25.85829395	123.8	1411	3.32	134.6	2.15	96.4	0	1	1	1	1	0	0	0	0	0	0	2682
992	0	72	1	1	1	0	0	1	0	0	0	1	1	0	92.25295195	123.1	2346	3.64	137.8	2.14	103.8	1	1	1	1	1	0	1	0	1	0	0	2682
993	0	74	1	0	1	0	1	1	0	0	0	0	0	0	93.28545785	115.7	316.4	3.92	140.7	2.21	105.1	0	1	1	1	1	0	1	1	1	0	0	2682
994	1	54	1	1	0	1	0	1	0	0	0	1	1	0	NA	128.1	NA	3.29	151.4	1.84	90.1	NA	NA	NA	NA	NA	NA	NA	NA	NA	1	1	0
995	0	56	1	1	1	0	0	0	0	0	0	0	0	0	77.51195083	152.8	155.5	3.7	137.2	2.22	102	1	1	1	1	0	0	0	0	0	0	0	2680
996	0	78	1	0	1	0	1	1	0	0	0	1	1	0	82.7384624	117	2159	4.3	142.2	2.12	106.6	1	1	1	1	1	0	0	0	0	1	0	2117
997	0	68	1	0	0	1	0	1	0	0	0	0	0	0	52.89126127	102.8	1181	2.23	144.4	2.26	99.5	1	1	1	1	1	0	1	1	1	0	0	2678
998	0	71	1	1	1	0	0	1	0	0	0	1	1	0	96.77426709	129	1057	3.69	137.4	2.17	104.3	1	1	1	1	1	1	0	0	0	0	0	734
999	1	76	1	1	0	1	0	1	0	0	0	1	1	0	52.58113306	112.5	NA	3.3	133.6	1.95	95.7	1	0	1	1	1	0	0	0	0	1	0	2232
1000	0	49	1	0	0	0	1	0	0	0	0	0	0	0	111.784126	139	2577	4.23	139.8	2.22	107.6	1	1	1	1	1	0	1	1	1	0	0	2675
1001	0	63	1	1	0	0	0	1	0	0	0	1	1	0	78.59596098	125	529.6	3.84	137.9	2.09	106.2	1	1	1	1	1	0	0	0	0	0	0	2675
1002	0	77	1	1	0	1	0	1	1	0	0	1	1	0	49.29641031	118.1	NA	2.9	143	2.06	106.5	1	1	1	1	1	0	1	1	1	0	0	2675
1003	1	68	1	0	1	0	1	0	0	0	0	1	1	0	84.254728	161.2	83.35	3.43	133.7	2.28	97.4	1	1	1	1	1	0	1	1	1	0	0	2673
1004	0	59	1	1	1	1	0	1	0	0	0	1	1	0	17.8811935	109.9	NA	3.56	138.1	2.14	107.3	0	1	1	1	1	0	0	0	0	1	0	1585
1005	0	70	1	0	0	1	1	1	0	0	0	1	1	0	41.47539199	91.6	2886	4.41	140	2.29	109.6	1	1	1	1	1	0	1	1	1	1	0	1079
1006	0	55	1	0	1	0	0	0	0	0	0	0	0	0	85.25383616	144.6	NA	3.64	140	2.24	108.2	1	0	1	1	1	0	0	0	0	0	0	2672
1007	0	54	1	1	1	1	1	0	0	0	0	1	1	0	NA	165	NA	3.7	138.6	2.41	101.8	1	0	1	1	1	0	0	0	0	0	0	2672
1008	0	75	1	1	0	0	0	1	0	0	0	1	1	0	64.28725152	132	NA	4.22	140.2	2.2	103.7	0	0	1	1	1	0	0	0	0	1	0	1748
1009	1	65	2	1	1	0	1	1	0	0	0	1	1	0	126.5209665	120.8	2754	3.13	133.1	2.1	93.4	1	1	1	1	1	0	1	1	1	0	0	2671
1010	0	58	2	0	0	0	0	1	0	0	0	0	0	0	80.68911286	111.1	363.4	4.13	136.7	2.32	100.3	0	0	0	0	0	0	1	1	1	0	0	2671
1011	0	68	1	0	1	1	0	1	0	0	0	1	1	0	41.34789881	112	NA	4.18	142.1	2.39	107.8	1	0	1	1	1	0	0	0	0	0	0	2670
1012	0	55	1	1	1	0	0	1	0	0	0	1	1	0	71.30573128	124.2	2231	3.52	139.1	2.29	101.1	1	1	1	1	1	0	0	0	0	0	0	2669
1013	0	80	2	1	1	1	1	1	1	1	0	1	1	0	33.68653387	113.7	NA	2.77	135.1	2.08	100.2	0	0	1	1	1	0	1	1	1	0	0	2669
1014	1	69	2	0	1	1	1	1	1	0	0	1	1	0	57.3245234	115.4	4012	2.91	133.5	2	94.4	0	0	1	0	0	0	1	1	1	0	0	2554
1015	0	52	2	1	1	0	1	1	0	0	0	1	1	0	70.26074283	114.5	5866	3.84	139	2.3	100.3	0	1	1	1	1	0	1	1	1	1	0	2231
1016	0	73	1	1	0	0	0	1	0	0	0	1	1	0	84.20984541	123.6	NA	3.58	140.1	2.1	109.6	0	0	1	1	1	0	0	0	0	0	0	2668
1017	0	29	1	1	0	0	0	1	0	0	0	1	1	0	112.1380412	120.7	1912	3.53	138.1	2.12	104.7	0	0	1	1	1	0	1	1	1	0	0	2667
1018	0	57	1	1	1	1	1	1	0	0	0	1	1	0	NA	121	3320	3.85	137.7	2.16	100.2	0	1	1	1	1	0	1	1	1	1	0	94
1019	0	53	1	1	0	0	0	NA	0	0	0	1	1	0	NA	NA	90.54	3.6	138.8	2.2	106.4	0	1	1	1	1	0	0	0	0	0	0	2666
1020	0	83	2	1	1	1	1	0	0	0	0	1	1	0	39.23878072	126	NA	4.52	134.7	2.21	104.6	1	0	1	1	1	0	1	1	1	0	0	2665
1021	0	72	1	1	1	1	0	1	0	0	0	1	1	0	47.40285383	113.5	NA	3.68	137.6	2.12	103.5	1	0	1	1	1	0	0	0	0	1	0	687
1022	0	86	2	0	1	0	1	1	1	0	0	0	0	0	91.3807594	119	NA	3.54	139.6	2.19	103.2	1	1	1	1	0	0	0	0	0	1	0	915
1023	0	36	1	1	0	0	0	1	0	0	0	1	1	0	119.6001418	131.2	362.1	3.3	139.1	2.2	103.5	1	1	1	1	1	0	1	1	1	0	0	2665
1024	0	69	2	1	1	1	1	0	0	0	0	1	1	0	58.06845096	133	NA	3.42	136.8	2.01	100.1	0	1	1	1	1	0	1	1	1	0	0	2665
1025	0	67	2	1	1	1	1	1	0	0	0	1	1	0	31.28407014	117.5	5833	3.96	134.1	2.49	98.8	NA	NA	NA	NA	NA	NA	NA	NA	NA	1	1	12
1026	0	59	1	0	0	0	1	0	1	0	0	1	1	0	70.62131668	143	1510	4.06	142.2	2.35	108	1	1	1	1	1	0	1	1	1	0	0	2664
1027	0	41	1	1	1	0	0	0	0	0	0	1	1	0	118.6610974	144.4	678.5	3.06	137.2	2.2	100	1	1	1	1	1	0	0	0	0	1	1	7
1028	0	62	2	1	1	0	1	0	0	0	0	1	1	0	95.5551527	137	1033	3.75	140.5	2.19	106.3	1	1	1	1	1	0	1	1	1	1	0	1499
1029	0	72	1	1	1	1	0	1	0	0	0	1	1	0	55.4880009	113.8	NA	3.45	140.3	1.91	110.3	1	0	1	1	1	0	0	0	0	0	0	2661
1030	0	76	2	0	0	0	1	1	0	0	0	1	1	0	88.05355311	111.2	NA	4.18	137.8	2.27	105	1	1	1	1	1	0	1	1	1	0	0	2660
1031	0	72	1	1	1	1	0	1	0	0	0	1	1	0	47.88871346	119.6	5617	2.74	138.9	1.98	106.8	1	1	1	1	1	0	0	0	0	1	0	1492
1032	0	68	2	1	1	0	0	0	0	0	0	0	0	0	86.77295167	129.6	319.9	3.36	138.6	2.2	105.7	0	1	1	1	0	0	1	1	1	0	0	2660
1033	0	77	2	0	1	1	1	0	0	0	0	0	0	0	48.52219721	140	6947	4.34	134	2.11	104.4	1	0	0	0	1	0	1	1	1	1	0	134
1034	0	66	2	1	1	0	1	1	0	0	1	1	1	0	100.2171456	111.5	2078	3	142.7	2.2	103.7	1	1	1	1	1	0	0	0	0	0	0	2659
1035	0	74	1	0	1	0	0	0	0	0	0	0	0	0	73.06700612	151	82.26	4.19	133.4	2.26	102.4	NA	NA	NA	NA	NA	NA	NA	NA	NA	1	1	8
1036	0	65	1	0	0	0	0	0	0	0	0	0	0	0	NA	147.4	6307	3.86	136.8	2.18	108.1	0	0	0	0	0	0	1	1	1	0	0	2658
1037	0	66	2	0	1	1	1	1	0	0	0	1	1	0	8.051188272	72.3	35001	4.24	141.3	1.81	105.8	0	1	1	1	1	1	0	0	0	1	0	1059
1038	1	77	2	1	1	1	0	0	0	0	0	1	1	0	29.93796505	122	9039	3.94	133.7	2.1	96.9	0	1	1	1	1	0	1	1	1	0	0	2657
1039	0	63	1	0	0	0	0	0	0	0	0	1	1	0	NA	132.2	4791	3.9	131.7	2.02	100	0	1	1	1	1	0	1	1	0	0	0	2657
1040	0	56	1	1	0	0	0	0	0	0	0	1	1	0	94.93302204	147.2	973.2	3.19	138.3	2.11	108	0	1	1	1	1	0	0	0	0	0	0	2657
1041	0	66	1	1	0	1	1	1	0	0	0	1	1	0	NA	114.1	7213	3.63	134.1	2.06	101.1	1	0	1	1	1	1	1	1	1	0	0	2654
1042	0	64	1	1	0	0	0	0	0	0	0	1	1	0	92.39424924	150.8	449.8	4.11	138.2	2.17	98.7	1	0	1	1	1	0	0	0	0	0	0	2654
1043	0	59	1	0	1	1	1	0	0	0	0	0	0	0	47.8965307	139	223.4	4.22	136.2	2.34	106.5	0	1	0	1	0	0	1	1	0	0	0	1663
1044	0	74	1	0	0	1	0	0	1	0	0	1	1	0	48.40728633	153	6528	4.38	134.8	2.23	104.7	0	1	1	1	1	0	1	1	0	1	0	96
1045	1	77	1	1	1	1	1	1	0	0	0	1	1	0	11.67397334	93.9	35001	4.28	139	1.07	93.8	NA	NA	NA	NA	NA	NA	NA	NA	NA	1	1	2
1046	0	69	1	1	1	1	1	1	0	0	0	1	1	0	14.90627059	87.2	18572	4.17	132	1.93	101.2	1	1	1	1	1	0	1	1	1	1	0	1137
1047	0	61	2	1	0	1	0	1	0	0	0	0	0	0	NA	111	19091	3.23	138.2	2.05	105.7	NA	NA	NA	NA	NA	NA	NA	NA	NA	1	1	7
1048	0	82	1	0	0	0	0	1	0	0	0	1	1	0	79.57485288	119.7	108.2	3.41	134.2	2.26	101.8	1	1	1	1	1	0	0	0	0	0	0	2652
1049	0	63	2	1	1	1	1	1	0	0	0	1	1	0	21.2616475	99	35000	4.71	139.7	2.26	102.6	0	1	1	0	1	0	1	1	1	0	0	1523
1050	0	61	1	1	0	0	0	0	0	0	0	1	1	0	112.3209152	146	1156	4.05	136.3	2.19	104.4	1	1	1	1	1	0	0	0	0	0	0	2650
1051	0	50	2	0	1	0	1	1	0	0	0	0	0	0	74.4959656	100	221.7	4.08	140.9	2.39	114.6	1	1	1	1	1	0	0	0	0	0	0	2647
1052	0	82	2	0	1	1	1	1	0	0	0	1	1	0	59.93771272	106	NA	3.54	137.8	2.22	107.2	0	0	1	1	1	1	0	0	0	0	0	2647
1053	0	74	1	1	0	0	1	1	0	0	1	1	1	0	101.793862	95	NA	3.47	142.8	1.72	110.1	NA	NA	NA	NA	NA	NA	NA	NA	NA	1	1	14
1054	0	80	2	1	0	0	0	1	0	0	0	1	1	0	66.60166859	76.6	NA	4.4	137.3	2.06	105.9	1	0	1	1	1	0	0	0	0	1	0	476
1055	0	87	2	1	1	1	0	1	0	0	0	1	1	0	27.34418371	94	30343	4.76	137.4	2.15	112.9	0	1	1	1	1	0	1	1	1	1	0	1497
1056	0	75	1	0	1	0	0	1	1	0	0	1	1	0	71.36549653	128	1017	4.01	132.2	2.22	98	0	0	1	1	1	0	0	0	0	1	0	622
1057	1	66	1	1	1	1	0	0	0	0	0	1	1	0	27.65982918	133	NA	3.62	137.2	2.15	91.7	0	1	1	1	1	1	1	1	1	1	1	73
1058	0	74	2	0	1	1	0	0	0	0	0	1	1	0	20.80037384	125	34238	3.98	139.4	2.3	100.9	0	1	1	1	1	0	1	1	1	1	0	2550
1059	0	65	1	0	0	0	0	1	0	0	0	0	0	0	NA	126.6	945.2	3.71	140.8	2.24	106.4	1	0	1	1	1	0	0	0	0	0	0	2645
1060	0	57	1	1	1	1	0	0	0	0	0	1	1	0	NA	145.1	NA	3.47	142.3	2.11	110.9	0	1	1	1	1	0	0	0	0	0	0	2645
1061	0	69	1	0	1	1	0	1	0	0	0	1	1	0	10.39046224	93.2	35001	4.57	139.2	2.16	108.8	0	1	1	1	1	0	0	0	0	0	0	2644
1062	0	64	1	1	1	0	1	1	0	0	0	1	1	0	63.56136572	104.4	NA	3.53	138.5	2	105.4	1	1	1	1	1	0	1	1	1	0	0	2643
1063	0	66	1	0	1	1	0	1	0	0	0	1	1	0	8.320030374	86.9	12003	4.49	141.1	2.29	104.7	0	1	1	1	1	1	0	0	0	1	0	615
1064	0	54	2	0	0	1	0	0	0	0	0	0	0	0	55.26016272	119.3	NA	3.48	140	2.19	102.2	1	1	1	1	1	0	1	1	1	1	0	1399
1065	1	70	1	1	1	1	1	1	0	0	0	0	0	0	56.35234981	130.9	9426	3.24	131.6	1.93	89.3	NA	NA	NA	NA	NA	NA	NA	NA	NA	1	1	11
1066	0	67	2	0	1	0	1	0	0	0	0	1	1	0	128.328243	121.9	NA	2.75	141.6	2.17	103.2	1	1	1	1	1	0	1	1	1	0	0	2640
1067	0	59	1	1	1	0	0	1	0	0	0	1	1	0	80.78667663	126.2	1059	4.02	141.2	2.11	105.5	1	1	1	1	1	0	0	0	0	0	0	2640
1068	0	65	1	1	1	0	1	0	0	0	0	1	1	0	90.89410004	136.3	4943	3.97	140.9	2.16	98.6	NA	NA	NA	NA	NA	NA	NA	NA	NA	1	1	10
1069	1	63	1	0	0	0	0	0	0	0	0	0	0	0	75.02924248	158.7	238	3.66	135.1	2.16	96.7	0	1	1	0	0	0	1	1	1	0	0	2639
1070	0	59	1	0	1	0	1	1	0	0	0	1	1	0	62.60847029	109.9	NA	3.54	137	2	101.1	1	1	1	1	1	0	0	0	0	1	0	2221
1071	0	81	1	1	1	1	0	1	0	0	1	1	1	0	59.63653695	123.8	NA	3.51	137.5	2.12	100.3	1	1	1	1	1	0	0	0	0	0	0	2638
1072	0	57	1	0	0	0	0	1	0	0	0	0	0	0	NA	127.5	7808	3.24	139.4	2.04	107.5	0	1	1	0	0	0	1	1	1	0	0	2638
1073	0	78	1	0	0	0	0	0	0	0	0	1	1	0	NA	145.4	96.86	4.3	138.6	2.16	102.5	1	1	1	1	1	0	0	0	0	0	0	2638
1074	1	73	1	0	1	0	1	1	0	0	0	1	1	0	NA	112.7	2394	4.82	133.8	2.24	96.4	1	1	1	1	1	1	1	1	1	0	0	2638
1075	0	74	1	1	1	1	1	0	0	0	0	1	1	0	57.00041707	146.6	1706	4.23	139.2	2.28	100.7	NA	NA	NA	NA	NA	NA	NA	NA	NA	1	1	25
1076	0	56	1	0	1	1	1	1	0	0	0	1	1	0	26.75848369	116.7	8200	3.6	138	2.16	107.7	0	1	1	1	1	1	1	1	1	1	1	80
1077	0	71	1	1	1	0	0	0	0	0	0	1	1	0	77.80674662	152	2021	3.23	140.6	2.11	106.5	1	0	1	1	1	1	0	0	0	1	0	1469
1078	0	51	1	1	0	1	0	0	0	0	0	1	1	0	NA	150	NA	4.19	141.3	1.96	110	1	1	1	1	1	0	0	0	0	0	0	2634
1079	1	54	1	1	0	0	0	0	0	0	0	1	1	0	84.43793777	146.6	1941	3.53	133.6	2.07	95.6	0	1	1	1	1	0	0	0	0	0	0	2634
1080	0	70	1	0	0	0	0	1	1	0	0	0	0	0	79.68189856	131	3176	3.58	142	2.13	106.4	0	0	0	1	1	0	1	1	1	1	0	1774
1081	0	78	1	0	0	1	1	1	0	0	0	1	1	0	55.67203287	128.6	5035	3.58	135.8	2.17	102.8	0	0	1	1	1	0	1	1	1	1	0	1936
1082	0	70	1	0	0	1	0	1	0	0	0	1	1	0	56.90853192	126.3	4037	3.25	143.3	2.25	104.3	0	1	1	1	1	0	1	1	1	1	0	1397
1083	0	63	1	1	1	0	1	0	0	0	0	0	0	0	85.21858938	149.7	3491	3.68	132.7	2.19	99.7	0	1	1	1	1	0	1	1	1	0	0	1573
1084	0	60	1	1	1	1	1	1	0	0	0	1	1	0	NA	117.8	753	3.86	138	1.98	104.4	1	1	1	1	1	0	0	0	0	1	0	249
1085	0	76	1	1	0	0	1	1	0	0	0	0	0	0	114.3337941	103.2	NA	4.12	133.2	2.04	98.4	1	1	1	0	1	0	1	1	1	1	0	2273
1086	0	68	2	0	0	0	0	0	0	0	0	0	0	0	95.46132546	130.5	875.1	3.92	139.3	2.21	100.3	0	1	0	0	0	0	1	1	1	0	0	2631
1087	0	75	2	0	0	1	1	0	0	0	0	1	1	0	57.84318973	136.2	5338	3.47	142.7	2.12	103.4	1	1	1	1	1	0	1	1	1	0	0	2631
1088	0	68	1	1	0	0	0	1	0	0	0	1	1	0	NA	128.4	2554	3.99	137.1	2.15	101.8	1	1	1	1	1	0	0	0	0	0	0	2629
1089	0	59	1	0	1	1	0	1	0	0	0	1	1	0	4.79839235	78	26161	4.48	142.1	1.7	100.1	0	1	1	0	1	1	0	0	0	1	0	623
1090	1	72	2	0	1	1	1	1	0	0	0	1	1	0	26.27864033	104.5	5359	3.45	137.2	2.19	95.9	1	1	1	0	1	0	1	1	1	1	0	438
1091	0	69	1	0	1	0	0	0	0	0	0	0	0	0	75.32189722	144	1493	3.51	140.6	2.2	101.5	1	1	1	1	1	0	1	1	1	0	0	2626
1092	0	82	2	0	0	1	0	1	0	0	0	1	1	0	18.06353111	105	35001	4.78	136.5	2.03	102.1	0	1	1	1	1	0	1	1	0	1	0	534
1093	0	65	1	1	0	0	0	1	0	0	0	1	1	0	87.56023412	126.1	2763	3.46	136.4	2.09	103.6	1	1	1	1	1	0	0	0	0	0	0	2626
1094	1	73	1	1	1	1	0	0	0	0	0	1	1	0	54.27875914	142.9	8443	3.9	131.9	1.75	97.6	NA	NA	NA	NA	NA	NA	NA	NA	NA	1	1	20
1095	1	74	1	1	1	1	1	1	0	0	0	1	1	0	36.31509781	120.2	4426	3.13	130.1	2.09	91.9	NA	NA	NA	NA	NA	NA	NA	NA	NA	1	1	24
1096	0	48	1	0	0	0	0	0	0	0	0	1	1	0	71.97840179	128	5678	3.93	139.9	2.23	103.5	1	0	1	1	1	0	1	1	1	1	0	364
1097	0	77	1	0	0	0	0	1	0	0	0	1	1	0	63.24245208	132	717.5	3.71	137.8	2.17	104.2	0	0	1	1	1	0	0	0	0	1	0	1090
1098	0	61	1	0	0	1	0	1	0	0	0	0	0	0	23.28721585	131.2	1587	3.62	140.4	2.24	101.5	0	0	1	0	1	0	1	1	1	0	0	2621
1099	0	57	1	1	1	0	0	0	0	0	0	1	1	0	74.54785814	136.2	295.4	4.06	139.1	2.34	98.5	0	1	1	1	1	0	0	0	0	0	0	2621
1100	0	53	1	1	0	1	0	1	0	0	0	1	1	0	NA	113	1552	3.54	140.3	2.26	105.7	1	0	1	1	1	0	1	1	1	0	0	2621
1101	0	78	1	0	0	0	0	0	0	0	1	1	1	0	81.60283899	138.7	3016	3.52	137.4	2.07	102.6	1	1	1	1	1	0	1	1	1	0	0	2608
1102	0	70	1	0	1	1	1	1	0	0	0	1	1	0	39.65604572	98.9	386.9	3.82	138.6	2.19	103.1	0	1	1	1	1	0	1	1	1	0	0	2620
1103	0	36	1	0	0	1	0	0	0	0	0	1	1	0	NA	164.3	5	3.47	138	2.24	107	1	0	1	1	1	0	0	0	0	0	0	2619
1104	0	74	2	1	0	1	0	0	0	0	0	1	1	0	51.95991986	127.9	7187	3.7	139.3	2.09	106.2	1	0	1	1	1	0	1	1	0	0	0	2619
1105	0	57	2	1	1	1	0	1	0	0	0	1	1	0	50.60243241	114.3	2179	3.24	138.1	2.15	100.4	1	1	1	1	1	0	0	0	0	0	0	2618
1106	0	65	2	0	0	1	1	1	0	0	1	1	1	0	45.08205084	98.5	NA	4.52	141.2	2.51	104.1	1	1	1	1	1	0	0	0	0	0	0	2618
1107	0	75	1	0	0	0	1	1	0	0	0	1	1	0	NA	123.4	100.8	3.76	141.7	2.28	102.9	1	1	1	1	1	0	0	0	0	0	0	2618
1108	0	65	1	0	0	1	1	1	0	0	1	1	1	0	52.5542525	113.3	4559	4.31	142.2	2.26	106.8	1	0	1	1	1	0	1	1	1	1	0	382
1109	0	87	1	0	0	1	1	1	0	0	1	1	1	0	59.72076285	137.8	NA	3.68	139	2.3	103.1	0	0	1	1	1	0	0	0	0	1	0	1994
1110	0	76	2	0	1	1	0	1	0	0	0	1	1	0	38.83371063	114	1383	3.95	141.8	2.25	103.1	1	1	1	1	1	0	0	0	0	1	0	896
1111	0	79	2	0	1	0	0	1	0	0	0	1	1	0	62.98145111	102.7	NA	3.6	135.9	2.2	101.8	1	1	1	1	1	0	0	0	0	0	0	2617
1112	0	63	2	0	0	0	1	0	0	0	0	1	1	0	89.7710971	141	NA	3.11	135.3	2.19	104.6	1	1	1	1	1	0	0	0	0	0	0	2616
1113	0	63	1	1	0	0	0	0	0	0	0	1	1	0	77.69961564	135.4	941.9	4.01	136.7	2.19	100.6	1	1	1	1	1	0	0	0	0	0	0	2616
1114	0	70	2	1	0	0	1	1	0	0	0	1	1	0	NA	125	10999	3.46	138	2.15	101.2	0	1	1	1	1	0	1	1	1	1	0	1567
1115	0	63	2	0	1	0	1	1	0	0	0	0	0	0	76.7722746	116.5	96.2	4.41	139	2.42	103.9	0	0	1	1	0	1	1	1	1	0	0	2613
1116	0	58	2	1	0	0	1	0	0	0	0	1	1	0	117.0133482	140.3	320	4.23	140.1	2.28	107.7	1	1	1	1	1	1	0	0	0	0	0	2613
1117	0	65	2	0	1	1	0	0	0	0	0	0	0	0	NA	143	1195	3.74	141.6	2.33	103.6	1	1	1	1	0	0	1	1	1	0	0	2612
1118	0	73	1	1	0	1	0	1	0	0	0	0	0	0	50.41313466	102	NA	4.65	134.6	2.15	99.9	NA	NA	NA	NA	NA	NA	NA	NA	NA	1	1	6
1119	0	47	1	0	0	0	0	0	0	0	0	0	0	0	78.46750849	144.9	NA	3.81	142.7	2.37	104.9	0	1	0	1	1	0	1	0	1	0	0	2612
1120	0	72	2	0	0	1	0	0	0	0	1	1	1	0	50.09374177	125.7	2172	3.38	137.4	2.11	101.8	0	0	1	1	1	0	0	0	0	0	0	2612
1121	0	73	1	0	0	1	0	1	1	0	0	0	0	0	NA	119	2387	3.58	134.9	2.31	99.2	0	1	1	0	0	0	1	0	1	1	0	1078
1122	0	60	1	1	0	0	1	0	0	0	0	1	1	0	102.0055978	131.3	NA	3.29	135.4	2.14	100.4	1	1	1	1	1	0	0	0	0	0	0	2611
1123	0	62	1	1	1	0	0	0	0	0	0	1	1	0	82.10281321	141.9	1086	7.28	138.3	2.2	101.9	1	1	1	1	1	0	1	1	1	0	0	2610
1124	0	68	1	1	0	0	0	1	0	0	0	1	1	0	78.49163792	121	NA	3.43	140.3	2.07	101.5	0	1	1	1	1	0	1	1	1	0	0	2610
1125	1	65	2	0	0	0	1	0	0	0	0	1	1	0	76.28675261	148.5	5672	3.19	119	2.2	79.2	1	1	1	1	1	0	1	1	1	0	0	2610
1126	0	58	1	0	1	1	1	1	0	0	0	1	1	0	4.931134825	101.3	35001	4.57	139.1	2.09	98.3	0	1	1	1	1	0	1	1	0	1	0	1507
1127	0	61	1	0	0	0	0	0	0	0	0	1	1	0	73.52851743	140	2270	3.05	144.1	2.23	110.2	1	0	1	1	1	0	1	1	1	1	0	1116
1128	1	68	2	1	1	1	1	0	0	0	0	1	1	0	38.63971111	128	2844	3.27	133.8	2.37	94.8	1	1	1	1	1	1	0	0	0	0	0	2608
1129	0	67	1	1	0	0	0	1	0	0	0	1	1	0	92.2200084	118	622.9	3.7	140.8	2.12	107.5	0	1	1	1	1	0	1	1	1	0	0	2608
1130	0	60	1	0	0	0	0	1	0	0	0	1	1	0	65.80381858	110.3	214	3.66	139.2	2.21	102.9	1	1	1	1	1	0	0	0	0	0	0	2608
1131	0	62	1	0	1	1	1	1	0	0	0	1	1	0	10.27730361	94.8	10118	4.69	143.3	2.05	107.9	0	1	1	1	1	0	0	0	0	0	0	2535
1132	0	71	2	0	0	0	0	0	0	0	0	1	1	0	77.44357242	132.7	8143	3.68	140.4	2.17	102.3	1	1	1	1	1	0	1	1	1	0	0	2606
1133	1	57	1	1	0	1	0	0	0	0	0	1	1	0	NA	145.1	NA	3.3	136	2.12	95.2	1	1	1	1	1	0	0	0	0	0	0	2606
1134	0	46	1	0	0	0	0	0	0	0	0	1	1	0	111.009029	132.4	2042	4.01	140.3	2.41	99.7	1	1	1	1	1	0	0	0	0	1	1	24
1135	0	70	1	1	1	0	1	NA	0	0	0	1	1	0	90.86292121	NA	1792	3.58	133.3	2.16	98.3	1	0	1	1	1	1	1	1	1	1	0	125
1136	0	67	1	1	0	0	1	1	0	0	0	1	1	0	60.01368316	100.1	8011	4.27	141.3	2.44	100.3	1	1	1	1	1	0	1	1	1	0	0	2605
1137	0	77	1	1	1	0	0	1	0	0	0	1	1	0	81.81686894	112	2298	3.49	141.7	2.12	106	0	0	1	1	1	0	0	0	0	1	0	2382
1138	0	55	1	1	1	1	1	1	0	0	0	1	1	0	NA	126	NA	3.78	NA	2.38	99.8	0	1	1	1	1	1	1	0	0	0	0	2605
1139	0	65	1	0	0	1	0	1	0	0	0	1	1	0	NA	132.3	746.8	3.61	143.6	2.28	106.4	1	1	1	1	1	0	0	0	0	0	0	2605
1140	0	64	1	1	0	0	0	0	0	0	0	1	1	0	NA	138.2	542.3	3.54	140.3	2.18	104.9	0	1	1	1	1	1	0	0	0	0	0	2605
1141	0	57	1	1	1	1	1	1	0	0	0	1	1	0	NA	128.7	327.6	3.85	NA	2.26	98.9	1	1	1	1	1	0	0	0	0	0	0	2605
1142	0	77	2	1	1	1	0	1	0	0	1	1	1	0	23.48367067	105.7	NA	3.73	142.8	2.13	110.8	NA	NA	NA	NA	NA	NA	NA	NA	NA	1	1	38
1143	0	44	1	0	1	1	0	0	0	0	0	1	0	1	45.88428454	152.3	32.19	3.04	137.3	2.25	99.3	1	1	1	1	1	1	0	0	0	0	0	2604
1144	0	66	1	0	1	1	1	1	0	0	0	1	1	0	24.31526828	91.3	13309	3.86	140.3	2.16	104.7	0	0	1	1	1	1	1	1	1	1	0	627
1145	0	71	1	1	0	1	1	0	0	0	0	0	0	0	17.39242797	136.5	NA	4.22	132.7	2.29	100.7	0	1	1	0	1	0	1	1	1	0	0	2604
1146	0	74	1	1	1	1	1	0	0	0	0	1	1	0	47.70452334	137	1569	4.04	144.5	2.09	106	0	0	1	1	1	0	1	1	0	1	0	2124
1147	1	40	1	1	0	0	0	0	0	0	0	1	1	0	103.3214027	141.9	NA	3.92	136	2.1	97.6	0	1	0	0	0	0	1	1	1	0	0	2602
1148	0	69	2	1	0	1	0	1	0	0	0	0	0	0	55.40210874	119.6	1763	4.37	137.3	2.24	99.6	1	1	1	1	0	0	0	0	0	0	0	2602
1149	0	80	2	1	0	0	0	0	0	0	0	1	1	0	78.19969952	121	NA	3.47	142.5	2.09	103.4	1	1	1	1	1	0	1	1	1	0	0	2602
1150	0	74	2	0	1	0	0	1	0	0	0	1	1	0	69.75059826	111.8	1260	3.26	139.9	2.2	104.4	1	1	1	1	1	1	1	1	1	0	0	2601
1151	1	53	1	1	1	0	1	0	0	0	0	0	0	0	146.9631217	137.9	NA	3.42	135	2.24	95.7	0	1	1	1	1	1	0	0	0	0	0	2600
1152	0	80	1	1	0	0	0	1	0	0	0	1	1	0	82.31431771	122.7	NA	3.91	135.9	2.01	98	NA	NA	NA	NA	NA	NA	NA	NA	NA	1	1	8
1153	0	61	1	0	0	0	0	0	0	0	0	0	0	0	69.34416881	136.4	3764	4.35	135.4	2.17	103.6	1	1	1	0	1	0	1	1	0	1	0	426
1154	0	49	1	0	0	0	1	1	0	0	0	1	1	0	62.03769081	122.4	7521	3.32	135.7	2.04	98.5	0	1	1	1	1	0	1	1	1	1	1	59
1155	0	87	1	1	1	1	1	1	0	0	0	0	0	0	55.15814653	113.4	5044	3.87	135.4	2.03	99.1	0	1	1	1	1	0	1	1	1	1	0	96
1156	0	60	1	1	1	0	0	0	0	0	0	1	1	0	63.05026354	142.9	3613	3.76	136	2.28	100.3	1	1	1	1	1	0	1	1	1	0	0	2597
1157	0	65	1	0	1	0	1	0	0	1	1	1	1	0	95.04701274	153.5	NA	2.96	133.1	2.1	98.1	1	0	1	1	1	0	1	1	1	1	0	2189
1158	1	74	1	0	1	0	0	0	0	0	0	0	0	0	60.42234426	143.5	88.66	3.07	137.5	2.3	95.2	1	0	1	1	0	0	1	0	0	1	0	907
1159	0	30	1	1	0	0	0	0	0	0	0	1	1	0	83.91286952	158.8	895	3.88	139.3	2.4	102.8	1	1	1	1	1	0	1	1	1	0	0	2595
1160	0	67	2	1	1	0	1	0	0	0	0	1	1	0	NA	135	NA	3.92	138.5	2.33	102.6	0	0	1	1	1	0	0	0	0	1	0	1377
1161	0	41	1	1	0	1	0	0	0	0	0	1	1	0	40.93983938	140.8	NA	3.58	146.1	2.01	106.9	1	1	1	1	1	0	0	0	0	0	0	2593
1162	0	61	2	0	1	1	1	0	0	0	0	0	0	0	NA	127	108.3	4.2	139	2.47	102.9	0	1	1	1	0	0	0	0	0	0	0	2592
1163	0	63	1	1	0	0	1	0	0	0	0	1	1	0	80.76433723	146.9	NA	3.93	137.4	2.12	103.9	1	0	1	1	1	0	1	1	1	0	0	2591
1164	0	53	1	1	0	0	0	0	0	0	0	1	1	0	76.57689039	145.2	849.8	4.15	140.5	2.3	105.5	1	1	1	1	1	0	0	0	0	0	0	2591
1165	0	67	1	1	0	0	0	1	1	0	0	1	1	0	69.62457693	129.5	NA	4.14	141.1	2.18	109.1	1	1	1	1	1	1	1	1	1	0	0	2591
1166	0	53	1	1	0	0	0	1	0	0	0	1	1	0	100.5935348	135	NA	3.74	139.2	2.26	103	0	1	1	1	1	0	0	0	0	0	0	2591
1167	0	64	2	1	0	1	1	0	1	0	0	1	0	0	38.07829646	131	NA	4.06	136.1	1.87	107	0	0	0	0	0	0	0	0	0	0	0	2591
1168	0	73	1	1	1	1	0	NA	0	0	1	1	1	0	43.35907652	NA	19815	2.9	140.2	2.07	104.3	0	1	1	1	1	1	0	0	0	1	0	1879
1169	0	68	1	1	1	0	1	0	0	0	0	1	1	0	65.57872759	146.8	NA	3.76	143.1	2.24	104.9	1	1	1	1	1	0	1	1	1	0	0	2588
1170	0	64	1	1	0	1	0	1	0	0	0	1	1	0	46.4226431	116.4	2908	3.67	137.6	1.92	101.1	1	1	1	1	1	0	0	0	0	1	1	22
1171	0	38	1	1	0	0	0	1	0	0	0	0	0	0	109.3022983	133.2	NA	3.51	139.8	2.21	105.2	0	1	1	1	1	0	1	1	1	0	0	2579
1172	0	70	1	1	1	0	0	0	0	0	0	0	0	0	92.22604179	131.5	62.95	3.39	NA	2.1	105	1	1	1	1	1	0	0	0	0	0	0	2578
1173	0	48	1	1	1	0	1	0	0	0	0	1	1	0	NA	151.7	223	4.05	137.2	2.4	100.9	0	1	1	1	1	1	0	0	0	0	0	2577
1174	0	77	1	0	1	0	1	0	0	0	0	1	1	0	77.64222807	133.9	1784	3.1	141.8	2.33	109.8	0	0	1	1	1	1	0	0	0	1	0	265
1175	0	81	1	0	1	0	1	1	0	0	0	0	0	0	65.46504105	115	5313	3.34	143.2	2.26	104.4	0	1	1	1	1	1	1	1	1	0	0	2577
1176	0	92	2	1	0	0	0	0	0	0	0	1	1	0	71.09214379	130.4	1303	3.79	136.5	2.21	101.4	0	0	1	1	1	0	0	0	0	0	0	2577
1177	1	82	1	1	0	0	1	0	0	0	0	1	1	0	75.56461762	144	598.6	4.03	127.7	2.11	92.1	NA	NA	NA	NA	NA	NA	NA	NA	NA	1	1	37
1178	1	55	1	1	1	0	1	0	0	0	0	1	1	0	NA	134.1	2944	3.6	132.6	2.07	96.7	0	1	1	1	1	0	1	1	1	0	0	2576
1179	1	66	1	1	0	0	0	0	0	0	0	1	1	0	117.655533	143.8	1753	4.13	134.5	2.16	94.2	1	1	1	1	1	0	1	1	1	0	0	2576
1180	0	56	1	0	1	1	1	1	0	0	1	1	1	0	35.0929942	84	30570	4.41	140.2	2.01	107.2	0	0	1	1	1	1	1	1	1	1	0	1137
1181	0	48	2	1	1	0	1	0	0	0	0	1	1	0	88.26265785	128.4	NA	3.91	139.2	2.13	101.3	1	1	1	1	1	0	0	0	0	0	0	2575
1182	0	72	2	1	1	0	1	1	0	0	0	1	1	0	67.03583228	117.1	413.2	3.95	139.9	2.3	99.8	1	1	1	1	1	0	0	0	0	0	0	2574
1183	0	59	2	0	0	0	0	1	1	0	0	0	0	0	86.14651282	109	NA	3.49	141.6	2.2	108.5	0	0	0	0	0	0	1	1	1	0	0	2573
1184	0	43	1	1	0	0	0	0	0	0	0	1	1	0	77.99918968	170	326.1	4.01	139.7	2.4	104.1	1	1	1	1	1	0	0	0	0	0	0	2572
1185	0	62	2	0	1	0	0	0	0	0	0	0	0	0	61.73848218	134.3	582.8	4.51	141.8	2.32	100.7	1	0	0	0	0	0	1	1	1	0	0	2570
1186	0	49	1	1	0	1	0	0	0	0	0	1	1	0	NA	138.9	427.7	3.74	142.5	2.32	105.3	0	1	1	1	1	0	0	0	0	0	0	2570
1187	1	76	1	1	0	1	0	0	0	0	0	0	0	0	37.63891865	166.3	7701	3.28	136	2.13	96.1	1	1	1	1	1	0	0	0	0	1	0	214
1188	0	48	1	0	1	1	1	1	0	0	0	1	1	0	19.2390544	106	737.4	4.59	138.9	2.21	111.5	0	0	0	0	1	1	0	0	0	1	0	559
1189	0	71	1	1	0	0	1	1	0	0	0	1	1	0	74.88626513	126.6	NA	4.03	134.9	2.17	101.2	1	1	1	1	0	0	0	0	0	0	0	2570
1190	0	65	1	1	1	0	1	1	0	0	0	1	1	0	62.691286	90	NA	3.35	140.4	2.01	104.9	1	1	1	1	1	0	1	1	1	0	0	2569
1191	0	80	2	1	1	1	1	1	0	0	0	1	1	0	37.04888154	108.6	7834	3.18	136.8	2.17	100.5	NA	NA	NA	NA	NA	NA	NA	NA	NA	1	1	24
1192	0	73	2	0	1	0	0	1	0	0	0	1	1	0	60.70148558	116.6	6627	3.33	141.4	2	114.6	NA	NA	NA	NA	NA	NA	NA	NA	NA	1	1	4
1193	0	73	2	1	1	0	0	0	0	0	0	1	1	0	106.733383	126.5	NA	3.2	134.8	2	100.5	1	1	1	0	1	0	1	1	1	1	0	326
1194	0	63	2	0	0	0	0	1	0	0	0	1	1	0	93.23307312	114.6	5232	3.87	134.3	2.23	98.2	1	1	1	1	1	0	1	1	1	0	0	2568
1195	0	65	1	1	0	0	0	0	0	0	0	1	1	0	79.83465328	146.6	1267	4.18	141.9	2.43	102.8	1	1	1	1	1	0	1	1	1	0	0	2568
1196	0	70	1	0	0	1	1	1	0	0	0	0	0	0	44.07584743	127.5	2340	2.9	135.2	2.28	99.1	0	1	0	0	0	0	1	1	1	1	0	1117
1197	0	62	1	0	1	1	0	0	0	0	0	0	0	0	58.32795784	147.1	NA	4.33	137	2.32	101.9	0	1	1	1	1	1	1	1	1	0	0	2567
1198	0	73	1	0	0	0	1	1	0	0	0	1	1	0	87.49805177	121.3	NA	2.85	134.9	2	99.3	NA	NA	NA	NA	NA	NA	NA	NA	NA	1	1	35
1199	0	60	1	0	1	0	1	0	1	0	1	1	1	0	62.39522388	148	924.8	3.26	142.2	2.18	107.9	0	1	1	1	1	1	1	0	0	0	0	2493
1200	0	59	1	1	1	0	0	0	0	0	0	1	1	0	82.49575795	138.6	480.4	3.36	138.3	2.05	103.6	1	1	1	1	1	0	0	0	0	0	0	2563
1201	0	53	1	1	1	0	0	1	0	0	0	1	1	0	116.3799813	111.7	1187	3.42	141.3	2.2	107.5	0	1	1	1	1	1	0	0	0	0	0	2563
1202	0	63	1	1	0	0	0	0	0	0	0	1	1	0	70.50008208	148	603.3	4.17	138.7	2.36	103	0	1	1	1	1	0	0	0	0	0	0	2563
1203	0	74	1	0	1	1	0	1	0	0	1	1	1	0	34.67209205	122	15554	5.37	138.7	2.2	101.8	1	1	1	1	1	0	0	0	0	1	0	953
1204	1	48	2	1	1	0	1	0	0	0	0	1	1	0	98.52448192	113.9	5373	3.6	138.9	2.23	97.8	0	1	1	1	1	1	0	0	0	1	0	215
1205	0	64	1	1	0	0	0	0	0	0	0	1	1	0	93.91910323	142.5	NA	3.72	139.4	2.03	107.3	0	1	1	1	1	0	0	0	0	0	0	2563
1206	0	70	1	0	0	0	0	1	0	0	0	1	1	0	80.10482004	120	NA	3.63	142.1	2.2	107.3	1	1	1	0	1	0	0	0	0	0	0	2562
1207	0	55	1	0	1	0	1	0	0	0	0	1	1	0	98.32552122	131.4	210.6	4.05	141.5	2.51	98.8	0	1	1	1	1	0	0	0	0	0	0	2562
1208	0	67	1	0	0	1	0	1	0	0	0	1	1	0	27.41790399	114.3	4700	4.14	138.9	2.02	109.7	0	1	1	1	1	0	0	0	0	1	0	119
1209	0	50	2	1	0	0	0	1	0	0	0	1	1	0	68.13818757	122	1840	4.97	138.5	2.25	103.2	0	1	1	1	1	0	1	1	1	0	0	2561
1210	0	63	1	1	0	0	0	0	0	0	0	1	1	0	78.69674709	135.4	1087	3.83	142.5	2.28	105.1	1	1	1	1	1	0	0	0	0	0	0	2561
1211	0	71	1	0	1	0	1	1	0	0	1	1	1	0	80.94725224	124.7	3481	2.97	136.5	2.13	102.5	1	0	1	1	1	1	1	1	1	0	0	2561
1212	0	68	2	0	1	0	1	1	0	0	0	0	0	0	82.38148121	98	7576	3.65	142.1	2.16	108.9	0	0	0	0	0	0	1	1	0	0	0	2561
1213	0	70	2	0	1	0	0	1	0	0	0	0	0	0	84.7102731	105.2	5833	3.42	139.9	2.09	106.3	0	1	1	1	1	0	0	0	0	0	0	2533
1214	0	59	2	0	1	0	1	1	0	0	0	0	0	0	65.88681742	109.9	29.73	4.04	138.5	2.23	103.4	1	1	1	1	1	0	0	0	0	0	0	2560
1215	0	81	1	1	0	0	0	0	0	0	0	1	1	0	83.26358851	137.8	7965	3.36	129.7	2.17	100.1	0	1	1	1	1	0	0	0	0	1	0	1068
1216	1	74	2	0	1	1	1	NA	0	0	0	1	1	0	34.2239045	NA	1922	3.05	141	2.34	96.3	0	0	1	1	1	0	1	1	1	0	0	2559
1217	1	65	2	1	1	1	1	1	0	0	0	1	1	0	21.94585212	116.8	NA	2.87	137.3	2.14	93.5	NA	NA	NA	NA	NA	NA	NA	NA	NA	1	1	34
1218	0	60	2	0	1	1	1	1	0	0	0	0	0	0	38.24079347	96.5	7134	3.54	138.8	2.19	103	1	0	1	1	1	0	1	1	1	1	1	25
1219	0	54	1	0	0	1	0	0	0	0	0	0	0	0	NA	163.3	485.8	4.1	NA	2.33	102.8	0	1	1	1	1	1	0	0	0	0	0	2556
1220	0	45	1	1	0	0	0	0	0	0	0	1	1	0	82.14960426	145.7	NA	3.55	138.5	2.24	102.3	1	1	1	1	1	0	1	0	1	0	0	2556
1221	1	57	1	1	0	0	1	1	0	0	0	1	1	0	109.3128434	104	5768	2.87	135.6	2.06	96.9	1	0	1	1	1	0	0	0	0	0	0	2556
1222	0	67	2	0	1	1	1	1	0	0	0	1	1	0	58.41621599	102.7	345.2	4.19	141	2.31	108.6	1	1	1	1	1	1	0	0	0	1	0	1657
1223	1	79	2	0	1	1	1	1	0	0	0	0	0	0	18.15660168	100.9	522	4.36	132.1	2.06	93.1	0	1	1	1	1	1	1	1	0	0	0	2555
1224	0	65	1	0	0	0	0	0	1	0	0	0	0	0	NA	139.8	906.3	3.94	139.2	2.16	105.5	0	0	0	0	0	0	1	1	1	0	0	2554
1225	0	55	1	0	0	0	1	0	0	0	1	1	0	1	81.94624826	140	265.7	3.15	138.8	2.13	98.3	1	1	1	1	1	0	0	0	0	0	0	2554
1226	0	71	1	1	0	1	0	1	0	0	0	1	0	0	33.02996473	99.5	NA	3.07	141	1.89	99.3	0	1	1	1	1	1	0	0	0	0	0	2554
1227	0	48	1	0	1	1	1	1	0	0	0	1	1	0	45.42336428	126	NA	3.81	141.2	2.27	106.6	0	1	1	1	1	1	0	0	0	1	0	760
1228	0	58	1	0	0	1	1	1	0	0	0	1	1	0	50.55498068	106	30715	3.58	139	2.12	99.7	1	1	1	1	1	0	1	1	1	1	0	1448
1229	0	60	2	1	1	0	0	0	0	0	0	1	1	0	70.81921725	130.4	836.1	3.95	138.6	2.18	103.5	1	1	1	1	1	1	0	0	0	0	0	2553
1230	0	77	2	0	1	1	1	0	0	0	0	1	1	0	57.01133353	121	693.9	3.34	142.7	2.15	109.5	1	1	1	1	1	0	0	0	0	0	0	2553
1231	0	49	1	0	1	0	0	0	0	0	0	0	0	0	81.76646036	164	3060	3.64	138.4	2.32	105.9	1	1	0	1	0	0	1	1	1	0	0	2552
1232	0	76	1	0	1	0	1	0	0	0	0	1	1	0	60.73281772	145.3	NA	4.06	139.8	2.27	101.4	1	1	1	1	1	0	0	0	0	0	0	2550
1233	0	76	2	0	1	1	1	1	0	0	0	1	1	0	4.589767148	63.3	35001	5.21	140.5	2.36	102.1	0	0	1	0	1	1	0	0	0	1	0	1422
1234	0	76	2	1	1	1	0	1	0	0	0	0	0	0	35.94200398	111	2016	4.64	138.1	2.22	109.1	1	0	1	1	1	1	0	0	0	0	0	2550
1235	0	58	2	1	0	0	1	1	0	0	0	1	1	0	91.29075138	113.7	319.5	4	139	2.24	102.1	1	1	1	1	1	0	0	0	0	0	0	2550
1236	0	65	1	1	1	0	0	1	0	0	0	1	1	0	79.21388064	134.7	91.76	3.89	137.8	2.12	103.5	1	1	1	1	1	1	0	0	0	0	0	2550
1237	0	67	1	0	0	1	0	0	1	0	1	0	0	0	57.98839175	137.8	1695	4.17	135.4	2.02	107	1	1	1	1	1	1	1	1	1	0	0	2549
1238	0	74	1	0	1	0	0	0	0	0	0	0	0	0	NA	128.7	134.8	4.01	138.9	2.22	103.9	0	1	1	0	0	1	0	0	0	0	0	2549
1239	0	54	1	0	0	0	0	0	0	0	0	1	1	0	98.69245448	136	620.7	3.97	137.7	2.23	101.6	1	0	1	1	1	0	0	0	0	0	0	2549
1240	0	63	1	1	0	1	0	0	0	0	0	1	1	0	50.58366826	138.8	617.3	3.74	140	2.26	101.7	0	0	1	1	1	0	0	0	0	0	0	2549
1241	0	61	1	0	1	0	0	0	0	0	0	0	0	0	87.82646491	141.7	127.8	3.86	140.1	2.39	105.3	0	1	1	1	1	0	1	1	1	0	0	2549
1242	0	60	1	0	1	1	1	1	0	0	0	1	1	0	44.838365	89.5	NA	3.43	142.7	2.31	104.2	1	1	1	1	1	1	0	0	0	0	0	2548
1243	0	67	1	1	1	1	1	0	0	0	0	1	1	0	NA	162.2	119.9	3.89	140	2.2	104.9	1	1	1	1	1	1	0	0	0	0	0	2547
1244	0	49	2	0	0	1	0	0	0	0	0	1	0	0	NA	132.3	NA	3.57	141.4	2.06	108.1	0	1	1	1	1	1	0	0	0	0	0	2547
1245	0	58	1	0	1	0	0	0	0	0	0	0	0	0	NA	133.8	NA	3.75	141.4	2.2	104.8	1	1	1	1	0	1	0	0	0	0	0	2547
1246	0	72	1	0	0	1	1	1	0	0	0	1	1	0	39.14742592	103.8	8907	5.36	142.7	1.96	106.2	NA	NA	NA	NA	NA	NA	NA	NA	NA	1	1	14
1247	0	73	1	0	1	0	0	0	0	0	0	0	0	0	76.37801588	143.3	57.92	3.8	138.8	2.34	102.4	0	1	0	1	1	0	0	0	0	0	0	2546
1248	0	63	1	1	0	0	0	1	0	0	0	1	1	0	80.34275565	133.1	NA	3.29	136.3	2.07	102	0	1	1	1	1	0	0	0	0	0	0	2546
1249	0	47	1	1	0	0	0	1	0	0	0	1	1	0	95.67909495	129.6	203.3	3.91	142.8	2.39	103.4	1	1	1	1	1	0	0	0	0	0	0	2546
1250	0	67	1	1	1	0	0	1	0	0	0	1	1	0	65.05386928	132	3083	3.17	138.7	2.02	107.3	1	1	1	1	1	1	0	0	0	0	0	2545
1251	0	65	2	0	1	0	0	0	1	0	0	1	0	1	100.3210986	126.9	1616	4.3	139.1	2.37	106.1	NA	NA	NA	NA	NA	NA	NA	NA	NA	1	1	70
1252	0	89	2	0	0	0	0	1	0	0	0	0	0	0	63.36794757	109	2871	3.43	139	2.12	103.5	0	0	0	0	1	0	1	1	0	0	0	2544
1253	0	59	2	1	1	0	0	0	0	0	0	1	1	0	80.40959319	145.3	1638	4.07	137.5	2.36	98.1	1	1	1	1	1	0	0	0	0	0	0	2543
1254	0	77	1	0	1	1	0	1	0	0	0	1	1	0	NA	129.9	NA	3.22	142.8	2.06	107.4	1	1	1	1	1	0	1	1	1	0	0	2541
1255	0	77	1	0	1	1	0	1	0	0	0	1	1	0	50.32002481	119.3	288.2	4.07	137.4	2.22	104.1	0	0	1	1	1	0	1	1	1	1	0	482
1256	1	51	2	0	0	1	0	0	0	0	0	0	0	0	43.69113207	154.1	1045	4.23	137.4	2.19	94.9	0	1	1	1	0	0	0	0	0	0	0	2541
1257	1	75	1	0	1	1	0	1	0	0	1	1	1	0	45.24623807	114.4	1412	3.53	138.1	2.09	95.5	NA	NA	NA	NA	NA	NA	NA	NA	NA	1	1	13
1258	0	58	1	1	1	0	0	0	0	0	0	1	1	0	127.7780756	157.8	437.4	3.43	139.6	2.18	103	1	1	1	1	1	0	0	0	0	0	0	2540
1259	1	71	1	1	0	0	0	1	0	0	0	1	1	0	61.57765489	81	NA	2.91	133.5	2.14	92.6	0	0	1	1	1	0	0	0	0	0	0	2475
1260	0	68	1	1	0	0	0	1	0	0	0	1	1	0	NA	121	NA	4.1	139	2.12	106	1	1	1	1	1	0	0	0	0	0	0	2540
1261	0	63	1	0	0	0	0	1	0	0	0	0	0	0	90.41516945	109.2	1360	3.9	141.6	2.19	107.2	0	1	1	1	1	0	1	1	1	1	0	863
1262	0	75	2	0	0	0	0	0	0	0	0	0	0	0	167.6218827	126.3	492.3	3.54	140.9	2.28	105.1	1	1	1	1	1	0	0	0	0	1	0	2300
1263	0	77	2	0	1	0	0	0	0	0	0	1	1	0	87.82020108	132.4	386.2	5.14	141	2.27	108.4	1	1	1	1	1	1	0	0	0	0	0	2539
1264	0	75	2	0	1	1	1	1	0	0	0	1	1	0	45.66823463	88.1	1502	3.95	141.8	2.03	109.5	1	1	1	1	1	0	1	1	1	1	0	2318
1265	0	53	1	0	0	0	0	1	0	0	0	0	0	0	99.06765469	114	3657	3.86	141.7	2.18	107.1	0	1	1	1	0	0	1	1	1	0	0	2538
1266	0	67	1	0	0	1	1	0	0	0	0	0	0	0	NA	138	181.5	3.33	142.8	2.21	106.8	1	1	1	1	0	0	0	0	0	1	0	1158
1267	0	44	1	1	0	1	0	0	0	0	0	1	1	0	57.40771571	140	1046	4.41	141.8	2.39	105.7	0	1	1	1	1	0	0	0	0	0	0	2536
1268	0	67	2	0	1	0	0	0	0	0	0	0	0	0	160.851346	132.6	NA	3.01	137.8	2.26	101.4	1	0	1	1	0	1	0	0	0	0	0	2536
1269	0	57	2	1	1	0	0	0	0	0	0	1	1	0	107.4478375	131.5	763.9	3.92	138.5	2.21	100.7	0	1	1	1	1	0	0	0	0	0	0	2534
1270	0	70	1	0	1	0	0	0	0	0	0	0	0	0	82.28381637	144.3	93.62	3.78	138.9	2.29	103	0	1	1	1	1	0	0	0	0	0	0	2534
1271	0	81	1	0	1	1	0	1	0	0	1	1	1	0	57.51005542	108	1831	3.31	143.5	2.17	102.6	1	1	1	1	1	0	1	1	1	1	0	665
1272	0	60	1	1	0	0	0	1	0	0	0	1	1	0	89.50069487	128.3	NA	3.48	142.1	2.19	102.3	0	1	1	1	1	0	1	1	1	0	0	2531
1273	0	79	2	0	0	0	0	0	0	0	0	1	1	0	109.8988099	133.1	75.6	3.98	144.2	2.37	105	1	1	1	1	1	0	0	0	0	0	0	2530
1274	0	75	1	0	0	1	0	0	0	0	0	0	0	0	66.04287841	146	6208	4.16	135.2	2.12	102.7	0	0	1	0	1	0	0	0	0	1	1	29
1275	0	79	2	0	1	0	0	0	0	0	0	1	1	0	81.18996626	125	96.63	4.06	143.4	2.34	107.1	0	1	1	1	1	1	0	0	0	0	0	2529
1276	0	56	2	0	1	1	0	0	0	0	0	1	1	0	59.04821013	134	959.9	3.94	140.8	2.28	101.2	0	1	1	1	1	0	0	0	0	0	0	2529
1277	0	63	2	0	1	0	1	0	0	0	0	1	1	0	76.7722746	140	26.04	3.54	140.5	2.41	102	0	1	1	1	1	1	1	0	0	0	0	2527
1278	0	59	1	0	1	0	0	1	0	0	0	0	0	0	88.79624989	126.5	330.7	3.56	137.5	2.31	98.2	0	1	1	1	1	0	1	0	1	0	0	2527
1279	0	68	1	1	1	1	0	1	0	0	0	1	1	0	16.43524656	100.5	20782	3.8	144.8	2.25	110.7	NA	NA	NA	NA	NA	NA	NA	NA	NA	1	0	239
1280	0	49	1	0	1	0	1	0	0	0	0	0	0	0	87.39384627	158.7	NA	3.92	140.6	2.24	107.1	0	1	1	1	1	0	1	1	1	0	0	2527
1281	0	57	2	0	1	0	0	0	0	0	0	0	0	0	114.7741526	129.4	32.95	4.07	138.4	2.34	102.8	0	1	1	1	0	0	0	0	0	0	0	2526
1282	0	61	2	0	1	0	0	0	0	0	0	0	0	0	88.70778259	132.2	104.1	3.45	140.1	2.56	100.6	0	0	1	1	0	0	0	0	0	0	0	2526
1283	1	48	1	1	1	0	0	0	0	0	0	1	1	0	101.0806235	133.3	NA	4.39	136	2.34	96.3	1	1	1	1	1	0	0	0	0	1	0	1986
1284	0	49	1	0	0	0	0	0	0	0	0	1	0	1	83.89052201	157.9	56.47	3.91	142.8	2.53	103.5	1	1	1	1	1	0	0	0	0	0	0	2526
1285	0	73	2	0	1	0	0	1	0	0	0	1	1	0	79.66688035	121	NA	3.38	144.3	2.32	105.9	1	1	1	0	1	1	0	0	0	0	0	2524
1286	0	61	1	0	1	1	0	1	0	0	0	1	1	0	8.856437635	117.5	3595	3.92	140.8	2.22	102.4	1	1	1	1	1	1	1	1	1	0	0	2524
1287	0	80	1	1	0	0	0	1	0	0	0	1	1	0	100.1955338	116	NA	3.92	136.6	2.26	103.4	1	1	1	0	1	0	0	0	0	0	0	2523
1288	0	69	2	0	1	1	1	1	0	0	0	1	1	0	45.95641366	92	35001	4.54	140.2	2.28	103.3	0	1	1	1	1	1	1	1	1	1	0	1325
1289	0	51	1	0	0	1	0	0	0	0	0	1	1	0	NA	163.7	1202	7.09	137.6	2.39	105.5	1	1	1	1	1	0	1	1	1	0	0	2521
1290	0	67	1	0	1	1	1	0	0	0	0	0	0	0	NA	147.2	NA	4.12	141.1	2.23	102.3	0	1	1	1	1	0	1	1	1	0	0	2521
1291	0	58	1	0	1	1	0	1	0	0	0	0	0	0	8.456857359	88.3	35000	4.45	151.9	2.14	113.2	1	1	1	0	0	1	1	1	1	0	0	2521
1292	0	73	1	0	1	1	0	0	1	0	0	1	1	0	59.7735168	146.2	NA	3.75	142.9	2.45	105.7	0	1	1	1	1	0	0	0	0	1	0	1792
1293	0	75	2	0	1	0	1	0	0	0	1	1	1	0	79.91881925	116.7	467.3	3.53	142	2.35	104.7	1	1	1	1	1	1	0	0	0	0	0	2520
1294	0	57	1	0	1	0	1	0	0	0	0	1	1	0	94.73250065	139.8	NA	3.47	141	2.23	105.7	1	1	1	1	1	1	0	0	0	0	0	2520
1295	0	86	1	1	1	0	1	1	0	0	0	1	1	0	78.91619601	116.6	5609	3.75	NA	2.01	99	1	0	1	1	1	1	1	1	1	0	0	2519
1296	0	64	2	0	1	0	1	1	0	0	0	0	0	0	91.17956369	117.3	NA	3.72	140	2.12	108.1	1	1	1	1	0	1	1	1	1	0	0	2519
1297	1	40	1	0	0	1	1	0	0	0	0	1	1	0	56.45598147	157	4214	4.17	129.5	2.16	93.2	1	1	1	1	1	0	1	1	1	1	0	158
1298	0	77	2	1	1	1	0	0	0	0	0	1	1	0	50.22292959	125.2	3385	3.08	138.9	2.16	98.7	1	1	1	1	1	0	1	1	1	1	0	1941
1299	0	63	1	0	1	0	0	0	0	0	0	0	0	0	NA	132	NA	4.15	141.1	2.23	107.3	0	1	1	0	0	0	1	1	1	0	0	2519
1300	1	83	1	0	0	0	1	1	0	0	0	1	1	0	77.38213332	111.5	6218	2.67	130.7	2.09	91.9	1	1	1	1	1	0	1	1	1	0	0	2216
1301	0	84	2	1	1	0	0	1	0	0	0	1	0	0	NA	76.5	NA	3.63	142.4	1.82	105.8	NA	NA	NA	NA	NA	NA	NA	NA	NA	1	1	1
1302	0	84	2	1	1	1	1	1	0	0	1	0	0	0	43.28555344	100.1	1289	3.79	142.4	2.12	108.8	0	1	1	1	1	0	0	0	0	0	0	2518
1303	0	69	1	1	1	1	0	1	0	0	0	1	1	0	50.99315436	124	NA	3.54	137.1	2.2	102.5	1	1	1	1	1	0	0	0	0	1	0	121
1304	0	70	1	1	0	0	0	0	0	0	0	1	1	0	73.26124985	136.2	NA	3.82	139.1	2.09	105.8	0	0	1	1	1	0	0	0	0	0	0	2518
1305	0	81	2	0	0	0	0	0	0	0	0	1	1	0	NA	123.6	411	4.24	141.4	2.28	105.7	0	1	1	1	1	1	0	0	0	0	0	722
1306	1	74	2	1	1	1	1	0	0	0	0	1	1	0	42.16810798	137.1	4668	4.38	131.1	2.24	88.7	1	1	1	1	1	0	0	0	0	1	1	9
1307	0	61	1	0	0	0	0	1	0	0	0	1	1	0	NA	132	344.2	3.81	142.1	2.29	104.3	0	0	1	1	1	0	0	0	0	0	0	2517
1308	0	77	1	0	0	0	1	0	0	0	0	0	0	0	66.14153751	137.7	138.3	4.11	141.2	2.21	106.1	0	0	1	0	1	0	0	0	0	0	0	2514
1309	1	74	1	0	1	0	1	1	0	0	0	1	1	0	89.84368533	130.1	82.57	3.78	134.9	2.26	97.8	1	1	1	1	1	0	0	0	0	1	0	1632
1310	0	65	1	1	0	0	0	0	0	0	0	1	1	0	90.89410004	154.5	440.5	3.95	NA	2.3	99.1	1	0	1	1	1	0	0	0	0	1	0	256
1311	0	80	1	0	0	1	1	1	0	0	0	0	0	0	52.28065292	113.6	2377	3.83	136.2	2.27	98.9	0	0	0	0	0	0	1	1	0	0	0	2514
1312	0	57	1	0	1	0	0	0	0	0	1	1	1	0	86.96767843	142.7	252.6	3.33	138.3	2.22	103.2	1	1	1	1	1	0	0	0	0	0	0	2514
1313	0	54	1	0	1	0	1	0	0	0	0	1	1	0	62.443942	140.2	856.4	3.47	138.3	2.1	107.1	0	1	0	0	0	1	1	1	1	1	0	2418
1314	1	57	2	1	0	0	0	0	0	0	0	1	1	0	74.69416449	134.2	NA	4.26	134.4	2.24	96.9	1	1	1	1	1	0	1	1	1	0	0	2513
1315	0	67	1	0	0	0	0	0	0	0	0	1	0	0	66.51374888	148.1	NA	3.74	142.3	2.23	107.1	0	1	1	1	1	0	0	0	0	0	0	2512
1316	0	57	1	0	1	0	0	1	0	0	0	0	0	0	83.5162442	131.2	614.6	3.08	140.3	2.08	106.3	0	1	0	0	0	1	1	1	1	0	0	2512
1317	0	69	1	0	1	0	1	0	0	0	0	1	1	0	86.01837178	141.4	NA	3.81	141.8	2.35	107	0	1	1	1	1	1	0	0	0	0	0	2511
1318	0	38	1	1	0	0	0	0	0	0	0	1	1	0	87.20207972	140	1451	3.22	138.9	2.14	107.2	1	1	1	1	1	0	0	0	0	0	0	2511
1319	0	51	1	1	0	0	0	0	0	0	0	1	1	0	81.10511721	137.1	1102	4.34	139.3	2.07	104.2	1	1	1	1	1	0	0	0	0	0	0	2510
1320	0	80	1	0	1	0	1	0	1	0	0	0	0	0	82.31431771	138	2877	3.13	137.4	2.28	102.3	1	1	1	1	1	0	1	1	1	1	0	2076
1321	0	66	1	0	1	0	0	0	0	0	1	0	0	0	64.54288608	159.6	3833	3.57	137.4	2.34	100.4	1	1	1	1	1	0	1	0	1	0	0	2510
1322	0	62	1	1	1	0	0	0	0	0	0	1	1	0	64.66278064	151.1	2021	3.98	140.9	2.33	101.6	1	1	1	1	1	0	1	1	1	0	0	2508
1323	0	57	1	1	1	0	0	1	0	0	0	1	1	0	74.54785814	138	2147	4.06	138.5	2.1	101.3	0	0	1	1	1	0	0	0	0	0	0	2506
1324	0	70	1	0	1	0	1	0	0	0	1	1	1	0	69.00822424	139.6	349	3.25	138.2	2.34	100	1	1	1	1	1	1	1	1	1	0	0	2504
1325	1	79	2	0	1	1	1	0	0	0	0	0	0	0	40.40389009	121.8	1389	3.71	139.2	2.32	92.6	0	1	1	1	0	0	1	1	1	0	0	2504
1326	0	49	1	0	0	0	0	1	0	0	0	0	0	0	NA	131	871.7	4.3	138.2	2.22	106.9	NA	NA	NA	NA	NA	NA	NA	NA	NA	0	0	2500
1327	0	73	2	0	1	0	0	0	0	0	0	1	1	0	NA	124.7	NA	3.21	141.5	2.27	104.3	0	1	1	1	1	0	0	0	0	0	0	2500
1328	1	53	1	0	1	0	0	1	1	0	0	0	0	0	69.75520347	119	3092	3.18	132.2	2.06	95.1	1	1	0	0	0	1	1	1	1	0	0	2499
1329	0	53	1	0	1	1	0	0	0	0	0	1	1	0	57.37616576	133.9	3566	4.34	141.9	2.28	106.6	1	1	1	1	1	0	1	1	1	0	0	2499
1330	0	80	1	0	1	1	0	0	0	0	0	1	1	0	43.76071483	147	2381	3.51	136.1	2.2	99.6	NA	NA	NA	NA	NA	NA	NA	NA	NA	1	1	6
1331	0	40	1	1	0	0	0	0	0	0	0	0	0	0	93.45064309	150.9	865.9	3.66	140.8	2.17	105.7	1	1	1	1	0	0	0	0	0	0	0	2497
1332	0	66	1	0	1	0	0	1	0	0	0	1	1	0	83.27255874	127	640.6	4	142.2	2.23	107.8	1	1	1	1	1	0	0	0	0	0	0	2496
1333	0	74	1	1	1	1	0	1	0	0	0	0	0	0	11.79851651	97.1	35001	4.27	137.5	1.98	101	1	0	1	1	1	1	0	0	0	1	0	91
1334	1	67	2	1	1	1	1	1	0	0	0	1	1	0	30.34319375	102.3	10778	4.23	136.9	2.31	97.8	1	1	1	1	1	0	1	1	1	1	0	632
1335	0	77	1	0	0	0	0	1	0	0	0	0	0	0	62.55444611	120.7	1246	3.92	136.8	2.17	104.6	0	1	1	1	1	0	1	1	1	0	0	2495
1336	0	63	1	1	0	0	1	0	0	0	0	0	0	0	69.68713936	132.4	NA	4.14	134.2	2.4	98.6	0	1	0	1	0	0	1	1	1	0	0	2495
1337	0	76	1	1	1	1	1	1	0	0	0	1	1	0	41.37767737	118.4	8652	4.41	136.7	2.01	100.5	1	1	1	1	1	0	1	1	1	1	0	340
1338	0	75	1	1	0	0	0	0	0	0	0	1	1	0	66.49583852	137.3	6584	3.08	136.5	2.01	99.8	1	1	1	1	1	0	1	1	1	1	0	1784
1339	0	68	1	0	1	1	0	0	0	0	0	0	0	0	44.33597503	137.4	11816	3.9	139.9	2.12	105.9	0	1	1	1	1	0	1	1	0	1	0	960
1340	0	54	1	1	1	0	0	0	0	0	0	1	1	0	98.69245448	151.6	NA	3.71	137.9	2.19	105	1	1	1	1	1	1	0	0	0	0	0	2493
1341	0	79	1	0	1	1	1	1	0	0	1	1	1	0	50.60586477	122.1	NA	2.78	138.6	2.31	101.1	0	1	1	1	1	1	0	0	0	1	0	816
1342	0	71	1	1	1	1	0	0	0	0	0	1	1	0	38.70337416	137.1	14780	3.54	134.2	2.1	102.3	1	1	1	1	1	0	1	1	1	0	0	2492
1343	0	76	2	0	0	0	0	1	0	0	0	0	0	0	106.5735489	113.3	2409	3.36	141.1	2.17	110.4	1	1	1	1	0	0	1	1	1	1	0	587
1344	0	60	1	0	1	1	1	1	0	0	0	1	1	0	52.79107472	122.8	1445	3.16	142.6	2.24	104	1	1	1	1	1	0	1	1	0	1	0	1604
1345	0	85	2	1	1	1	1	1	0	0	0	1	0	1	52.90799568	115.1	11666	3.17	140.5	2.22	98.6	1	0	1	1	1	0	1	1	1	1	0	147
1346	1	78	1	1	0	1	0	1	0	0	0	1	1	0	NA	129.2	3280	4.5	135	2.22	96.7	0	1	1	0	1	0	0	0	0	0	0	2491
1347	0	41	1	1	1	0	0	0	0	0	0	1	1	0	80.28322713	146.1	1302	4.61	137.2	2.38	102.8	1	1	1	1	1	0	1	1	1	0	0	2491
1348	0	75	1	1	0	1	0	1	0	0	1	1	1	0	51.51737466	99.6	NA	2.73	162.6	1.93	105.1	1	0	0	1	1	0	1	1	1	1	0	148
1349	0	74	2	0	1	0	0	0	0	0	0	0	0	0	80.83788331	139.2	8732	3.04	139.3	2.11	104.3	1	1	1	1	1	0	0	0	0	0	0	2490
1350	0	75	1	0	1	1	1	1	0	0	0	0	0	0	47.57471151	112	NA	4.1	143	2.15	111.5	0	1	1	1	1	1	1	0	0	0	0	2490
1351	0	77	2	0	0	0	0	1	0	0	0	1	1	0	87.82020108	106.6	8013	3.09	138.8	2.05	105.7	0	1	1	1	1	0	1	1	1	0	0	2489
1352	1	67	1	0	0	1	0	1	1	0	0	1	1	0	29.55837096	97.2	1641	3.31	128.5	2.3	90.4	1	1	1	1	1	0	0	0	0	1	0	1220
1353	0	52	1	0	0	1	0	0	0	0	0	1	1	0	NA	150.9	NA	3.52	141.7	2.26	109.1	0	1	1	1	1	0	0	0	0	0	0	2486
1354	0	35	1	1	1	0	0	0	0	0	0	1	1	0	66.75626535	138.1	354.7	3.98	142.3	2.39	104	1	1	1	1	1	1	0	0	0	0	0	2486
1355	1	64	1	0	1	1	0	1	0	0	0	1	1	0	7.708681334	82.5	31004	3.93	130.8	2.19	90	0	1	1	1	1	0	0	0	0	1	0	432
1356	0	79	1	0	1	0	0	1	0	0	0	1	1	0	78.16192588	118	5110	2.95	140.2	2.16	107.2	1	1	1	1	1	0	1	1	1	0	0	2485
1357	0	71	2	0	1	0	1	0	0	0	0	1	1	0	80.11741106	126.9	160.9	3.43	138.3	2.27	102.8	0	1	1	1	1	1	1	0	1	0	0	2485
1358	0	34	1	1	1	0	0	1	0	0	0	1	1	0	87.06877784	129.5	1234	3.55	137.5	2.31	101.8	1	1	1	1	1	0	0	0	0	0	0	2485
1359	1	64	2	0	0	0	0	0	1	0	0	0	0	0	61.34185803	142	1801	3.74	135.8	2.27	93.7	1	0	0	0	0	0	1	1	1	0	0	2484
1360	0	48	1	0	1	0	0	0	0	0	0	1	1	0	85.68509189	171	NA	3.49	141.1	2.31	107.4	0	1	1	1	1	1	0	0	0	0	0	2484
1361	0	64	1	1	1	0	0	0	0	0	0	1	1	0	NA	132	NA	3.72	141.5	2.04	110.2	0	1	1	1	1	1	0	0	0	0	0	2484
1362	0	71	1	1	0	0	0	0	0	0	0	1	0	0	71.29717481	147.1	NA	3.42	141.8	2.05	106.4	0	1	1	1	1	0	1	1	1	1	1	64
1363	0	67	1	0	1	1	0	1	0	0	0	1	1	0	8.506140616	97.5	35001	3.58	136.7	1.8	99.5	1	0	1	1	1	1	0	0	0	1	0	393
1364	0	70	2	0	1	1	0	0	0	0	0	1	1	0	57.15732772	130.6	1583	3.86	142	2.16	108.1	0	1	1	1	1	1	1	0	0	0	0	2482
1365	0	79	2	0	0	1	0	1	0	0	0	0	0	0	54.37424275	114	3494	4.06	138.7	2.23	103.9	0	0	1	0	0	0	1	1	1	1	0	918
1366	0	81	1	0	1	1	0	0	0	0	0	1	1	0	41.79644613	139.7	NA	3.4	142.3	2.19	102.3	1	1	1	1	1	0	1	1	1	1	0	880
1367	0	62	1	1	1	1	0	0	0	0	0	1	1	0	53.54706195	152.4	1775	3.25	140.9	2.07	105.8	1	1	1	1	1	1	0	0	0	0	0	2480
1368	0	64	1	1	0	1	0	1	0	0	0	1	1	0	54.19454935	128.3	3458	4.12	138.6	2.23	108.2	1	1	1	1	1	0	1	1	1	0	0	2452
1369	0	57	1	0	0	0	0	1	0	0	0	1	1	0	60.89092069	119.9	8664	3.99	139	2.3	102.6	0	1	1	1	1	0	1	1	1	0	0	1108
1370	0	43	1	0	1	0	1	0	0	0	0	0	0	0	95.49136667	169.3	2425	3.32	144.3	2.15	105.4	0	1	1	1	0	0	1	1	1	0	0	2479
1371	1	79	2	1	1	0	1	1	0	0	0	1	1	0	NA	112.1	NA	3.88	134.1	2.2	95	1	1	1	1	1	1	1	0	0	0	0	2479
1372	1	78	1	1	1	1	0	1	0	0	0	0	0	0	25.26681089	100.1	24208	3.51	135.8	2.2	89.2	NA	NA	NA	NA	NA	NA	NA	NA	NA	1	1	13
1373	0	73	1	0	1	0	1	1	0	0	0	0	0	0	64.00137652	121	1364	3.92	137.4	2.26	110.9	0	1	1	1	1	0	1	1	1	0	0	2478
1374	0	83	2	0	1	0	0	0	0	0	0	1	1	0	62.80025039	134	NA	3.33	144.1	2.3	113.4	0	0	1	1	1	1	0	0	0	0	0	2478
1375	0	57	2	1	0	0	1	0	0	0	0	1	1	0	92.64751561	138.5	884.6	3.57	140.9	2.3	110.2	1	1	1	1	1	0	0	0	0	0	0	2478
1376	0	56	1	0	0	0	0	0	0	0	0	1	0	1	67.46587357	140.6	418.6	3.85	138.2	2.27	103	0	1	1	1	1	0	1	1	1	0	0	2478
1377	0	46	1	1	0	0	0	0	0	0	0	1	1	0	83.88476129	144.5	1517	3.55	138.1	2.22	99.8	1	1	1	1	1	0	1	1	1	1	0	217
1378	0	72	1	0	1	1	0	1	0	0	0	1	1	0	NA	129.1	354.1	3.78	140.4	2.08	105.3	1	1	1	1	1	0	0	0	0	0	0	2476
1379	0	66	2	0	0	0	1	0	0	0	0	0	0	0	128.7205878	125	1822	3.42	142.9	2.29	105	1	1	1	1	0	0	1	1	1	0	0	2475
1380	0	79	2	0	1	1	1	1	0	0	0	0	0	0	19.47234078	98.3	1989	4.21	147.8	1.95	111.3	1	1	1	1	0	1	1	1	1	1	0	2294
1381	0	59	2	0	1	1	0	0	0	0	0	1	1	0	55.59640054	128.4	921.6	4.36	139.9	2.27	108.3	1	1	1	1	1	0	0	0	0	0	0	2474
1382	1	73	1	0	0	1	1	1	0	0	0	1	1	0	58.73699232	117	1540	4.67	133.7	2.31	95.8	1	1	1	1	1	0	0	0	0	0	0	2472
1383	1	65	2	0	1	0	0	0	1	0	0	0	0	0	73.87996517	132.3	NA	2.99	132.9	2.27	95.1	0	1	1	0	0	1	1	1	1	0	0	2472
1384	0	69	2	0	1	0	0	0	0	0	0	1	1	0	83.45152838	135.4	NA	4.63	139.2	2.33	99.8	1	1	1	1	1	0	0	0	0	0	0	2472
1385	0	59	1	0	0	0	0	0	0	0	0	1	1	0	92.56358113	148.6	NA	3.07	139.4	2.18	104.5	0	1	1	1	1	0	0	0	0	0	0	2471
1386	0	67	1	0	1	0	0	0	0	0	0	0	0	0	66.51374888	144.9	47.12	3.76	138.5	2.08	100.9	0	1	1	1	1	0	1	1	1	0	0	2471
1387	0	63	1	0	1	0	0	0	0	0	0	1	1	0	NA	161	NA	3.77	140	2.23	110.3	0	1	1	1	1	1	0	0	0	0	0	2470
1388	1	64	1	0	1	1	1	1	0	0	0	1	1	0	23.16414668	89	4265	3.72	126.8	1.98	96.8	1	1	1	1	1	1	0	0	0	0	0	2469
1389	0	70	2	0	1	1	0	0	0	0	0	0	0	0	NA	138	209.9	4.1	138	2.26	104.5	0	0	0	0	0	0	1	1	1	0	0	2468
1390	0	50	2	0	1	1	0	0	0	0	0	0	0	0	NA	135	643.5	3.15	140.8	2.33	105.4	1	1	0	0	0	1	1	1	1	1	0	1965
1391	0	77	2	1	1	1	1	1	0	0	0	0	0	0	27.09466587	95	11040	5.46	133.7	2.11	105.7	0	1	1	1	1	0	0	0	0	1	0	807
1392	0	72	1	0	1	0	0	1	0	0	0	0	0	0	97.52269434	127.2	465.6	3.25	138	2.16	104	NA	NA	NA	NA	NA	NA	NA	NA	NA	1	1	72
1393	0	64	1	0	0	1	0	0	0	0	0	1	1	0	NA	167	760.7	4.37	136.7	2.37	98.8	1	1	1	1	1	0	1	1	1	0	0	2463
1394	1	63	2	0	0	1	1	1	0	0	0	1	1	0	43.5684413	118.8	7090	3.4	137.3	2.36	93.4	1	1	1	1	1	0	0	0	0	0	0	2463
1395	0	67	1	0	1	1	1	1	0	0	0	1	1	0	23.46119884	119	6708	4.67	139	2.2	109	0	1	1	1	1	0	1	1	1	1	0	223
1396	0	61	1	1	1	1	1	1	0	0	0	0	0	0	57.05517357	126	2250	4.07	139.8	2.25	106.1	0	0	1	0	0	0	1	1	1	0	0	2462
1397	0	66	1	1	1	1	1	1	0	0	0	0	0	0	34.58828016	131	14376	3.37	133.6	2.06	98.2	NA	NA	NA	NA	NA	NA	NA	NA	NA	1	1	7
1398	1	62	2	1	1	0	1	1	0	0	0	1	1	0	80.95652829	116	3454	3.7	135.4	2.03	96	0	1	1	1	1	0	1	1	1	1	1	55
1399	0	57	1	0	1	1	0	1	0	0	0	0	0	0	45.91661074	99.5	6926	3.56	133.9	2.14	101.8	NA	NA	NA	NA	NA	NA	NA	NA	NA	1	1	15
1400	0	59	1	0	1	0	1	1	0	0	0	0	0	0	94.07162343	130.9	3145	4.09	137	2.21	102.4	0	1	0	1	1	1	1	1	1	0	0	2460
1401	1	74	1	0	1	1	0	1	0	0	0	1	1	0	32.15755893	96.3	408	4.64	121.9	2.04	95	NA	NA	NA	NA	NA	NA	NA	NA	NA	1	1	63
1402	0	63	1	1	0	0	0	0	0	0	0	1	1	0	85.8077362	137.1	NA	3.22	139.4	2.1	104.5	0	0	1	1	1	0	0	0	0	0	0	944
1403	0	71	1	0	1	0	0	0	0	0	0	1	1	0	79.87449151	142.1	321.6	3.79	138.7	2.34	104.8	1	1	1	1	1	0	0	0	0	1	0	204
1404	0	66	2	0	0	0	0	0	1	0	0	0	0	0	63.50956476	143	694.7	3.91	139.5	2.41	106.9	0	0	0	0	0	0	1	1	1	0	0	2457
1405	0	76	2	0	1	1	0	1	0	0	0	0	0	0	59.23880676	110	156.6	3.26	139.7	2.34	103.4	1	1	1	1	1	1	0	0	0	0	0	2456
1406	0	43	1	0	1	0	0	0	0	0	0	0	0	0	100.3107554	166.7	NA	3.58	140	2.27	104.4	1	1	1	1	1	0	0	0	0	0	0	2456
1407	0	70	1	1	1	1	0	1	0	0	0	1	1	0	NA	129	108.5	4.07	136	2.12	102.2	0	1	1	1	1	1	0	0	0	0	0	2456
1408	0	62	1	0	0	0	0	0	0	0	0	1	1	0	63.97234076	151.6	88.12	3.11	139.7	2.43	105.7	1	1	1	1	1	0	0	0	0	0	0	2455
1409	0	74	1	1	1	1	1	0	0	0	1	1	1	1	51.51637111	147.4	NA	3.31	137	2.33	104.6	1	1	1	1	1	0	0	0	0	1	0	1190
1410	0	51	1	1	1	0	1	1	0	0	0	1	1	0	68.01098339	123	NA	5.52	139.5	2.27	104.2	0	1	1	1	1	0	0	0	0	0	0	2455
1411	0	69	1	0	1	1	0	0	0	0	0	1	1	0	17.18901136	134.1	695.1	5.39	136.4	2.16	103.8	0	1	1	0	1	0	0	0	0	0	0	2455
1412	1	77	2	0	0	1	1	0	0	0	0	0	0	0	36.28853295	124	1241	3.11	139.3	2.21	92.5	0	1	1	1	0	0	1	1	1	0	0	2455
1413	0	48	2	1	0	0	0	0	1	0	0	0	0	0	62.34615298	134	NA	3.82	141.1	2.27	105.4	0	1	0	0	0	0	1	1	1	0	0	2452
1414	0	72	2	0	1	0	0	1	0	0	0	1	1	0	64.45433295	115.5	63.1	3.55	139.5	2.15	110.1	1	1	1	1	1	0	1	1	1	0	0	2451
1415	0	73	1	0	1	1	1	NA	0	0	0	0	0	0	NA	NA	136.3	3.15	143.6	2.17	105.8	0	1	1	1	0	0	0	0	0	0	0	2451
1416	0	70	1	1	0	0	0	0	0	0	0	1	1	0	75.10220946	148	837.3	4.46	138.1	2.19	102	1	1	1	1	1	0	0	0	0	0	0	2450
1417	0	60	1	0	0	0	0	0	0	0	0	1	1	0	72.98547288	112.9	1821	3.63	136.7	2.18	99.3	0	0	1	1	1	0	1	1	1	0	0	2449
1418	0	80	1	0	1	1	0	1	1	0	0	1	1	0	46.16533239	123.5	2137	3.75	139.8	2.17	109.1	0	1	1	1	1	0	0	0	0	0	0	2448
1419	0	57	1	0	1	1	0	0	0	0	0	0	0	0	51.62188469	139.8	1541	2.97	141.1	2.18	108	1	1	1	1	1	1	1	1	0	0	0	2448
1420	0	67	1	0	1	0	0	0	0	0	0	0	0	0	62.43898556	149.6	25.06	3.85	139.4	2.23	105.2	1	1	1	1	0	0	1	1	1	0	0	2448
1421	0	74	2	0	1	1	0	0	1	0	0	0	0	0	44.83337944	123.8	NA	4.22	135.7	2.32	101.6	0	0	1	0	1	1	1	1	1	1	0	1283
1422	1	59	1	0	0	0	0	1	0	0	0	0	0	0	86.36097051	124.8	1803	3.26	136.6	2.29	97.7	0	1	1	1	1	0	1	1	1	0	0	2446
1423	0	71	1	0	1	0	0	1	0	0	0	1	1	0	66.47965021	118.6	635.9	4.07	138.2	2.13	104.3	1	0	1	1	1	0	0	0	0	0	0	2445
1424	0	51	1	0	1	1	0	1	0	0	0	1	1	0	47.75641385	108.3	1503	4.31	137.2	2.3	99.5	0	1	1	0	1	0	0	0	0	1	0	342
1425	0	74	1	0	1	1	1	1	0	0	0	1	1	0	13.09020163	81.4	2493	4.64	140	2.3	109.8	0	1	1	1	1	1	0	0	0	0	0	2444
1426	0	74	1	0	1	0	0	0	0	0	0	0	0	0	73.33907144	135.9	229	3.41	133.8	2.2	99.1	1	1	1	1	1	0	0	0	0	1	0	393
1427	0	78	2	0	1	1	1	0	0	0	1	1	1	0	NA	127.4	1312	4.51	NA	2.31	100.5	0	1	1	1	1	0	0	0	0	0	0	2444
1428	0	72	2	1	1	0	0	1	0	0	0	1	1	0	67.13514806	108.7	1228	3.83	137.5	1.95	109.9	1	1	1	1	1	0	0	0	0	0	0	2444
1429	0	70	1	0	1	0	0	1	0	0	0	1	1	0	61.10780835	110	12643	4.35	136.4	2.05	107.2	0	0	1	1	1	1	1	1	1	1	0	332
1430	0	67	1	1	0	0	0	0	0	0	0	1	1	0	65.26902319	152	650.1	4.57	134.7	2.16	104.8	1	1	1	1	1	0	0	0	0	0	0	2444
1431	0	67	2	0	1	0	0	NA	0	0	0	0	0	0	70.30581155	NA	4914	4.53	141.1	2.45	104.5	0	1	0	0	0	0	1	1	1	0	0	2443
1432	0	84	1	0	0	0	0	1	0	1	0	1	1	1	90.2258928	121.5	717.1	4.04	137.2	2.34	101.1	1	1	1	1	1	1	0	0	0	1	0	232
1433	0	78	1	0	1	1	0	0	1	0	0	1	1	0	66.42366885	137	3316	3.35	141.1	2.4	108.6	0	0	1	1	1	1	0	0	0	0	0	2443
1434	0	66	2	0	1	0	0	0	0	0	0	1	1	0	97.98862682	123.4	151	3.12	140.6	2.19	104.7	1	1	1	1	1	1	0	0	0	0	0	2443
1435	0	68	2	1	1	1	0	1	0	0	0	1	1	0	59.78856738	112.4	10972	3.52	143.9	2.33	99.2	1	1	1	1	1	1	1	0	0	0	0	2443
1436	0	63	1	0	1	0	1	1	0	0	0	0	0	0	67.42567373	83.4	414.1	4.16	138.6	2.46	103.9	0	1	1	1	0	1	0	0	0	1	0	192
1437	0	72	1	0	1	0	0	0	1	0	0	0	0	0	82.93960751	130.7	NA	3.48	141	2.25	107.4	0	1	1	1	0	0	0	0	0	0	0	2442
1438	0	68	1	1	1	0	1	1	0	0	0	1	1	0	69.49650094	112.1	NA	3.63	135.9	2	105.5	1	1	1	1	1	0	0	0	0	0	0	2442
1439	0	67	2	0	1	1	1	0	0	0	0	0	0	0	58.41621599	143	219.6	3.7	139.9	2.41	103.3	0	0	0	1	0	0	0	0	0	0	0	2442
1440	0	60	1	1	0	0	1	1	0	0	0	1	1	0	111.7284419	108.8	1502	3.61	134.8	2.07	98.2	1	1	1	1	1	0	0	0	0	0	0	2442
1441	0	79	1	0	1	1	1	1	0	0	0	1	0	0	44.77149672	122	604.8	3.88	136.9	2.12	101.1	1	1	1	1	1	0	0	0	0	1	0	788
1442	0	53	1	1	0	0	1	1	0	0	0	1	1	0	99.06765469	120.7	459	3.95	139.7	2.33	102.7	1	1	1	1	1	0	0	0	0	0	0	2440
1443	1	76	2	0	1	1	0	1	0	0	0	0	0	0	32.41894221	116.5	17309	4.74	121.4	2.46	83.4	0	1	1	1	1	0	0	0	0	1	1	26
1444	0	58	1	1	0	0	0	1	0	0	0	1	1	0	70.05772345	118.4	NA	3.6	135	2.25	102.1	0	1	1	1	1	0	1	1	1	0	0	2440
1445	0	50	2	0	0	0	0	0	0	0	0	0	0	0	112.750223	137.4	117.6	3.86	138.6	2.36	101.1	1	1	1	1	0	0	0	0	0	0	0	2438
1446	0	57	1	0	0	0	0	0	0	0	0	0	0	0	90.69523308	135.7	1120	4.34	141.1	2.23	102.9	0	1	1	1	1	0	1	1	1	0	0	2438
1447	0	53	2	0	0	0	0	0	1	0	0	0	0	0	94.73796307	123.1	476.7	3.51	141.3	2.29	106.5	1	0	0	0	0	0	1	1	1	0	0	2436
1448	0	60	1	1	0	0	0	0	0	0	0	1	1	0	92.3830724	140.6	NA	3.9	141	2.43	101.7	0	1	1	1	1	0	0	0	0	0	0	2435
1449	0	70	1	0	1	0	0	0	0	1	0	1	1	0	67.43370182	124.1	2080	4.11	141.3	2.55	102.4	1	1	1	1	1	0	1	1	1	1	0	1465
1450	0	45	1	1	0	0	0	0	0	0	0	1	1	0	92.51251973	137	242.7	3.81	147.8	2.56	109.3	1	1	1	1	1	0	0	0	0	0	0	2430
1451	1	76	1	1	1	1	0	0	0	0	1	1	1	0	43.10754181	147	1185	3.98	134.4	2.16	97.2	1	1	1	1	1	0	0	0	0	0	0	2430
1452	0	71	1	1	0	0	0	0	0	0	0	1	1	0	76.61344294	136	NA	3.63	134.8	2.24	102.2	1	1	1	1	1	0	0	0	0	0	0	2429
1453	0	71	2	1	1	1	1	1	0	0	0	1	1	0	37.61808674	109.6	5026	3.9	140.7	2.22	102.7	0	1	1	1	1	1	1	1	1	0	0	2429
1454	0	54	1	1	0	0	0	1	0	0	0	1	1	0	108.5174793	119.6	1041	3.84	141.1	2.15	102.8	1	1	1	1	1	0	1	1	1	0	0	2429
1455	0	42	1	1	1	0	1	0	0	0	0	1	1	0	120.9511222	142.7	NA	2.76	137.6	2.19	99.3	0	1	1	1	1	0	0	0	0	1	1	9
1456	0	82	1	0	1	1	0	1	0	0	0	1	1	0	29.94324935	120.7	1430	4.66	138.5	2.15	105.8	0	1	1	1	1	0	1	1	1	1	0	371
1457	0	40	1	1	0	1	0	0	0	0	0	1	1	0	44.108626	174	NA	4.14	137.2	2.22	102.4	0	0	1	1	1	0	1	1	1	0	0	2428
1458	0	66	1	0	0	0	1	1	0	0	0	1	1	0	84.41761025	119	112.3	4.02	139.9	2.44	100	1	1	1	1	1	0	0	0	0	0	0	2427
1459	1	59	1	0	1	0	0	0	0	0	0	0	0	0	86.36097051	150	864.3	4.41	132.6	2.31	96.3	0	0	1	1	1	0	1	1	1	0	0	2427
1460	0	49	1	1	1	0	1	1	0	0	0	1	1	0	88.46256428	133	613.9	4.44	141.4	2.32	102.8	1	1	1	1	1	0	0	0	0	0	0	2426
1461	0	61	2	0	1	0	1	1	0	0	0	0	0	0	69.33037448	103.4	776.1	3.5	148.6	2.37	113.5	0	1	0	1	0	1	0	0	0	0	0	2426
1462	1	82	1	0	0	0	0	0	0	0	0	1	1	0	60.37813663	145.7	2294	4.58	136.2	2.44	96.6	NA	NA	NA	NA	NA	NA	NA	NA	NA	1	0	526
1463	0	46	1	1	0	0	1	0	0	0	0	1	1	0	96.79552115	162.3	968.4	4.7	138	2.05	103.8	0	1	1	1	1	0	1	1	1	0	0	2423
1464	0	71	2	0	0	1	0	0	0	0	0	1	1	0	51.65856499	122.8	2955	3.88	144	2.19	108.7	0	1	1	1	1	0	0	0	0	0	0	2423
1465	0	57	1	0	1	1	1	0	0	0	0	1	1	0	56.16290296	142	2057	3.86	139.6	2.33	109.6	0	1	1	1	1	0	0	0	0	1	0	1246
1466	0	68	2	0	1	0	0	0	0	0	0	0	0	0	NA	167	NA	3.1	137	2.25	101.4	1	1	0	0	0	1	1	1	1	0	0	2420
1467	0	76	1	0	1	1	0	1	0	0	0	1	1	0	NA	104.3	23939	4.26	135.6	2.14	105.5	0	1	1	1	1	0	1	1	1	1	0	485
1468	0	58	1	1	0	0	0	0	0	0	0	1	1	0	86.66117835	139.9	145.9	3.46	138.8	2.38	100.2	0	1	1	1	1	0	0	0	0	0	0	2419
1469	0	56	1	1	0	0	0	1	0	0	0	1	1	0	63.7388844	130.5	NA	3.35	138.4	2.31	104	1	0	1	1	1	0	1	1	1	1	1	16
1470	0	63	1	1	0	0	1	1	0	0	0	1	1	0	108.7520249	123.1	NA	3.75	139.2	2.14	101.5	0	1	1	1	1	0	0	0	0	1	0	2198
1471	0	66	1	1	0	0	0	1	0	0	0	0	0	0	91.95475218	117.2	509.7	2.74	138.1	2.06	103.6	1	1	1	1	1	0	0	0	0	0	0	2416
1472	0	74	1	1	1	1	1	1	0	0	0	1	1	0	26.5663101	130	NA	4.8	137.4	2.11	105	0	1	1	1	1	1	0	0	0	1	0	969
1473	1	70	1	1	0	0	0	1	0	1	0	1	1	0	69.82146794	121.5	NA	4.01	137	2.08	90.3	0	0	1	1	1	0	1	1	1	1	0	1119
1474	0	78	1	0	0	0	0	1	0	0	0	1	1	0	73.47040124	119.6	2948	3.1	140	2.15	101.7	0	1	1	1	1	0	0	0	0	1	0	854
1475	0	61	1	1	1	0	1	0	0	0	0	1	1	0	72.82770928	141.1	574.8	3.22	141.7	2.18	101.5	1	0	1	1	1	0	0	0	0	0	0	2414
1476	0	47	1	1	1	0	0	0	0	0	0	1	1	0	NA	143	73.51	4.48	139.7	2.25	104.6	0	1	1	1	1	0	0	0	0	0	0	2414
1477	0	69	1	0	1	0	0	1	0	0	0	1	1	0	78.76982288	119	126.8	3.75	138.5	2.19	106	1	1	1	1	1	0	0	0	0	0	0	2413
1478	1	63	2	0	0	1	1	1	0	0	0	0	0	0	44.45169686	87	10033	3.53	140.5	2.03	95	0	0	1	1	1	0	1	0	1	1	0	130
1479	0	50	1	0	0	0	0	0	0	0	0	1	1	0	97.28607593	133	NA	3.51	139.2	2.18	105.4	1	1	1	1	1	0	0	0	0	0	0	2409
1480	0	52	1	1	0	0	1	0	0	0	0	1	1	0	105.0122661	143.3	209.9	3.55	140.9	2.06	105.9	1	1	1	1	1	0	0	0	0	0	0	2409
1481	0	58	1	0	0	1	0	1	0	0	0	1	1	0	17.0544432	115	5424	3.88	144	2.24	101.4	0	1	1	1	1	0	1	1	1	1	0	550
1482	0	76	1	1	0	1	1	0	0	0	0	1	1	0	53.02682287	153	11669	3.61	138.1	2.1	101.3	1	1	1	1	1	0	1	1	1	0	0	2408
1483	0	81	1	1	0	0	0	1	0	0	0	1	1	0	84.45096142	120.3	3359	3.45	139.7	2.01	106.8	0	1	1	1	1	0	1	1	1	0	0	2407
1484	0	73	2	0	1	1	0	1	0	0	0	0	0	0	39.93188917	115	8048	3.08	137.3	2.1	100.8	1	1	0	0	0	0	0	0	0	1	0	1737
1485	0	77	1	1	1	1	0	1	1	0	0	1	1	0	41.5200994	121.8	NA	4.18	141.5	2.04	110.3	1	1	1	0	1	0	1	1	1	1	0	1001
1486	0	77	2	0	1	1	0	0	0	0	0	1	1	0	48.52219721	118	600.3	3.65	139.5	2.22	104.4	0	1	1	1	1	1	0	0	0	0	0	2403
1487	0	78	2	0	0	1	0	1	0	0	0	0	0	0	NA	114	5691	3.07	140.3	2.09	106.1	1	0	0	0	0	0	1	1	1	1	0	1770
1488	0	53	1	0	0	0	0	0	0	0	0	0	0	0	84.75894642	137.3	349.1	3.33	143.1	2.23	105.2	0	1	1	1	1	0	1	1	1	0	0	2401
1489	0	63	2	1	1	0	0	1	0	0	0	1	1	0	75.90798041	117.8	NA	3.59	141.4	2.24	105.6	1	1	1	1	1	1	0	0	0	0	0	2400
1490	0	86	1	1	1	1	0	1	0	0	1	1	1	0	38.3092193	111.5	35000	4.03	135.9	2.06	102.5	NA	NA	NA	NA	NA	NA	NA	NA	NA	1	1	1
1491	0	73	2	1	1	0	0	0	0	0	0	1	1	0	109.1521137	124.1	932	3.14	141.2	2.17	102.4	1	1	1	1	1	0	0	0	0	0	0	2398
1492	0	62	1	1	1	0	0	0	0	0	0	1	1	0	87.90671884	137.8	NA	4.13	134.4	2.03	98.5	1	1	1	1	1	0	0	0	0	0	0	2397
1493	0	42	1	1	0	0	1	0	0	0	0	1	1	0	84.68770299	137.5	255.8	4.65	138.3	2.26	103.4	1	1	1	1	1	0	0	0	0	0	0	2395
1494	0	53	1	1	0	1	0	1	0	1	0	1	1	0	53.32122749	121.9	13636	4	135	1.91	98.3	0	0	1	1	1	0	0	0	0	1	0	1516
1495	0	58	1	1	1	1	0	0	0	0	0	1	1	0	56.33569305	142	594.6	3.79	139.9	2.31	103.3	1	1	1	1	1	1	0	0	0	0	0	2393
1496	0	70	1	1	1	1	0	0	0	0	0	1	1	0	59.85029129	133.9	NA	3.73	139	2.43	102.9	1	0	1	1	1	0	0	0	0	0	0	2393
1497	0	60	2	0	1	0	1	0	0	0	0	1	1	0	68.44824355	124	2790	3.23	141.6	2.23	102.1	0	1	1	1	1	0	1	1	1	0	0	2392
1498	0	64	1	1	1	0	0	0	0	0	0	1	1	0	62.03432952	145.2	NA	3.24	138.1	2.24	99.4	0	0	1	1	1	0	0	0	0	0	0	2392
1499	0	54	1	0	0	0	1	0	1	0	1	1	1	0	73.59832731	143	3982	4.3	135	2.2	101.6	0	1	1	1	1	0	1	0	1	1	0	1595
1500	0	60	1	0	0	1	0	1	0	0	0	0	0	0	37.89453249	83	1811	3.96	134.3	2.11	103.2	0	1	1	0	0	0	1	1	1	0	0	2391
1501	0	67	2	0	1	1	0	0	0	0	0	0	0	0	38.06352134	124.3	1852	4.39	141	2.27	99	1	1	0	0	0	0	1	1	1	0	0	2391
1502	0	59	1	0	0	0	0	1	0	0	0	0	0	0	61.96382407	112.6	208.7	3.8	140.7	2.17	106.1	0	1	1	1	1	0	0	0	0	0	0	2389
1503	0	76	1	0	0	0	0	0	0	0	0	1	1	0	82.37367292	139.3	31.95	3.7	138.6	2.38	103.9	0	0	1	1	1	0	0	0	0	0	0	2388
1504	1	49	1	1	0	0	0	1	0	0	0	1	1	0	118.4555089	132.4	NA	4.05	134.3	2.13	96.3	0	0	1	1	1	0	0	0	0	0	0	2388
1505	0	62	1	0	0	0	0	1	0	0	0	1	1	0	77.95239968	128.8	3600	3.88	140.5	2.25	108.1	0	1	1	1	1	0	1	1	0	1	1	9
1506	0	64	1	1	1	0	1	1	0	0	0	1	1	0	68.671632	127.7	NA	3.52	133.1	2.03	100	1	1	1	1	1	0	1	1	1	0	0	2387
1507	0	66	1	0	1	1	0	0	0	0	0	1	1	0	58.57338584	147	1382	4.07	141.6	2.64	107.3	1	0	1	1	1	0	1	1	1	0	0	2387
1508	1	80	1	1	1	0	0	0	0	0	0	1	1	0	62.07097008	141.8	7368	3.48	132.4	1.94	94.3	1	1	1	1	1	0	1	1	1	0	0	2385
1509	0	60	1	1	1	0	1	0	0	0	0	1	1	0	80.51151469	168.2	1344	3.35	137.9	2.15	103.3	1	1	1	1	1	1	0	0	0	0	0	2385
1510	1	72	1	1	1	1	1	1	0	0	0	1	1	0	37.78988222	126.1	7600	4.08	134.3	2.14	97.9	1	1	1	1	1	0	1	1	1	1	0	1974
1511	0	68	2	1	0	0	0	1	0	0	0	0	0	0	70.95821251	111	NA	3.37	138.2	2.09	104.5	NA	NA	NA	NA	NA	NA	NA	NA	NA	1	1	4
1512	0	50	1	1	0	0	0	0	0	0	0	0	0	0	76.55734344	157.3	NA	3.24	140.8	2.15	105.8	0	1	0	1	1	0	0	0	0	0	0	2381
1513	0	63	1	0	0	1	0	0	0	0	0	0	0	0	NA	140.1	67.64	4.27	139.2	2.12	105.4	1	1	1	1	1	0	1	0	1	0	0	2379
1514	0	43	1	0	0	0	0	0	0	0	0	1	1	0	83.96357187	152.2	NA	3.25	138.3	2.08	102.6	0	1	1	1	1	0	1	1	0	0	0	2378
1515	0	85	1	1	1	1	1	1	0	0	0	1	1	0	37.52736282	100.6	3890	4.7	135.9	2.1	109.2	0	0	1	1	1	1	1	0	1	1	0	918
1516	0	70	1	0	1	0	0	0	0	0	0	1	1	0	63.77653175	132.3	11302	3.67	139.4	2.14	106.3	0	1	1	1	1	0	1	1	1	0	0	2377
1517	0	58	1	1	0	0	0	1	0	0	0	1	0	1	85.48569478	115.1	NA	3.4	136.1	2.1	102.8	0	1	1	1	1	0	0	0	0	0	0	2376
1518	0	51	1	1	1	0	0	1	1	0	0	0	0	0	66.63083808	129	2786	5.38	135.6	2.19	103.5	1	1	1	1	1	0	1	1	1	0	0	1437
1519	0	72	1	0	1	0	0	1	0	0	1	0	0	0	60.12811021	129	3305	3.62	138.3	2.23	105.9	1	1	1	1	1	0	1	1	1	1	0	1860
1520	0	56	1	1	1	0	1	1	0	0	0	1	1	0	78.58242858	127.7	667.7	3.4	136.5	2.23	99.2	0	1	1	1	1	0	0	0	0	0	0	2375
1521	0	79	2	1	1	0	1	1	0	0	0	1	1	0	80.90263168	113	575.7	3.82	135.4	2.4	99.7	0	1	1	1	1	1	0	0	0	0	0	2373
1522	1	77	1	0	0	1	0	0	0	0	0	1	1	0	27.95832115	148.6	6333	4.17	132.8	1.97	97.7	0	1	1	1	1	0	1	1	1	0	0	2372
1523	0	60	1	0	1	0	1	NA	0	0	0	1	1	0	NA	NA	NA	4.09	132.5	2.26	99.6	1	1	1	1	1	0	0	0	0	0	0	2372
1524	0	64	1	0	1	0	0	0	0	0	0	0	0	0	121.0496488	148.8	263.3	4.25	139.3	2.22	103.1	1	1	1	1	1	0	1	1	1	0	0	2372
1525	0	64	1	1	1	1	1	1	0	0	0	1	1	0	NA	130.4	480.5	3.13	137.4	2.33	105.5	0	1	0	1	1	1	0	0	0	0	0	2371
1526	0	77	1	1	1	0	1	1	0	0	1	1	1	0	61.21955067	102.4	1801	3.48	140	2.1	105.8	1	1	1	1	1	0	0	0	0	0	0	2370
1527	0	75	1	1	1	1	0	1	0	0	1	1	1	0	24.14302547	117.9	9904	3.44	136.8	2.03	105.2	NA	NA	NA	NA	NA	NA	NA	NA	NA	1	1	3
1528	0	66	1	1	0	1	0	0	0	0	0	1	1	0	39.28139064	134.8	8561	5.03	139.7	2.17	106.1	1	1	1	1	1	0	1	1	1	1	0	1894
1529	0	76	2	1	1	0	1	0	0	0	0	1	1	0	74.50874936	129.4	1852	3.79	142.4	2.17	106.8	0	0	1	1	1	0	1	1	1	0	0	2368
1530	1	70	1	1	0	0	0	0	0	0	0	1	1	0	74.17106995	133	NA	3.44	132.7	2.03	94.5	1	1	1	1	1	0	0	0	0	0	0	2367
1531	0	70	2	0	0	0	1	0	0	0	0	0	0	0	100.6882579	135.4	14.79	4.37	139.9	2.22	100.9	0	1	1	1	1	0	0	0	0	0	0	2367
1532	0	43	1	1	1	0	0	0	0	0	0	1	1	0	74.95903167	139	NA	3.66	140.8	2.27	105.6	0	1	1	1	1	1	0	0	0	0	0	2361
1533	1	67	1	1	0	NA	0	0	0	0	0	1	1	0	NA	146	4302	3.41	139.4	2.16	97	0	1	1	1	1	0	1	1	1	0	0	2360
1534	0	76	1	1	1	0	0	0	0	0	0	1	1	0	69.48307469	134	1366	3.53	136.1	2.2	100	1	0	1	1	1	1	0	0	0	0	0	2360
1535	0	62	1	1	1	1	0	1	0	0	0	1	1	0	44.82074298	137.2	5621	3.41	144.2	2.23	108.7	1	1	1	1	1	0	0	0	0	0	0	2360
1536	0	66	1	0	1	1	0	1	0	0	0	0	0	0	54.87722034	123.1	NA	3.52	142.1	2.08	108.4	1	1	1	1	0	0	1	1	1	1	0	338
1537	0	63	2	1	1	0	0	1	0	0	0	1	1	0	65.01526796	117.4	310.8	4.18	138.5	2.27	105	0	1	1	1	1	0	0	0	0	0	0	2359
1538	0	53	1	1	0	0	0	1	0	0	0	0	0	0	83.64842411	130	1038	3.82	139.2	2.22	103.6	1	1	1	1	1	0	0	0	0	0	0	2359
1539	0	66	1	1	1	0	0	0	0	0	0	1	1	0	100.8531922	146.5	1138	3.69	140.8	2.13	105.5	1	1	1	1	1	0	0	0	0	0	0	2359
1540	0	51	1	1	0	0	1	0	0	0	0	1	1	0	95.48174767	150	277.1	3.99	139	2.16	101.3	0	1	1	0	1	0	0	0	0	0	0	2358
1541	0	71	2	0	1	0	0	0	0	0	0	1	1	0	89.27844135	153	6585	3.15	143	2.13	111	1	1	1	1	1	0	1	0	1	0	0	2356
1542	0	67	1	0	0	1	1	0	0	0	0	0	0	0	59.76859681	154.5	NA	3.27	138.9	2.25	100.7	1	1	1	1	1	0	1	1	1	1	1	72
1543	1	47	1	1	1	1	1	0	0	0	0	1	1	0	5.218497026	131.7	NA	6.68	132.9	2	96.2	0	1	1	1	1	0	0	0	0	0	0	916
1544	0	45	1	1	1	1	0	1	0	0	0	0	0	0	NA	133	2240	3.64	140.1	2.23	106.5	0	1	1	1	1	0	0	0	0	0	0	2345
1545	0	78	1	1	1	1	1	1	0	0	0	1	1	0	7.855392395	78.5	2486	4.76	135.8	2.2	110.3	NA	NA	NA	NA	NA	NA	NA	NA	NA	1	1	16
1546	0	58	1	1	1	0	0	1	0	0	0	1	1	0	NA	130	2402	3.72	139.5	2.19	104.8	1	1	1	1	1	1	1	1	1	0	0	2345
1547	0	74	1	0	1	0	0	1	0	0	0	0	0	0	92.57758428	68.2	NA	3.55	135	2.07	104.4	0	1	1	0	1	0	0	0	0	1	0	1544
1548	0	58	1	1	1	1	1	1	0	0	0	1	1	0	6.553722447	87	NA	3.95	139.7	2.16	101.1	0	1	1	1	1	0	0	0	0	0	0	2345
1549	0	72	1	0	1	1	1	0	0	0	0	1	1	0	25.93858908	186	9745	4.53	132.9	2.31	103.2	1	1	1	1	1	0	0	0	0	1	0	109
1550	0	61	1	0	0	0	0	0	0	0	0	0	0	0	109.2810968	133.9	272.6	4.07	141.1	2.18	103.2	0	1	1	0	0	0	1	1	1	0	0	2345
1551	0	64	1	0	1	1	0	1	0	0	0	1	1	0	47.11210192	124.9	1467	3.49	140.8	2.03	103.9	1	1	1	1	1	0	0	0	0	0	0	2344
1552	0	63	1	1	0	0	0	1	0	0	0	1	1	0	73.04855581	121.5	NA	3.72	137.7	2.21	103.2	0	1	1	1	1	0	1	1	1	0	0	2344
1553	0	56	1	0	1	0	0	0	1	0	0	1	1	0	91.02168846	159.3	432.8	3.22	139.8	2.28	107.4	1	1	1	1	1	1	0	0	0	0	0	2344
1554	0	72	1	1	1	0	0	1	0	0	0	1	1	0	100.6996909	123.5	2741	3.74	138.5	2.07	106.8	NA	NA	NA	NA	NA	NA	NA	NA	NA	1	1	6
1555	0	59	1	0	1	1	1	0	0	0	0	1	1	0	58.91818041	132.9	11107	4.01	138.6	2.1	100.8	1	1	1	1	1	0	1	1	1	1	0	940
1556	0	55	1	0	0	0	0	0	0	0	0	0	0	0	99.07734509	143	1758	4.15	141.5	2.16	106.7	0	1	1	0	0	0	1	1	1	0	0	2343
1557	0	59	1	1	0	0	0	0	0	0	0	1	1	0	101.545628	156.7	NA	3.15	134.7	2.19	102.5	1	1	1	1	1	0	1	0	1	0	0	2343
1558	0	51	1	1	1	1	1	0	0	0	0	1	1	0	57.28376104	153.7	15629	4.4	139.7	2.32	101.8	0	1	1	1	1	0	1	1	1	1	0	1763
1559	0	60	2	0	1	1	1	1	0	0	0	0	0	0	28.69796219	112.9	233.8	6.7	138.1	2.53	108.2	NA	NA	NA	NA	NA	NA	NA	NA	NA	0	0	2340
1560	0	73	1	1	1	0	1	0	0	0	0	1	1	0	68.42285847	128.7	3090	3.14	139.7	1.97	109.1	0	1	1	1	1	0	0	0	0	0	0	2340
1561	0	46	1	1	0	0	1	1	0	0	0	1	1	0	76.03333456	125.8	2091	4.19	136.4	2.17	103.7	1	1	1	1	1	0	0	0	0	0	0	2339
1562	0	62	1	0	1	1	0	1	0	0	0	0	0	0	51.6502737	107	270.3	4.16	138.6	2.2	106.5	0	1	1	1	1	1	0	0	0	0	0	2339
1563	0	54	2	1	1	0	0	0	0	0	0	0	0	0	68.03854677	125	535.5	3.69	143.1	2.36	105.9	0	1	1	1	1	0	0	0	0	0	0	2337
1564	0	59	1	1	0	0	0	1	0	0	0	1	1	0	81.10207262	126.2	544.7	3.39	137.8	2.13	101.5	1	1	1	1	1	0	0	0	0	0	0	2337
1565	0	66	1	0	1	0	0	1	0	0	0	0	0	0	NA	125	NA	3.83	137.3	2.19	107.8	0	1	0	0	0	1	1	1	1	0	0	2337
1566	0	62	1	1	1	NA	0	1	0	0	0	1	1	0	NA	136	615.8	3.13	139.9	2.15	99.6	1	1	1	1	1	0	0	0	0	0	0	2336
1567	0	69	1	0	1	0	0	0	0	0	0	1	1	0	61.93586747	147.5	4070	4.71	140.1	2.49	101.3	0	1	1	1	1	0	0	0	0	0	0	2335
1568	0	59	1	1	1	0	0	1	0	0	0	1	1	0	106.7601437	130	1211	3.94	134.6	2.05	102.4	1	1	1	1	1	0	0	0	0	0	0	2335
1569	0	60	1	1	0	1	1	0	0	0	0	1	1	0	22.66000854	146.9	NA	3.78	142.3	1.99	102.3	0	1	1	1	1	1	1	1	0	0	0	2333
1570	0	85	2	1	1	1	1	1	0	0	0	1	1	0	56.39201699	103.3	1284	3.84	140.1	2.18	106.5	1	1	1	1	1	0	0	0	0	0	0	2331
1571	0	65	1	0	1	0	1	0	1	0	0	0	0	0	109.9276731	140.2	NA	3.18	141.6	2.31	106.7	1	0	0	1	0	0	1	1	1	0	0	2331
1572	0	73	2	0	1	1	0	1	0	0	0	1	1	0	6.215507242	88.8	35001	4.11	139.3	2.14	103.8	0	1	1	1	1	1	0	0	0	0	0	2331
1573	0	66	1	0	1	1	1	1	0	0	0	0	0	0	52.87175674	132.1	NA	4.32	134.2	2.32	98.5	0	1	1	1	1	1	0	0	0	1	0	1464
1574	0	66	1	1	0	0	0	0	0	0	0	1	0	1	65.97735126	138.6	4926	4.86	135.5	2.07	99	0	0	1	1	1	0	1	1	1	1	0	638
1575	0	68	1	1	1	0	0	0	0	0	0	0	0	0	65.57872759	145.6	NA	3.66	138.7	2.19	98.3	0	1	1	1	1	0	1	1	1	0	0	2329
1576	0	64	1	0	0	0	0	0	0	0	0	0	0	0	81.4672925	132.6	218.3	4.36	140.8	2.36	103.1	0	1	1	1	1	0	1	1	1	0	0	2328
1577	0	63	1	0	1	0	1	0	0	0	0	0	0	0	65.87189935	128.3	157.1	4.35	140	2.4	100.9	0	1	1	1	1	1	0	0	0	0	0	2327
1578	0	80	1	0	1	0	0	0	0	0	0	1	1	0	82.31431771	127.4	291.2	4.01	NA	2.19	102	0	1	1	1	1	1	0	0	0	1	0	1082
1579	0	50	1	0	0	0	0	1	0	0	0	1	1	0	141.1444966	111.3	2685	3.32	138.7	2.18	99.7	1	1	1	1	1	0	1	1	1	1	0	1495
1580	0	67	1	0	1	0	1	0	0	0	0	0	0	0	70.44508418	130	4797	3.76	142.9	2.3	108.2	0	0	1	1	0	0	1	1	1	0	0	1763
1581	0	55	1	0	0	1	1	1	0	0	0	1	1	0	12.15862419	78	27690	4.31	135.7	1.98	106.4	0	1	1	1	1	0	1	1	1	0	0	2324
1582	0	66	1	1	1	0	0	0	0	0	1	1	1	0	83.27255874	140.6	650.8	4.5	140.7	2.22	101.9	1	1	1	1	1	0	0	0	0	0	0	2324
1583	0	59	2	0	0	1	0	0	0	0	0	0	0	0	55.59640054	147.3	4237	3.93	134.8	2.29	100.8	1	1	1	0	1	0	1	1	1	0	0	2324
1584	0	71	1	0	1	1	0	1	0	0	0	0	0	0	52.57498639	128.3	229.8	3.71	140.6	2.16	104.5	0	1	1	1	1	0	1	1	1	0	0	2324
1585	0	71	2	0	0	0	0	0	0	0	0	1	1	0	105.0032825	119	10386	4.61	138.8	2.09	106.2	1	1	1	1	1	0	1	1	1	0	0	1999
1586	0	44	1	1	0	0	0	0	0	0	0	1	1	0	94.91219011	154.4	NA	3.62	139.9	2.35	103.1	0	1	1	1	1	0	0	0	0	0	0	2319
1587	0	69	1	1	1	1	1	1	0	0	0	1	1	0	58.22199673	126.3	1036	2.84	142	2.06	102.3	0	1	1	1	1	0	0	0	0	0	0	2319
1588	0	59	1	1	0	0	1	0	0	0	0	1	1	0	94.07162343	160.7	2900	3.63	137.9	2.27	105	1	1	1	1	1	0	1	1	1	0	0	2318
1589	0	51	2	1	1	0	1	0	0	0	0	1	1	0	88.73274455	125.6	NA	3.41	134.5	2.12	100.9	1	1	1	1	1	0	0	0	0	0	0	2317
1590	0	65	1	0	0	0	0	0	0	0	0	0	0	0	NA	167	366.3	3.65	144.2	2.07	109.5	0	1	1	1	0	0	1	1	1	0	0	2314
1591	0	68	1	1	0	0	1	0	0	0	0	1	1	0	66.82285181	142	1493	3.59	138	2.24	104.5	0	0	1	1	1	0	0	0	0	0	0	2314
1592	0	74	1	1	1	1	1	1	1	0	0	1	1	0	18.27819621	126.7	NA	3.58	142.2	2	109.3	NA	NA	NA	NA	NA	NA	NA	NA	NA	1	1	8
1593	0	55	2	0	1	0	1	1	0	0	0	1	1	0	100.7039968	114.8	NA	4.12	141.9	2.37	105.2	0	1	1	1	1	1	0	0	0	1	0	831
1594	0	58	1	0	1	0	0	0	1	0	1	0	0	0	116.7111923	145	787.6	3.66	138.2	2.52	105.7	0	0	0	0	0	0	0	0	0	0	0	2310
1595	0	49	1	1	0	0	0	0	0	0	0	1	1	0	108.8821856	146.6	NA	3.28	136.4	2.01	102	0	0	1	1	1	0	0	0	0	0	0	2310
1596	0	64	1	1	0	0	0	1	0	0	0	1	1	0	72.55368893	112.7	NA	3.8	137.1	2.08	102.9	1	1	1	1	1	0	0	0	0	0	0	2307
1597	0	57	1	1	1	1	0	0	0	0	0	1	0	1	51.17423738	154.1	NA	4.13	140.2	2.12	107.5	1	1	1	1	1	0	1	1	0	0	0	2305
1598	0	90	1	0	1	1	1	1	0	0	0	1	1	0	59.95130759	114	NA	3.79	139.5	2.21	106.9	1	1	1	1	1	0	1	1	1	0	0	2305
1599	0	40	1	1	0	1	0	1	0	0	0	1	1	0	NA	124	2899	3.88	140.4	2.13	108.6	0	1	1	1	1	0	0	0	0	0	0	2304
1600	0	86	2	1	1	0	1	1	0	0	0	0	0	0	61.90529202	101.5	18854	3.59	139.5	2	105.2	0	0	1	1	1	0	1	1	1	1	1	49
1601	0	64	1	1	0	0	0	1	0	0	0	1	1	0	72.29372956	134.5	2057	3.29	137	2.18	103.5	0	1	1	1	1	0	1	1	1	1	0	1252
1602	0	52	1	0	0	0	0	0	0	0	0	0	0	0	96.51457852	150.4	384.3	4.16	135.1	2.39	99.2	0	1	1	1	0	0	1	1	1	0	0	2304
1603	0	46	1	1	0	0	0	0	0	0	0	1	1	0	113.9848359	129	NA	3.91	133.9	2.13	99.2	0	1	1	1	1	0	0	0	0	0	0	2304
1604	0	62	1	0	1	1	1	0	0	0	0	0	0	0	31.87710129	147.7	3609	3.74	139.8	2.14	111	0	1	1	1	1	1	1	0	0	1	0	1411
1605	0	73	1	1	1	1	0	1	0	0	0	1	1	0	17.35604748	119	NA	4.59	145	1.75	112.2	0	1	0	0	1	1	1	1	0	0	0	2302
1606	0	70	1	0	0	1	1	0	1	0	0	0	0	0	35.5256676	171	2563	3.43	140.4	2.37	101	0	1	1	1	0	0	1	1	1	0	0	2302
1607	0	65	2	1	0	1	1	0	0	0	0	1	1	0	53.21899651	128.7	2920	3.32	142.7	1.99	107.5	0	1	1	1	1	0	1	1	1	1	0	382
1608	0	59	2	1	0	0	1	1	0	0	0	1	1	0	64.07984012	102.8	NA	3.89	145	2.23	108.1	1	1	1	0	1	0	1	1	1	1	0	208
1609	1	60	1	1	1	1	0	0	0	0	0	1	1	0	15.91545651	147	10674	4	128.8	2.21	94.3	0	1	1	1	1	0	0	0	0	1	0	706
1610	0	47	1	1	1	0	0	1	0	0	1	1	1	0	64.89112529	126.3	2603	3.48	139.7	2.14	107.5	0	1	1	1	1	0	1	1	1	0	0	2299
1611	0	49	1	1	0	0	1	0	0	0	0	1	1	0	83.89052201	163.2	NA	4.25	136.5	2.22	100.6	1	1	1	1	1	0	1	1	1	0	0	2299
1612	0	53	1	0	1	0	1	1	0	0	0	1	1	0	108.9300314	128.9	106.1	3.8	138.8	2.12	107.8	0	1	1	1	1	1	0	0	0	0	0	2298
1613	0	74	2	1	1	0	0	1	0	0	0	1	1	0	68.28801713	116	7647	3.56	138.3	1.87	101.7	1	1	1	1	1	0	1	1	1	0	0	2297
1614	0	56	1	0	1	0	0	0	0	0	0	1	1	0	62.62374003	145.2	5132	4.57	138.6	2.25	101.9	0	1	1	0	1	0	1	1	1	1	0	135
1615	0	64	1	0	0	0	0	0	1	0	0	0	0	0	77.7275402	168.4	892.1	3.91	136.7	2.35	103	0	1	1	0	0	0	1	1	1	0	0	2295
1616	0	55	1	1	1	0	0	0	0	0	0	1	1	0	87.60055277	141.7	3155	3.65	140.9	2.1	105.6	1	1	1	1	1	0	1	1	1	0	0	2295
1617	0	71	2	1	1	0	0	1	0	0	0	1	1	0	71.43710142	101.8	1866	3.51	139.5	2.08	108.6	0	0	1	1	1	0	0	0	0	0	0	2295
1618	0	64	1	1	1	0	1	1	0	0	0	1	1	0	95.34663019	105.9	11219	3.2	148.2	2.05	105.8	NA	NA	NA	NA	NA	NA	NA	NA	NA	1	1	8
1619	0	65	1	0	1	0	0	1	0	0	0	1	1	0	65.45531334	129.9	NA	3.74	141.1	2.2	105.3	1	1	1	1	1	1	0	0	0	0	0	2294
1620	0	66	1	0	0	0	0	0	0	1	0	1	1	0	66.71710491	133	1970	4.47	140.2	2.22	105.3	1	1	1	1	1	0	1	1	1	0	0	2293
1621	0	63	1	1	1	0	0	0	0	0	0	1	1	0	79.71803214	140.1	313	3.42	140.3	2.08	103.9	1	1	1	1	1	1	0	0	0	0	0	2291
1622	1	81	2	1	0	0	0	0	1	0	0	1	1	0	72.9538273	139	5311	3.35	135.6	2.2	95.3	1	0	1	1	1	0	1	0	1	0	0	2291
1623	0	59	1	0	0	1	0	0	0	0	0	0	0	0	NA	137	7621	3.68	139.5	2.14	105.2	0	1	0	0	0	0	1	1	1	1	1	86
1624	0	65	1	0	1	1	1	1	1	0	0	0	0	0	7.619001054	93	35001	4.33	140.7	2.4	102.6	0	1	0	1	0	1	0	0	0	0	0	1065
1625	0	56	2	1	1	0	1	0	0	0	0	1	1	0	124.4314881	143.1	679.9	3.35	141.5	2.22	108	0	1	1	1	1	0	0	0	0	0	0	2288
1626	0	62	2	1	1	0	1	NA	0	0	0	1	1	0	61.04983504	NA	1438	4.17	140.5	2.32	104.2	1	1	1	1	0	0	0	0	0	0	0	698
1627	0	68	1	0	0	1	0	0	0	0	0	0	0	0	59.58911503	140.8	5820	4.53	NA	2.23	106.2	0	1	1	0	0	0	1	1	1	0	0	2286
1628	0	77	1	1	1	1	0	0	0	0	0	1	1	0	59.93686078	141.4	837.2	4.65	140.7	2.26	103.8	1	1	1	1	1	0	0	0	0	0	0	2286
1629	0	56	2	0	1	0	1	1	0	0	0	0	0	0	107.1473665	117.5	12.3	3.98	140.9	2.27	106.7	0	1	1	1	0	0	0	0	0	0	0	2285
1630	0	60	1	0	0	0	0	0	1	0	0	0	0	0	73.77565296	143	7050	3.78	136.9	2.17	103.8	0	0	0	0	0	0	1	1	0	0	0	2283
1631	0	72	1	1	0	0	0	0	0	0	0	1	1	0	90.07819578	140.7	NA	3.47	140.7	2.15	108.5	0	1	1	1	1	0	0	0	0	0	0	2281
1632	0	70	1	1	1	1	0	1	0	0	0	1	1	0	56.90853192	122.6	1419	3.6	138.8	2.06	103	1	0	1	1	1	0	1	1	1	0	0	2281
1633	0	78	1	1	1	0	0	1	0	0	0	1	1	0	70.79955433	114.1	6470	3.79	137.2	2.09	103.7	1	1	1	1	1	0	1	1	1	0	0	2280
1634	0	69	1	1	1	1	1	1	0	0	0	0	0	0	17.55573452	96.9	20905	6.54	141.3	1.91	99.2	NA	NA	NA	NA	NA	NA	NA	NA	NA	1	1	10
1635	0	46	1	0	1	1	0	0	0	0	0	1	1	0	58.93845637	130.3	8480	3.69	142.7	2.05	107.3	1	1	1	1	1	1	1	1	0	1	0	1630
1636	1	61	1	1	0	0	1	0	0	0	0	1	1	0	93.85360448	139.5	NA	3.82	133.6	2.04	97.9	0	0	1	1	1	0	1	1	1	0	0	2279
1637	0	57	1	1	0	0	0	0	0	0	0	1	1	0	77.32979349	141	157	3.8	143	2.2	108.6	1	1	1	1	1	0	0	0	0	0	0	2278
1638	0	54	2	0	1	0	1	1	0	0	0	1	1	0	61.03102629	101.4	2539	4.26	138.6	2.1	103	0	0	1	1	1	1	1	1	1	0	0	2277
1639	1	68	1	0	1	0	0	1	0	0	0	0	0	0	119.1240499	91.6	2439	3.19	136.5	2.05	97.3	0	1	1	1	1	0	1	1	1	1	0	939
1640	0	62	2	1	0	1	0	0	1	0	0	0	0	0	55.71570343	150.7	NA	3.75	143.5	2.29	106	0	0	0	0	0	0	1	1	1	0	0	2276
1641	1	76	1	0	1	1	0	1	0	0	0	1	0	1	7.756565998	117	35001	3.19	138.2	2.5	94.6	1	1	1	1	1	0	0	0	0	1	0	232
1642	0	65	2	0	1	1	1	0	0	0	0	1	1	0	56.57051206	124.5	232.2	4.35	139.6	2.45	98.1	0	1	1	1	1	0	1	1	1	0	0	2275
1643	1	53	1	1	1	0	1	1	0	0	0	1	1	0	112.6355494	128.7	1223	3.7	134.1	2.11	92.8	1	1	0	1	1	0	0	0	0	0	0	2275
1644	0	80	1	0	1	0	0	1	0	0	0	0	0	0	78.02468816	135	NA	3.59	140.8	2.04	106.7	0	1	1	1	0	0	0	0	0	0	0	2272
1645	0	55	1	1	1	0	1	1	0	0	1	1	1	0	84.12400204	117.3	NA	3.34	142.7	2.22	103.9	0	1	1	1	1	0	1	1	1	1	0	1301
1646	0	71	2	0	1	0	0	0	1	0	0	0	0	0	76.1682699	133	2239	3.14	141.3	2.12	105.2	0	1	1	0	0	1	1	1	1	0	0	2272
1647	0	50	1	1	0	0	1	1	0	0	0	1	1	0	67.11452127	129	460.6	3.82	136.2	2.35	98.7	0	1	1	1	1	0	1	1	1	0	0	2272
1648	1	76	2	1	1	1	0	1	0	0	0	1	1	0	57.68787096	99.2	10697	3.01	141.2	2.04	96.7	1	1	1	1	1	0	1	0	1	1	0	580
1649	0	83	2	1	1	1	0	0	1	0	0	1	0	0	13.20092405	122.7	16151	4.1	145.3	2.02	108	NA	NA	NA	NA	NA	NA	NA	NA	NA	1	1	13
1650	0	81	2	1	1	1	1	0	0	0	1	0	0	0	26.8175413	127	6114	4.07	142.2	2.01	103.6	0	0	1	1	1	0	0	0	0	0	0	2270
1651	0	76	2	0	1	1	1	0	0	0	1	1	1	0	41.94044124	152	2545	3.62	143.4	2.21	104.2	1	0	1	1	1	0	0	0	0	0	0	2269
1652	0	51	2	0	0	0	0	0	0	0	0	0	0	0	99.34193991	138.4	NA	3.88	140.3	2.44	100.1	0	1	1	1	0	0	1	1	1	0	0	2268
1653	0	67	1	0	1	1	0	1	1	0	0	1	1	0	38.08121322	76.5	2635	3.74	133.6	2.14	101.8	0	1	1	0	1	0	1	1	1	1	0	1036
1654	0	68	1	1	1	0	1	0	0	0	0	1	1	0	87.50396809	140	577.6	4.25	136.8	2.11	104.2	NA	NA	NA	NA	NA	NA	NA	NA	NA	1	1	10
1655	0	55	1	0	1	0	1	0	0	0	0	0	0	0	113.7194683	155.8	336.6	3.65	140.8	2.31	103.2	0	1	1	1	1	0	1	1	1	0	0	2267
1656	0	63	2	1	0	0	0	1	0	0	0	0	0	0	82.08545695	115	5570	3.27	140.4	1.95	110.9	1	0	1	1	1	0	0	0	0	0	0	2267
1657	1	48	1	0	1	1	1	1	0	0	0	1	1	0	12.91507831	107.2	35001	4.39	135.2	2.34	94.5	0	0	1	1	1	1	0	0	0	0	0	2107
1658	1	80	1	1	0	1	0	1	0	0	1	1	1	0	44.29459671	118.2	NA	4.09	141.3	1.97	97.4	1	1	1	0	1	0	1	1	1	0	0	2265
1659	0	66	2	0	0	0	0	0	0	0	0	0	0	0	94.90769069	128.4	1051	3.68	138.6	2.35	99.9	0	0	0	0	0	0	1	1	1	0	0	2262
1660	0	61	2	0	1	0	0	1	0	0	0	1	0	1	97.5898865	112.2	810.5	4.24	139.2	2.7	104.8	0	1	0	1	1	0	1	1	1	0	0	2262
1661	0	57	1	0	0	0	0	1	0	0	0	1	1	0	77.32979349	132.2	9338	3.66	139.9	2.15	105.1	1	1	1	1	1	0	1	1	1	0	0	2262
1662	0	54	1	1	1	0	0	1	0	0	0	1	1	0	65.79180806	123	287.9	3.83	NA	2.22	109.1	1	1	1	1	1	0	0	0	0	0	0	2261
1663	0	76	2	1	1	1	0	1	0	0	0	1	1	0	48.10645532	103.8	3759	3.95	126.7	1.92	99.5	1	0	1	1	1	0	1	1	1	0	0	2260
1664	0	63	2	0	0	1	1	1	0	0	0	0	0	0	53.76874492	95	13151	4	142.5	2.04	109.6	0	0	0	1	1	0	1	1	1	0	0	2258
1665	0	84	1	0	1	1	1	1	0	0	0	1	1	0	NA	127.6	753	3.39	NA	2.15	100.3	0	0	1	1	1	0	0	0	0	1	0	1008
1666	0	65	1	0	1	1	1	NA	1	0	0	1	1	0	52.5542525	NA	1496	3.78	139.2	2.07	103.9	0	1	1	1	1	0	1	1	1	1	0	2155
1667	0	58	1	1	1	0	0	1	0	0	0	1	1	0	108.7454351	99.3	2510	4.19	130.5	1.96	101.7	0	1	1	1	1	0	1	1	1	0	0	2254
1668	0	56	1	1	1	0	0	1	0	0	0	1	1	0	88.49535599	118.2	701.2	3.71	137.6	2.12	99.5	1	1	1	1	1	0	0	0	0	0	0	2256
1669	1	55	1	1	1	0	1	1	0	0	0	1	1	0	NA	107.9	1793	3.85	NA	2.12	95.6	1	1	1	1	1	0	0	0	0	0	0	2255
1670	0	60	1	1	0	0	0	0	0	0	0	1	1	0	NA	131.7	346.8	3.67	138	2.16	105.3	0	1	1	1	1	0	0	0	0	0	0	2105
1671	0	58	1	0	1	0	0	0	0	0	0	1	1	0	72.53840379	155	276.5	4.24	140.3	2.46	101.6	1	1	1	1	1	0	0	0	0	0	0	2251
1672	1	55	1	1	0	0	0	0	0	0	0	1	1	0	88.81964319	160.1	NA	4.07	133.7	2.21	97.4	1	1	0	1	1	0	0	0	0	0	0	2250
1673	1	75	1	1	1	0	0	0	0	0	0	1	1	0	87.01928033	139	5476	3.09	131.6	2.04	91.8	0	1	1	1	1	0	1	0	1	0	0	2250
1674	1	79	1	0	1	1	0	1	0	0	1	1	1	0	50.97683409	105.1	10568	4.02	130.6	2.01	96	NA	NA	NA	NA	NA	NA	NA	NA	NA	1	1	8
1675	1	70	2	1	1	1	1	1	0	0	0	1	1	0	28.39823183	111.8	21324	4.19	136.1	2.08	95.4	1	1	1	1	1	0	0	0	0	0	0	2247
1676	1	55	2	0	0	0	1	0	1	0	0	0	0	0	108.2297485	117	NA	4.19	135.7	2.31	97.7	0	1	0	0	0	0	1	1	1	0	0	2247
1677	0	72	2	0	1	0	0	0	0	0	0	1	1	0	92.51687519	136	125.8	3.95	135.8	2.2	98	0	1	1	1	1	0	0	0	0	0	0	2246
1678	0	81	1	0	1	1	1	1	0	0	0	1	1	0	48.9221665	106	NA	3.59	136.1	2.18	100.7	1	1	1	1	1	0	1	1	1	1	0	175
1679	1	92	1	0	0	0	0	1	0	0	0	1	1	0	67.1593116	113.7	17640	4.01	132.4	2.13	92.7	0	0	1	1	1	0	1	1	1	1	0	389
1680	1	44	1	1	1	0	0	0	0	0	0	1	1	0	88.02228895	165.5	1518	3.21	134.9	2.32	94.3	1	1	1	1	1	0	1	1	1	0	0	2246
1681	0	56	2	1	0	0	1	1	0	0	0	1	1	0	84.07176831	108.1	NA	3.94	132.6	2.02	100.8	1	1	1	1	1	1	1	1	1	0	0	2246
1682	0	58	1	0	1	1	1	0	0	0	0	0	0	0	NA	133.3	251.1	4.11	NA	2.14	110.1	1	1	0	1	0	0	0	0	0	0	0	2245
1683	0	69	1	0	1	1	1	1	0	0	0	1	1	0	43.17928529	112	4045	3.52	141.7	2.2	104.7	1	1	1	1	1	1	1	1	1	0	0	2244
1684	0	70	1	0	1	0	0	0	0	0	0	1	0	1	88.24660811	133.7	489.7	4.23	NA	2.11	106.3	1	0	1	1	1	1	0	0	0	0	0	2244
1685	0	63	1	0	1	1	0	1	0	0	0	1	1	0	49.71342672	121.7	6011	3.03	NA	2.43	99.6	0	1	1	1	1	0	1	1	1	0	0	2244
1686	0	78	1	0	1	1	1	1	0	0	0	1	1	0	47.6041294	108.5	2047	4.17	131.2	2.24	106.7	1	1	1	1	1	0	0	0	0	0	0	2244
1687	1	74	1	1	1	1	0	1	0	0	0	1	1	0	41.69724576	127	2667	3.89	137.8	2.36	90.6	1	0	1	1	1	0	1	1	1	0	0	2244
1688	0	60	1	0	1	1	1	1	0	0	0	1	1	0	6.838605194	73.9	35001	4.49	138.6	1.91	100.4	0	1	1	1	1	0	0	0	0	0	0	2244
1689	0	65	1	0	1	1	1	1	0	0	1	1	1	0	21.91547034	94.9	NA	3.89	134.1	2.09	104.2	0	1	1	1	1	1	1	1	1	0	0	2244
1690	1	65	1	0	0	1	0	0	0	0	0	0	0	0	27.87671427	150.7	12685	3.67	137.4	2.06	97.1	0	1	1	1	1	0	1	0	1	0	0	2244
1691	0	70	2	0	1	1	1	1	0	0	0	1	1	0	48.91630166	85	12907	3.52	137.1	2.06	104.7	NA	NA	NA	NA	NA	NA	NA	NA	NA	1	0	452
1692	0	58	1	1	1	1	0	1	0	0	0	1	1	0	42.73661361	123	14714	3.26	136.6	1.95	108.1	NA	NA	NA	NA	NA	NA	NA	NA	NA	1	1	18
1693	0	86	1	1	1	1	0	1	0	0	0	1	1	0	23.70652598	103	19575	4.41	143.5	2.17	106.8	0	1	1	1	1	1	1	1	0	0	0	2242
1694	0	78	1	1	1	1	1	1	1	0	1	1	1	0	54.43528391	115.4	4836	3.09	136.6	1.89	98.4	NA	NA	NA	NA	NA	NA	NA	NA	NA	1	1	20
1695	0	84	1	0	1	1	0	1	0	0	0	1	1	0	34.46070559	112.9	1954	3.83	142.5	2.06	108.1	0	1	1	1	1	0	0	0	0	1	0	367
1696	0	52	1	0	0	0	0	0	0	0	0	1	1	0	111.1829619	151.7	NA	3.55	137.4	2.22	102	0	1	1	1	1	0	1	1	1	0	0	2241
1697	0	49	1	1	0	1	0	0	0	0	0	1	0	1	38.70037132	159.8	804.4	3.7	140.8	2.36	101.9	0	0	0	1	1	0	0	0	0	1	1	46
1698	0	57	1	1	0	0	1	0	0	0	0	1	1	0	73.66167527	136.6	3184	4.16	136.2	2.11	100.7	0	1	1	1	1	0	0	0	0	0	0	2240
1699	0	59	1	0	1	0	0	0	0	0	0	0	0	0	114.0728018	142.9	36.29	3.58	139.5	2.46	103.8	0	0	1	1	0	1	0	0	0	0	0	2240
1700	0	67	2	1	1	0	0	NA	0	0	0	1	1	0	66.06381419	NA	NA	3.83	142.3	2.21	107.4	0	1	1	1	1	0	0	0	0	0	0	2239
1701	0	83	2	1	1	0	0	0	1	0	0	1	1	0	60.12066519	118.8	3458	4.01	136.2	2.3	100.9	0	1	1	1	1	0	0	0	0	0	0	992
1702	0	66	1	0	0	1	1	1	0	0	1	1	1	0	39.28139064	115.8	15853	3.71	136.9	2.04	100	0	0	1	1	1	0	1	1	1	1	0	1171
1703	0	58	1	1	0	0	0	0	0	0	0	1	1	0	91.68051433	135.7	1097	3.22	138	1.98	102.6	1	0	1	1	1	0	0	0	0	0	0	2238
1704	0	56	1	1	0	1	1	1	0	0	0	1	1	0	59.5456602	93.5	2435	4.11	139.4	2.3	103.9	1	1	1	1	1	0	1	0	1	1	0	223
1705	1	77	1	1	0	0	0	1	0	0	0	1	1	0	87.82122449	101.3	4957	4.25	131.6	2.2	83.4	0	0	1	1	1	0	1	1	1	0	0	921
1706	0	67	1	1	1	1	1	1	0	0	0	1	1	0	34.0506821	107.2	6270	3.13	143.4	2.16	102.5	1	1	1	1	1	1	1	1	1	0	0	2237
1707	0	68	2	0	1	1	1	1	0	0	0	1	1	0	15.47218396	98.4	35001	4.98	144.2	2.26	103.4	0	1	1	1	1	1	1	1	1	1	0	1002
1708	1	77	2	1	1	0	0	1	0	0	0	1	1	0	84.61085092	108	1777	3.08	NA	2.16	94	1	1	1	1	1	0	1	1	0	0	0	2236
1709	0	83	1	1	1	0	0	0	0	0	1	1	1	0	78.42142023	132.2	1614	4.13	NA	2.18	99.1	0	1	1	1	1	1	0	0	0	0	0	2221
1710	1	47	1	0	0	0	1	0	0	0	0	0	0	0	103.0771034	138.8	864.3	4.61	135.3	2.41	96.8	0	1	1	1	1	0	1	0	1	0	0	2208
1711	0	77	2	1	1	0	0	1	0	0	0	1	1	0	74.92416621	103.5	3869	3.14	137.3	2.09	102.4	0	0	1	0	1	0	0	0	0	0	0	2230
1712	0	51	1	1	0	0	0	0	0	0	0	1	1	0	78.12544065	165.6	NA	4.07	138.9	2.04	106.5	0	1	1	1	1	0	0	0	0	0	0	2229
1713	0	80	1	0	1	1	1	1	1	0	1	0	0	0	55.38663964	101	3300	4.19	NA	2.07	102.3	0	1	1	1	1	1	1	1	1	1	0	1777
1714	0	85	1	1	0	1	1	1	0	0	0	0	0	0	38.96534519	120.6	2652	4.49	134.7	2.16	99.2	0	0	1	1	1	0	1	1	1	1	0	1016
1715	0	66	1	1	1	0	0	0	0	0	0	1	1	0	68.2440016	124.7	NA	3.78	136.1	2.22	103.6	0	1	1	1	1	0	1	1	1	1	0	417
1716	0	60	2	0	1	0	1	0	0	0	0	0	0	0	87.40298806	145.9	620.3	3.47	142.1	2.3	105.5	0	1	1	1	1	0	1	1	1	0	0	2223
1717	0	76	1	0	1	1	1	1	0	0	0	0	0	0	20.27804761	86.7	11905	3.47	137.2	2.02	106.1	0	1	1	0	1	1	1	1	1	1	1	49
1718	0	47	1	0	1	1	1	0	0	0	0	0	0	0	59.35380783	156.5	1121	4.02	139.4	2.34	103.2	0	1	0	0	0	0	1	1	0	0	0	2223
1719	0	61	1	0	1	0	0	1	0	0	0	0	0	0	105.8653101	118.9	229.4	4.34	141.8	2.28	102.5	0	0	1	0	0	0	1	1	1	0	0	2223
1720	0	81	1	0	0	0	0	1	0	0	0	1	1	0	60.59339635	118	NA	3.94	133.8	2.01	110.6	0	1	1	1	1	0	1	1	1	0	0	2223
1721	0	60	2	1	0	0	0	1	0	0	0	1	1	0	90.66464398	111.5	NA	3.49	141	2.17	104.8	1	1	1	1	1	0	0	0	0	0	0	2223
1722	0	74	2	1	1	1	0	1	0	0	0	1	1	0	58.00102002	111	1264	4	144.1	1.97	111.7	1	1	1	1	1	0	0	0	0	0	0	2223
1723	0	44	1	1	0	0	0	0	0	0	0	1	1	0	90.4166548	145.3	6550	3.54	139.4	2.1	104.1	1	1	1	1	1	0	1	1	1	0	0	2223
1724	0	58	1	0	1	0	0	0	0	1	0	0	0	0	61.54465794	133.5	5596	3.85	137.7	2.15	105.8	0	1	1	0	0	0	1	1	1	1	0	2104
1725	0	64	2	1	0	1	1	0	0	0	0	1	1	0	59.73586208	125.5	NA	4.52	135.7	2.11	103.8	0	1	1	1	1	0	0	0	0	0	0	2223
1726	0	65	1	1	0	0	1	1	0	0	0	1	1	0	93.62397164	108	1250	3.24	139.8	2.22	103.3	0	0	1	1	1	0	0	0	0	0	0	2223
1727	0	56	1	0	1	1	1	1	0	0	1	0	0	0	10.19422466	73	2903	4.94	135	2.14	100.1	1	1	1	1	1	1	0	0	0	1	0	1646
1728	0	79	1	0	1	1	1	1	0	0	0	1	1	0	50.51390873	130	NA	4.22	134.8	2.27	100.3	1	1	1	1	1	1	0	0	0	0	0	2222
1729	0	64	2	1	1	0	1	0	0	0	0	1	1	0	96.64340763	134	NA	3.63	141.2	2.24	106.6	1	1	1	1	1	1	0	0	0	0	0	2222
1730	0	68	2	0	1	1	0	1	0	0	0	1	1	0	34.24715574	98.7	27289	3.8	139.8	2.09	105.3	1	1	1	0	1	0	1	1	1	0	0	2222
1731	0	56	2	0	1	1	1	1	0	0	0	0	0	0	13.70698159	65	4037	4.3	139.1	1.96	108.6	0	1	1	0	1	1	1	1	1	1	0	743
1732	0	64	1	1	1	1	1	1	0	0	0	1	1	0	11.12504588	83.1	8946	4.2	138.4	1.87	110.6	1	1	1	1	1	1	1	1	1	0	0	2221
1733	0	63	1	1	0	1	0	1	0	0	0	0	0	0	57.01267834	85	1868	4.73	134.5	2.32	100.7	0	1	1	1	1	0	1	1	1	0	0	2150
1734	0	75	2	1	1	1	0	0	0	0	0	1	1	0	NA	125.8	NA	3.91	NA	2.38	103.5	1	1	1	1	1	0	0	0	0	0	0	2220
1735	0	69	1	1	1	0	0	1	0	0	1	0	0	0	72.49567314	127.9	1510	4	141.9	2.36	99.9	0	1	1	1	1	0	0	0	0	1	0	1383
1736	0	58	1	0	0	0	0	0	0	0	0	1	1	0	96.82991915	138	293	3.96	135	2.14	100.5	1	1	1	1	1	0	1	1	1	0	0	2219
1737	1	75	2	1	1	0	0	0	0	0	0	1	0	0	60.20544867	130	NA	3.09	138.6	2.01	97.8	1	1	1	1	1	1	0	0	0	0	0	2219
1738	0	64	2	0	1	0	0	0	0	0	0	0	0	0	89.48456466	123	NA	3.85	139.9	2.26	106.5	0	1	1	1	1	1	0	0	0	0	0	2217
1739	0	56	1	0	1	0	1	1	0	0	0	0	0	0	80.60105815	131.8	4353	3.43	131.9	2.17	99.5	1	1	1	1	0	0	1	1	1	1	0	362
1740	0	66	2	1	1	0	0	1	0	0	0	1	1	0	76.54813781	113	1335	3.21	140.4	2.17	103.2	1	1	1	1	1	0	1	1	1	0	0	2216
1741	0	73	1	0	1	1	0	1	0	0	0	0	0	0	9.639501698	109.8	1914	5.79	129.4	2.04	99.8	0	1	1	0	0	1	1	1	0	1	0	1247
1742	0	85	1	1	1	1	0	1	0	0	0	1	1	0	35.79031079	83.1	NA	3.86	128.4	2.08	98.1	0	1	1	1	1	0	1	1	1	1	0	301
1743	0	60	1	0	0	1	0	0	1	0	0	1	1	0	59.30202797	135.9	7733	4.14	134.3	2.21	102.9	0	1	1	1	1	0	1	1	1	0	0	1789
1744	0	78	2	1	1	1	0	1	0	0	0	1	0	0	37.57837324	100.2	14118	4.13	NA	2.22	103.9	1	1	1	1	1	1	1	1	1	0	0	2214
1745	0	61	1	1	0	0	0	1	0	0	0	1	0	0	67.94488343	125	4910	3	138.2	2.03	104	0	1	1	1	1	0	0	0	0	0	0	2214
1746	0	58	1	1	0	1	0	1	0	0	0	1	1	0	NA	127.1	NA	3.89	NA	2.18	107.4	1	1	1	1	1	0	0	0	0	0	0	2213
1747	0	68	1	1	1	0	0	1	0	0	0	1	1	0	122.8199205	121.5	1431	4.04	NA	1.92	104.5	1	1	1	1	1	0	0	0	0	0	0	2213
1748	0	78	1	0	1	1	0	1	0	0	0	1	1	0	41.79403013	125	1791	4.29	137.9	2.28	103.4	1	0	1	1	1	0	1	1	1	1	0	525
1749	0	79	2	0	1	1	1	1	0	0	0	1	1	0	46.17441543	104.6	2614	3.87	NA	2.41	104	1	1	1	1	1	1	1	1	1	1	0	337
1750	0	39	2	1	0	0	0	0	1	0	0	0	0	0	75.92055728	137.7	5021	3.71	139.1	2.28	104.1	0	0	0	0	0	0	1	1	1	0	0	2212
1751	0	66	1	0	0	0	1	1	0	0	0	0	0	0	90.61282834	130.4	2565	2.9	134	1.94	99.1	1	0	0	1	0	0	1	1	1	0	0	2212
1752	0	66	1	1	1	1	0	1	0	0	0	0	0	0	56.25852696	129.6	3725	3.24	138.2	2.08	100.5	0	1	1	1	1	0	1	1	1	1	0	315
1753	1	64	1	1	1	0	0	0	0	0	0	1	1	0	104.8385718	139	447	3.31	136.3	2.13	96.3	1	1	1	1	1	0	0	0	0	0	0	2212
1754	0	61	1	0	0	0	0	1	0	0	0	0	0	0	70.96329908	129	NA	3.78	140.8	2.27	104.8	0	1	1	0	0	0	1	1	1	0	0	2211
1755	0	77	1	0	1	0	0	1	0	0	0	1	1	0	63.24245208	130.4	NA	3.79	135.7	2.08	104.5	1	0	1	1	1	0	1	0	1	0	0	2211
1756	0	76	1	1	0	1	1	1	0	0	0	1	1	0	39.28269979	129.4	559.8	5.54	136.8	2.25	109.8	0	1	1	1	1	0	0	0	0	0	0	2211
1757	0	63	1	1	0	0	0	0	0	0	0	1	1	0	98.18192574	143.5	NA	3.91	139.1	2.23	105.4	1	1	1	1	1	0	0	0	0	0	0	2211
1758	0	57	1	0	0	0	1	0	0	0	0	1	0	0	67.22390269	138	3069	4.21	137.6	2.29	104.3	1	1	0	1	1	0	1	1	1	1	0	1040
1759	0	58	1	0	0	0	0	1	0	0	0	0	0	0	95.81479818	131.4	149.9	2.36	139.1	2.14	104.5	0	0	0	0	0	0	1	1	1	1	0	691
1760	1	73	2	0	1	1	1	1	0	0	0	0	0	0	12.09741627	82.6	NA	3.26	134.6	2.38	94.8	0	0	1	0	1	0	1	1	1	1	0	1063
1761	0	75	2	1	1	1	0	1	0	0	0	1	1	0	42.03245343	125	793.3	4.73	134.3	2.06	100.4	0	1	1	1	1	1	0	0	0	0	0	2210
1762	0	78	1	1	0	0	0	1	0	0	0	1	1	0	120.3197779	121.4	1426	3.75	141.8	2.16	104.8	0	1	1	1	1	0	0	0	0	0	0	2210
1763	0	67	1	0	1	0	0	1	0	0	0	1	1	0	86.53352555	119.8	715.2	4.28	NA	1.98	106.5	1	1	1	1	1	0	0	0	0	0	0	2209
1764	0	62	1	0	0	0	0	0	1	0	0	0	0	0	85.49583528	142	1524	4.39	137.8	2.14	102.6	0	0	0	0	0	1	1	1	1	0	0	2209
1765	0	46	1	0	0	0	0	0	0	0	0	0	0	0	61.78869501	142	13927	3.85	134.2	2.1	107.3	0	1	0	0	0	0	1	0	1	1	1	59
1766	0	65	2	0	0	0	0	1	0	0	0	0	0	0	102.4289496	89	3643	3.68	142	2.04	101.4	0	1	1	1	1	0	1	1	1	0	0	2209
1767	0	56	1	0	0	0	1	0	1	0	0	0	0	0	61.35760522	140.8	3546	4.31	135.9	2.41	100.9	NA	NA	NA	NA	NA	NA	NA	NA	NA	1	1	5
1768	0	68	1	1	1	1	0	0	0	0	0	1	1	0	46.92241756	140.2	7774	3.56	143.8	2.14	104.5	NA	NA	NA	NA	NA	NA	NA	NA	NA	1	1	3
1769	0	80	1	0	1	1	0	1	0	0	0	1	1	0	11.26810263	86.8	NA	4.29	134.5	2.73	105.7	0	1	1	1	1	1	1	1	1	1	0	1095
1770	1	58	2	0	0	1	0	0	0	0	0	0	0	0	31.7105673	173.1	35001	3.38	139	2.32	91.9	0	1	0	0	0	0	1	1	1	0	0	2208
1771	1	63	1	1	1	0	0	0	0	0	0	1	1	0	69.68713936	138	3299	4.38	136.8	2.08	97.6	NA	NA	NA	NA	NA	NA	NA	NA	NA	1	1	21
1772	1	41	1	1	0	1	0	1	0	0	0	0	0	0	57.70775135	85.9	7331	4.34	138.6	2.31	93	0	0	1	1	0	0	0	0	0	0	0	2207
1773	0	71	2	0	0	0	0	0	0	0	0	1	1	0	76.54672303	134.9	NA	3.3	139.1	2.24	100.1	0	1	1	1	1	0	0	0	0	0	0	2206
1774	0	72	1	0	0	0	0	0	1	0	0	1	1	0	64.82220477	155.8	2113	4.01	140	2.25	110.1	1	1	1	1	1	0	1	1	1	0	0	1807
1775	0	56	1	0	1	0	0	0	0	0	0	0	0	0	93.68605158	136	1096	3.52	137.6	2.25	103.8	0	0	0	0	0	1	1	1	1	0	0	2206
1776	0	67	1	0	0	0	0	0	0	0	0	1	1	0	67.26683369	162.2	NA	3.6	137.6	2.26	108.3	1	1	1	1	1	0	1	1	1	0	0	2205
1777	0	56	1	1	1	1	1	0	0	0	0	1	1	0	43.04213641	167.9	NA	3.68	136.1	2.33	105.2	0	1	1	1	1	0	0	0	0	0	0	2205
1778	0	79	2	0	1	1	0	1	0	0	0	1	1	0	54.37424275	91.4	1451	3.11	140.2	2.22	110.3	1	1	1	1	1	0	0	0	0	0	0	2205
1779	0	52	1	1	0	0	0	0	0	0	0	1	1	0	89.83673742	130.6	NA	3.99	137.7	1.91	108.6	1	0	1	1	1	0	0	0	0	0	0	2205
1780	0	77	1	1	1	0	1	1	0	0	0	1	1	0	80.70709422	89.9	2110	4.05	133.2	2.06	99.2	1	1	1	1	1	0	1	1	1	0	0	1650
1781	0	83	1	1	0	0	0	1	0	0	1	0	0	0	85.24718975	117.6	8223	3.86	138.6	1.92	105.7	1	0	0	0	0	0	1	1	1	1	0	330
1782	0	52	1	1	1	0	0	0	0	0	0	1	1	0	78.78449713	155.5	699.7	3.02	140.7	2.2	105.5	1	1	1	0	1	0	1	0	1	0	0	1311
1783	0	49	1	1	0	0	0	1	0	0	0	1	1	0	67.82660588	131.3	7268	3.64	133.2	1.93	104.5	0	0	1	1	1	0	0	0	0	0	0	2203
1784	0	51	1	1	1	1	1	1	1	0	1	0	0	0	14.52171562	104.6	2629	3.71	136.3	1.9	100.5	NA	NA	NA	NA	NA	NA	NA	NA	NA	0	0	2201
1785	0	56	1	1	0	0	0	1	0	0	0	1	1	0	73.05697871	124.8	NA	3.81	135.1	1.99	101.3	0	1	1	1	1	0	0	0	0	0	0	2200
1786	1	66	1	0	1	0	1	1	0	0	0	0	0	0	65.97735126	128	3960	3.92	133.1	1.91	91.7	0	1	0	1	0	0	1	1	1	1	0	371
1787	0	64	1	1	1	0	1	1	0	0	0	1	1	0	99.88255738	134.2	1822	3.9	NA	2.36	101.3	0	1	1	1	1	0	1	0	0	0	0	2199
1788	0	62	1	1	0	1	0	1	0	0	0	1	1	0	45.75333069	129.3	NA	3.82	138	2.02	102	1	1	1	1	1	0	1	1	0	1	0	607
1789	0	64	2	1	1	0	1	0	0	0	0	1	1	0	69.27253339	114.3	NA	4.56	139	2.11	104.5	1	1	1	1	1	0	0	0	0	1	0	677
1790	0	75	1	0	1	1	0	1	1	0	1	0	0	0	27.51102676	109.5	2555	4.6	137	2.23	104.2	0	1	1	1	1	1	0	0	0	0	0	2198
1791	0	56	1	0	0	0	1	0	0	0	0	1	1	0	68.59546991	152.1	1073	4.07	134.9	2.46	98.5	0	1	1	1	1	0	1	0	1	1	0	1767
1792	0	69	1	0	0	0	1	0	0	0	0	0	0	0	83.65927704	135.7	3762	4.32	136.1	2.06	101	1	1	0	0	0	0	1	1	1	1	0	1199
1793	0	77	1	1	1	0	1	0	0	0	0	1	1	0	102.6666286	140.6	NA	3.1	137.6	2.12	102.3	1	1	1	1	1	0	0	0	0	0	0	2197
1794	0	66	1	0	1	0	0	0	0	0	0	1	1	0	69.83744386	149	NA	3.78	140.6	2.3	103.6	1	1	1	1	1	0	0	0	0	1	0	380
1795	0	65	1	1	1	0	0	0	0	0	0	1	1	0	74.37171807	142	150.7	4.35	139	2.25	102.4	1	1	1	1	1	0	0	0	0	0	0	2197
1796	0	71	1	0	0	1	0	1	0	0	0	0	0	0	58.53086553	125	10485	3.66	136.7	2.15	100.7	0	1	0	1	0	0	1	1	1	1	0	435
1797	0	61	1	0	1	1	0	1	0	0	0	1	0	1	41.68008667	96.8	15802	4.29	142.3	2.35	104.7	0	1	1	1	1	0	1	1	1	1	0	146
1798	0	49	1	1	0	0	0	1	0	0	0	1	1	0	102.2087946	120.3	NA	3.53	134.7	2.12	99.7	0	1	1	1	1	0	0	0	0	0	0	2196
1799	0	68	1	0	0	0	0	0	0	0	0	0	0	0	64.1529292	149	6938	3.33	138.6	2.04	103.9	0	1	1	1	0	0	1	1	1	0	0	2195
1800	1	60	1	1	1	1	1	0	0	0	0	0	0	0	50.20825499	143	4588	3.27	132.3	2.07	93.5	0	1	1	1	1	0	0	0	0	0	0	2194
1801	1	66	1	1	1	1	1	0	0	0	0	0	0	0	34.15478706	128.7	4401	3.9	137.1	2.36	89.6	0	1	1	1	1	0	1	1	1	1	0	2080
1802	0	76	1	0	1	0	0	0	0	0	1	1	1	0	66.46915464	137	210	3.97	137.8	2.25	102.3	0	1	1	1	1	0	1	0	1	0	0	2192
1803	0	80	1	0	1	1	0	1	1	0	0	1	1	0	14.61836967	124.9	35001	3.46	138.7	2.28	99.7	0	1	1	1	1	1	1	0	0	1	0	282
1804	1	65	1	1	1	1	1	0	0	0	0	0	0	0	39.40332419	140	2594	4.21	131.1	2.36	91.5	1	1	1	1	1	0	0	0	0	0	0	2191
1805	0	79	2	0	0	0	0	0	0	1	0	0	0	0	87.36424837	137.7	98.01	3.04	NA	2.29	105.7	1	0	1	1	0	0	0	0	0	1	0	1154
1806	0	73	2	0	1	0	0	1	0	0	0	1	1	0	114.040757	102	341.2	3.77	134.3	2.28	99	1	1	1	1	1	1	1	1	1	0	0	2191
1807	0	70	1	1	1	0	0	0	0	0	0	1	1	0	96.10429021	151.4	679.5	4.14	136.7	2.2	102.2	0	1	1	1	0	0	1	1	1	0	0	968
1808	0	83	2	0	0	1	0	0	1	0	0	1	1	0	47.25368305	133.4	NA	3.11	140.9	2.12	104.2	0	1	1	1	1	0	1	1	1	0	0	2189
1809	0	47	1	0	0	0	1	1	0	0	0	0	0	0	79.43160911	128.4	1334	4.55	138.8	2.23	102.2	0	1	1	0	0	0	1	1	1	0	0	2188
1810	0	63	1	1	1	0	0	1	0	0	1	1	1	0	78.69674709	128.5	18771	3.26	137.9	1.99	100.4	1	1	1	1	1	0	1	1	1	0	0	2188
1811	0	56	2	0	1	0	0	1	0	0	0	0	0	0	82.64664328	112	2710	3.49	139.5	2.32	105.2	0	1	1	0	0	0	1	1	1	0	0	2188
1812	0	43	1	1	1	0	0	1	0	0	0	1	1	0	103.3631621	121.8	NA	4.32	136.7	2.21	100.9	1	1	1	1	1	0	0	0	0	0	0	2188
1813	0	51	1	1	0	0	1	0	0	0	0	1	0	1	83.21199902	136	661.2	3.77	137.3	2.16	104.2	0	1	1	1	1	0	1	1	1	0	0	2187
1814	0	49	1	1	0	0	1	0	0	0	0	0	0	0	107.1389198	137.8	NA	3.82	136.5	2.07	105.3	0	1	0	1	0	0	1	1	1	0	0	2187
1815	0	71	2	0	1	0	1	1	0	0	0	1	1	0	NA	98.2	198.8	3.62	NA	2.23	101.8	0	1	1	1	1	0	0	0	0	0	0	2186
1816	1	59	1	1	0	0	0	0	0	0	0	1	1	0	73.77056691	132	861.3	3.8	134.4	2.26	96.7	0	1	1	1	1	0	1	1	1	0	0	640
1817	0	67	1	0	1	0	0	0	0	0	0	1	1	0	78.83025867	128.9	186.6	3.52	139.6	2.12	105	1	1	1	1	1	0	0	0	0	0	0	2185
1818	0	70	1	0	1	1	0	0	0	0	0	0	0	0	NA	151.1	1481	3.44	141.3	2.18	105.3	0	0	1	0	0	0	1	0	1	0	0	2185
1819	0	59	1	1	1	0	0	1	0	0	0	1	1	0	60.71103152	105.4	2598	3.43	141.3	2.07	107.2	1	1	1	1	1	0	0	0	0	0	0	2184
1820	0	65	1	0	0	0	0	0	0	0	0	0	0	0	82.19056626	150.6	734.7	3.06	138.5	2.19	104.9	1	1	1	0	0	0	1	1	1	0	0	2183
1821	0	61	1	1	0	0	0	1	0	0	0	1	1	0	95.98884705	103.6	NA	3.68	138.6	2.1	98.5	0	0	1	1	1	0	0	0	0	0	0	2183
1822	0	71	1	0	1	0	0	1	0	0	0	0	0	0	64.29258279	112	5858	3.92	137.7	2.11	108.9	1	1	1	0	1	0	1	1	0	1	1	28
1823	0	68	1	1	0	0	0	0	0	0	0	1	1	0	86.27367018	135	NA	4.62	135.9	2.26	104.6	1	1	1	1	1	0	0	0	0	0	0	2181
1824	1	96	2	0	1	1	1	0	0	0	0	1	1	0	53.60752512	125.5	16252	3.48	139	2.33	97.6	1	1	1	1	1	0	1	1	1	0	0	2181
1825	0	75	1	0	0	0	1	1	0	0	0	1	1	0	73.1395038	131.6	2481	3.43	140.5	2.1	108.1	0	1	1	1	1	0	1	1	1	0	0	2181
1826	0	61	1	0	1	1	1	1	0	0	0	1	1	0	50.78281277	126.5	1866	3.99	141.3	2.34	100.6	0	1	1	1	1	0	1	1	1	1	0	1690
1827	0	63	1	0	1	1	1	0	0	0	0	0	0	0	41.40801751	137.5	514.2	4.36	140.9	2.37	106.1	0	1	1	1	1	0	0	0	0	0	0	2179
1828	0	70	1	1	1	1	1	1	0	0	0	1	1	0	41.44431393	125.7	1440	5.63	132	2.18	99	1	1	1	1	1	0	0	0	0	0	0	2179
1829	0	60	1	0	1	0	0	1	0	0	0	1	1	0	72.21094466	116	NA	3.49	139.5	2.24	106.4	0	1	1	1	1	0	0	0	0	0	0	2178
1830	0	70	1	1	1	0	0	1	0	0	0	1	1	0	69.00822424	124.5	315.6	3.65	142.6	2.21	105.2	1	1	1	1	1	0	0	0	0	0	0	2178
1831	0	57	2	0	0	0	0	1	0	0	0	0	0	0	100.9486452	108	1815	3.66	140.6	2.22	103.6	0	0	1	0	0	1	1	1	1	0	0	2178
1832	0	67	1	0	0	0	0	1	0	1	0	1	1	0	85.21302885	104	223.1	4.08	136.2	2.17	103	1	1	1	1	1	0	1	0	1	0	0	2178
1833	0	65	1	0	0	0	0	1	0	0	0	0	0	0	NA	129	1298	3.66	138	2.12	104.9	0	1	1	0	0	0	1	1	1	1	0	1843
1834	0	62	1	1	1	1	1	1	0	0	0	1	1	0	13.83857295	104.3	12161	4.07	136.1	2.1	107	0	1	1	1	1	1	1	1	0	1	0	278
1835	0	75	1	0	1	0	0	0	0	0	0	0	0	0	79.62408844	138	217.3	3.67	141	2.28	105	0	0	1	1	1	0	0	0	0	0	0	2177
1836	0	56	1	0	1	0	0	1	0	0	0	1	1	0	97.96652735	129	1101	3.76	140.4	2.32	101.7	0	1	1	1	1	0	1	1	1	1	0	703
1837	0	73	1	0	1	0	1	1	0	0	0	1	1	0	66.86169202	128.7	NA	3.21	143.6	2.2	110	1	1	1	1	1	0	0	0	0	0	0	2176
1838	0	58	1	0	1	1	0	0	0	1	0	0	0	0	58.26019176	140	253.3	4.29	140.1	2.38	109.5	0	1	1	1	1	0	0	0	0	0	0	2176
1839	0	76	1	0	0	1	0	NA	0	0	0	0	0	0	NA	NA	29.69	4.07	137.7	2.16	109.9	0	1	1	1	1	0	0	0	0	0	0	2176
1840	0	76	1	0	1	0	0	1	1	0	0	0	0	0	83.29169137	121	2148	3.25	141.7	2.1	106	1	0	1	0	0	0	1	1	1	0	0	1112
1841	1	76	2	0	0	0	1	1	0	0	0	1	1	0	60.86942772	91.3	468.7	4.78	122	2.3	90.3	0	1	1	1	1	0	0	0	0	0	0	2175
1842	0	61	2	0	1	0	0	0	0	0	0	0	0	0	113.204772	135	89.08	4.05	NA	2.21	104.1	0	1	1	0	0	1	1	0	0	0	0	1471
1843	0	81	2	0	1	1	1	1	0	0	0	0	0	0	25.75931482	94.5	6555	3.79	142	2.2	107.3	0	1	1	1	1	1	1	1	1	1	0	902
1844	0	55	1	0	0	0	1	0	0	0	0	1	1	0	91.35523329	146.3	2419	4.35	NA	2.32	100.4	0	1	1	1	1	0	1	1	1	0	0	2174
1845	1	66	1	1	0	0	1	1	0	0	0	1	1	0	74.14157486	127.8	NA	3.54	134.5	2.35	95.4	0	1	1	1	1	0	0	0	0	1	0	1803
1846	0	51	1	1	0	0	0	0	0	0	0	1	1	0	86.57067629	134.4	1772	3.37	139.3	2.23	107	1	1	1	1	1	0	0	0	0	0	0	2172
1847	0	67	1	1	1	0	0	1	0	0	0	1	1	0	65.05386928	122.6	2711	2.68	141.7	1.98	105.4	0	1	1	1	1	1	1	1	1	1	0	535
1848	1	65	1	1	0	0	0	1	0	0	0	1	1	0	92.65129665	136	NA	4.44	NA	2.38	93.8	0	1	1	1	1	0	0	0	0	0	0	2171
1849	0	54	1	0	1	1	0	0	0	0	0	1	1	0	NA	147	178.8	3.97	NA	2.19	104.1	0	1	1	1	1	1	0	0	0	0	0	2171
1850	0	58	1	1	0	0	1	1	0	0	0	1	1	0	67.80606539	117	3068	4.37	138.5	2.14	104.2	1	1	1	1	1	0	1	1	1	0	0	2170
1851	0	64	2	0	0	0	1	1	0	0	0	1	1	0	79.75927906	100.6	4438	3.04	NA	2.14	107	0	1	1	1	1	0	1	1	1	0	0	2169
1852	0	49	2	1	0	0	0	1	0	0	1	0	0	0	93.2537119	113	972.9	3.53	136.6	2.39	101.7	0	1	0	0	0	0	1	1	1	0	0	2169
1853	0	69	1	0	1	0	0	0	0	0	0	0	0	0	67.86352188	129.8	2282	3.9	135.6	2.33	98.2	1	1	1	1	0	0	1	1	1	0	0	2169
1854	0	68	2	0	1	0	1	0	0	0	1	1	1	0	93.59661519	136.5	691.6	3.7	139.6	2.21	105.2	1	1	1	1	1	0	0	0	0	0	0	2165
1855	0	79	1	0	1	0	0	NA	0	0	0	1	1	0	NA	NA	2631	3.54	137.8	2.21	107.8	1	1	1	1	1	0	1	1	1	1	0	622
1856	0	73	1	1	0	0	0	0	0	0	0	1	1	0	87.17103506	140.4	3381	3.81	140.3	2.24	100.9	1	0	1	1	1	0	0	0	0	0	0	2163
1857	0	50	2	0	0	0	0	0	0	0	0	1	1	0	84.85798137	128.7	159.2	3.72	NA	2.23	103.6	0	1	1	1	1	0	0	0	0	0	0	2163
1858	0	45	1	0	0	0	0	0	0	0	0	0	0	0	85.35334794	137	945	3.49	137.9	2.31	104.3	1	1	1	1	1	0	1	1	1	0	0	2163
1859	0	68	1	0	1	1	0	0	0	0	1	0	0	0	58.98631436	150.7	9062	3.29	139.2	2.27	101.2	0	1	1	0	0	0	1	1	1	1	0	117
1860	0	67	1	0	1	1	0	0	0	0	0	1	1	0	32.20570717	138	2725	4.23	139	2.3	107.5	0	1	1	1	1	1	0	0	0	1	0	180
1861	0	62	1	0	0	0	0	1	0	0	0	0	0	0	78.95277515	136.8	1000	3.39	NA	2.2	108.1	0	1	1	0	0	0	1	1	1	1	0	286
1862	0	63	1	0	0	1	0	1	0	0	0	0	0	0	42.27691316	108.3	2865	3.49	139.6	2.31	99.6	0	0	1	1	1	0	1	1	1	1	0	628
1863	0	39	1	1	0	0	0	0	0	0	0	1	1	0	67.3961449	141.4	2387	4.78	138.2	2.1	103.9	0	1	1	1	1	0	0	0	0	1	0	1200
1864	0	75	2	0	1	0	0	1	0	0	0	0	0	0	88.45795232	74.1	50.86	4	NA	2.21	109.1	0	1	1	0	1	0	0	0	0	0	0	2161
1865	0	57	2	0	1	0	1	1	0	0	1	0	0	0	69.26572989	93.1	NA	3.48	140.7	2.07	104.3	1	0	1	1	1	0	1	1	1	0	0	2161
1866	0	61	2	0	1	0	1	0	0	0	0	0	0	0	76.0394587	129.1	2068	3.88	143.1	2.36	103.4	0	0	0	0	0	0	1	1	1	0	0	2161
1867	0	51	1	0	0	0	0	0	0	0	0	1	1	0	128.6801011	132.6	129.9	3.67	142.8	2.32	106.4	0	1	1	1	1	0	0	0	0	0	0	2161
1868	0	63	1	0	1	0	1	1	0	0	0	0	0	0	86.40453127	109.1	3336	3	143.7	2.18	109.5	0	0	1	1	0	0	0	0	0	0	0	2158
1869	0	49	1	0	0	0	0	1	0	0	0	0	0	0	74.11234285	113	418.7	3.82	143	2.13	109.3	0	1	0	1	0	0	1	1	1	0	0	2158
1870	0	62	1	0	1	0	1	1	0	0	1	1	1	0	97.89291959	135	8544	3.64	136.2	2.2	101.8	1	1	1	1	1	0	1	1	1	0	0	1203
1871	0	44	1	1	0	0	0	0	0	0	0	1	1	0	111.2873346	166	1538	3.29	141.1	2.23	98.8	1	1	1	1	1	0	0	0	0	0	0	2156
1872	0	78	1	0	1	1	0	1	0	0	0	0	0	0	59.15900308	113.1	7615	3.17	140.2	2.21	105.4	1	1	1	0	1	0	1	1	1	1	1	39
1873	0	51	1	1	1	1	0	1	0	0	0	1	1	0	51.01267795	114.4	3082	4.3	135.6	2.17	105.6	0	1	1	1	1	1	0	0	0	0	0	2154
1874	0	66	2	0	0	0	1	0	0	0	0	1	1	0	96.04159203	119	140.9	3.96	NA	2.33	108.3	0	1	1	1	1	0	0	0	0	0	0	2154
1875	0	82	1	0	1	0	1	0	0	0	0	1	1	0	76.1567922	145	3140	3.07	139.7	2.19	104.1	0	1	1	1	1	1	1	1	1	0	0	2153
1876	0	72	1	0	0	1	0	1	0	0	0	1	1	0	NA	114	939.3	3.53	NA	2.09	104.8	1	1	1	1	1	0	0	0	0	0	0	2150
1877	0	55	1	0	0	0	0	1	0	0	0	1	1	0	119.8928966	122.6	NA	4.22	139.8	2.08	106.5	0	1	1	1	1	0	0	0	0	0	0	2150
1878	0	82	2	1	1	1	0	1	0	0	0	1	1	0	37.88648434	116.8	4810	4.1	139.4	2.24	106.3	0	1	1	1	1	0	1	1	1	1	0	1865
1879	0	76	1	0	1	0	0	1	0	0	0	0	0	0	82.03426917	131.4	NA	3.35	142.6	2.08	111.2	0	1	1	1	1	0	1	1	1	0	0	2149
1880	0	58	1	1	1	0	1	1	0	0	1	1	1	0	83.221908	127.2	3123	3.68	138.3	2.12	104.1	1	1	1	1	1	0	0	0	0	0	0	2149
1881	0	57	1	0	1	0	0	0	0	0	0	0	0	0	81.35422371	188	10130	3.44	143.7	2.1	111.6	1	1	0	1	1	0	1	1	1	1	1	11
1882	0	48	1	1	1	0	0	0	0	0	0	1	1	0	90.42772794	136.9	516.4	3.79	NA	2.37	101	1	1	1	1	1	0	0	0	0	0	0	2148
1883	0	52	1	0	0	0	0	0	0	0	0	1	1	0	85.54102356	132	3710	3.25	140.5	2.15	108	0	1	1	1	1	0	1	1	1	1	0	251
1884	0	60	1	1	1	0	0	0	0	0	0	1	1	0	98.06177224	141.6	353.1	3.95	136.2	2.19	101.3	1	1	1	1	1	0	0	0	0	0	0	2148
1885	0	66	1	1	1	1	0	0	0	0	0	1	1	0	NA	147	560.6	3.54	141.5	2.26	104.3	1	1	1	1	1	1	0	0	0	0	0	2148
1886	0	68	1	1	1	1	1	1	0	0	0	1	1	0	53.03777596	100.2	2311	3.65	137.4	1.96	105.4	0	1	1	1	1	0	0	0	0	1	0	1061
1887	0	50	1	0	0	1	0	1	0	0	0	0	0	0	43.39699509	98	NA	2.56	144.1	1.32	114.5	NA	NA	NA	NA	NA	NA	NA	NA	NA	1	1	15
1888	0	76	1	0	1	0	0	1	0	0	1	0	0	0	63.41049718	109.5	3450	2.94	144	2.23	109	0	1	0	0	1	0	0	0	0	1	0	231
1889	0	76	1	1	1	0	0	0	0	0	0	1	1	0	80.9215456	137	495.3	3.46	143.4	1.99	108.6	1	1	1	1	1	0	0	0	0	0	0	2143
1890	0	56	1	1	0	0	0	1	0	0	0	1	1	0	97.96652735	112.2	3360	3	136.2	1.94	100.8	1	1	1	1	1	0	0	0	0	0	0	2143
1891	0	77	2	0	1	0	1	0	0	0	0	0	0	0	69.08385588	124	134.1	3.73	138	2.25	100.8	1	0	1	1	0	0	0	0	0	0	0	2141
1892	0	62	1	0	1	0	0	0	0	0	0	0	0	0	116.3825297	156	55.6	3.91	137	2.25	101.3	0	1	0	1	1	0	0	0	0	1	0	2012
1893	0	33	1	1	1	0	0	0	0	0	0	1	1	0	98.52451832	156.3	596.1	3.05	138.9	1.94	104	1	1	1	1	1	1	0	0	0	0	0	2141
1894	0	77	1	0	1	0	0	0	0	0	0	1	1	0	63.24245208	162	1747	3.13	145.7	2.22	105.7	1	1	1	1	1	0	1	1	1	0	0	2140
1895	0	72	1	1	0	0	0	1	0	0	0	1	1	0	72.84348729	115.6	NA	3.23	142.1	1.91	104.3	1	1	1	1	1	0	0	0	0	0	0	2139
1896	0	59	1	1	0	0	0	1	0	0	0	1	1	0	101.545628	133.1	NA	3.02	134.1	1.98	98.4	0	1	1	1	1	0	0	0	0	0	0	2139
1897	0	68	2	1	0	0	0	1	0	0	0	1	1	0	74.14321922	119	NA	3.44	135.2	2.07	102.8	0	0	1	1	1	0	0	0	0	0	0	2138
1898	0	48	1	1	0	0	0	0	0	0	0	1	1	0	90.42772794	133	NA	4.57	141.6	2.06	112.3	1	1	1	1	1	0	0	0	0	0	0	2137
1899	0	36	1	1	0	0	0	0	0	0	0	1	1	0	61.1364259	151	518.5	4.15	NA	2.32	109.1	1	1	1	1	1	0	0	0	0	0	0	2137
1900	1	80	1	1	1	0	0	1	0	0	0	1	1	0	67.16275257	127	2533	4.15	128.7	2.03	97.2	1	0	1	1	1	0	0	0	0	0	0	2136
1901	0	66	1	1	0	1	1	1	0	0	0	1	1	0	57.02949336	112.6	3418	3.81	136.5	1.99	103.4	1	1	1	1	1	0	1	1	1	0	0	2135
1902	0	56	2	1	0	1	1	1	0	0	0	1	1	0	59.65298223	94	856.7	3.8	133.1	2	103.8	1	1	1	1	1	0	0	0	0	0	0	1236
1903	0	76	1	1	0	1	0	1	0	0	0	1	1	0	38.17236906	118.8	252.5	3.59	NA	1.9	102.6	NA	NA	NA	NA	NA	NA	NA	NA	NA	1	1	0
1904	0	54	1	1	1	0	0	0	0	0	0	1	1	0	85.57198823	159.7	237.2	3.94	137.1	2.11	104.6	1	1	1	1	1	0	0	0	0	0	0	2133
1905	0	74	2	0	1	1	0	1	0	0	0	1	1	0	24.76103917	69.9	35001	3.6	140	1.89	99.9	1	1	1	1	1	1	1	1	1	1	1	82
1906	0	60	1	1	1	1	0	1	0	0	0	1	1	0	55.42472747	110	844.5	3.2	140.3	2	104.4	1	1	1	1	1	0	0	0	0	0	0	2132
1907	0	52	1	1	0	0	0	0	0	0	0	1	1	0	80.78604055	138.9	1169	3.6	139.2	2.07	104.8	1	1	1	1	1	0	1	1	1	0	0	2130
1908	1	85	2	1	1	1	1	1	0	0	0	1	1	0	30.47483193	99.7	35001	4.1	138.1	2.07	97.3	0	1	1	1	1	0	1	1	1	0	0	2129
1909	0	85	1	0	0	1	0	1	0	0	0	1	1	0	50.22490428	108.6	7769	4.11	139.2	1.97	98.3	0	1	1	1	1	0	0	0	0	0	0	2129
1910	0	63	1	0	0	0	0	0	1	1	0	1	1	0	98.02965395	170	1293	3.72	NA	2.38	106.2	1	1	1	1	1	0	1	1	1	0	0	2094
1911	0	63	1	1	0	0	0	0	0	0	0	1	1	0	138.9229809	137	2219	3.21	138.1	1.92	104.8	1	1	1	1	1	0	0	0	0	0	0	2128
1912	0	69	1	0	0	1	0	1	0	0	0	0	0	0	57.24435093	119.3	NA	3.61	134.1	2.03	99	0	1	0	1	1	0	1	1	1	0	0	2128
1913	0	77	2	1	1	0	1	0	0	0	0	1	1	0	79.76978932	140.2	NA	3.5	138.1	2.34	101.2	1	1	1	1	1	0	1	0	1	0	0	2128
1914	0	72	1	0	0	0	0	1	0	0	0	0	0	0	75.62171201	125.9	NA	4.07	139.9	2.12	108.3	0	1	1	1	0	0	1	1	1	0	0	2127
1915	0	45	1	1	0	0	0	1	0	0	0	1	1	0	174.0460777	116.2	358.3	4.11	140.8	2.05	106.2	0	1	1	1	1	0	0	0	0	0	0	2127
1916	1	68	1	0	0	1	1	1	0	0	0	0	0	0	31.37656772	124.7	3236	4.24	128.3	1.91	94.8	1	0	1	1	0	0	1	1	1	1	0	93
1917	0	83	1	0	1	1	0	1	0	0	0	0	0	0	40.03566108	100	8297	4.24	140.5	2.21	109	0	0	1	0	1	0	1	1	1	1	0	738
1918	0	65	2	1	1	0	1	0	0	0	0	0	0	0	77.54577209	120	2871	3.34	138.6	2.22	102.5	0	1	1	1	1	0	1	1	1	0	0	2123
1919	0	76	1	1	1	0	0	1	0	0	0	0	0	0	72.94311183	119.7	NA	3.88	137.8	2.27	100.9	1	1	1	1	1	0	0	0	0	1	0	1798
1920	0	61	1	0	1	1	1	1	0	0	0	1	1	0	53.91664591	129.2	74.95	4.2	140.3	2.43	106.2	1	1	1	1	1	1	0	0	0	1	0	1717
1921	0	59	1	1	1	0	1	0	0	0	0	1	1	0	105.5050455	140.7	273.9	3.16	NA	2.17	99.1	1	1	1	1	1	0	0	0	0	0	0	2121
1922	0	55	1	0	1	1	1	1	0	0	0	1	1	0	52.27163581	128	3393	3.76	NA	2.23	104.7	1	0	1	1	1	1	0	0	0	0	0	2121
1923	0	66	1	0	0	0	0	1	0	1	0	0	0	0	NA	130.5	66.8	3.68	NA	2.11	104.8	0	1	0	0	0	0	1	1	1	0	0	2121
1924	0	58	1	0	0	0	0	0	1	0	0	0	0	0	74.55392455	149.2	445.2	4.14	137.6	2.24	105.6	0	0	1	0	0	0	1	1	1	0	0	2120
1925	1	73	1	0	1	1	1	1	0	0	0	0	0	0	52.61923692	102.9	NA	2.88	138.4	2.09	96.1	1	1	1	1	1	0	1	1	1	0	0	2118
1926	0	69	1	0	1	0	0	0	0	0	0	0	0	0	71.36865401	139	NA	3.35	140.9	2.07	110.2	0	1	1	1	1	0	1	1	1	0	0	2115
1927	0	81	2	1	1	1	0	1	0	0	0	1	1	0	44.96030009	109.5	5214	3.18	136.5	1.99	104.2	0	1	0	0	1	1	1	1	1	1	0	1699
1928	0	76	1	1	0	0	0	1	0	0	0	1	1	0	67.86574093	115	7389	3.56	141.8	2.06	108.2	1	1	1	1	1	0	0	0	0	0	0	2113
1929	0	45	1	1	0	0	0	0	0	0	0	0	0	0	105.6144213	148	345.5	3.44	NA	2.03	103.4	1	1	1	1	1	0	0	0	0	0	0	2113
1930	0	66	1	0	1	0	0	0	0	0	0	0	0	0	82.15616095	143	209.9	4.11	135.6	2.23	104.4	0	1	1	1	1	0	0	0	0	1	0	624
1931	1	72	2	1	1	1	0	1	0	0	0	1	1	0	24.43874857	79.3	NA	5.14	124	2.12	93.3	1	1	0	1	1	0	1	1	1	0	0	2112
1932	1	81	1	1	1	1	0	0	0	0	0	1	1	0	NA	136	NA	4.01	NA	2.29	97.5	1	1	1	1	1	0	0	0	0	0	0	2108
1933	0	68	1	1	0	0	0	0	0	0	0	1	1	0	NA	152.3	NA	3.75	137.4	2.27	106.3	1	1	1	1	1	0	0	0	0	0	0	2108
1934	0	67	1	0	0	1	0	0	1	0	0	0	0	0	46.67602143	135	NA	3.62	138.6	2.22	101.9	1	1	1	0	0	0	1	1	1	1	0	155
1935	0	70	2	0	1	0	0	0	0	0	0	1	1	0	94.337912	136	94.97	3.23	140.8	2.14	105.4	0	0	1	1	1	0	0	0	0	0	0	2107
1936	0	72	1	1	0	0	0	0	0	0	0	1	1	0	62.05964088	141.5	1145	4.03	NA	2.28	101.8	1	1	1	1	1	0	0	0	0	0	0	2106
1937	0	54	2	0	1	1	1	1	0	0	0	0	0	0	NA	94	331.5	5.17	NA	2.27	108.1	0	1	1	1	0	0	1	0	0	0	0	2106
1938	0	49	1	0	1	0	0	0	0	0	0	1	1	0	199.5626597	151.2	16.6	3.45	NA	2.21	103	1	1	1	1	1	0	1	0	1	0	0	2106
1939	0	73	1	0	1	0	1	0	0	0	0	0	0	0	62.55403787	149	3346	3.5	142.2	2.1	110.7	0	1	1	0	0	1	1	0	1	0	0	2104
1940	0	60	1	1	0	0	0	1	0	0	0	1	1	0	107.9996167	127.2	974.3	4.01	138.1	2.05	108.5	0	1	1	1	1	0	0	0	0	0	0	2106
1941	0	51	1	0	1	0	1	1	0	0	0	1	1	0	76.25020578	116	2678	3.83	138.8	2.22	106	1	1	1	1	1	0	0	0	0	0	0	2105
1942	1	70	2	1	0	0	0	0	0	0	0	1	1	0	83.20812931	149.1	276.2	3.61	139.7	2.4	97.1	0	1	1	1	1	0	0	0	0	0	0	2105
1943	0	63	1	1	1	0	1	1	0	0	0	1	1	0	80.76433723	123	NA	3.98	135.9	2.09	102.5	0	1	1	1	1	0	0	0	0	0	0	2105
1944	0	59	1	1	0	0	0	1	0	0	0	1	1	0	94.91366459	121.4	NA	3.71	139	2.14	103.2	1	0	1	1	1	0	0	0	0	0	0	2105
1945	0	59	1	1	1	0	0	0	0	0	0	1	1	0	73.1477933	168.9	725.7	3.74	140.5	2.3	105.1	1	1	1	1	1	0	0	0	0	0	0	2102
1946	0	56	1	1	1	0	1	0	0	0	0	1	1	0	84.942568	136	583	3.86	137.1	2.21	103.5	0	1	1	1	1	1	1	1	1	0	0	2101
1947	0	51	1	0	1	0	0	0	0	0	0	1	1	0	94.10575384	152	NA	3.63	139.3	2.19	104.6	1	1	1	1	1	0	0	0	0	0	0	2101
1948	0	77	2	0	1	0	0	0	0	0	0	1	1	0	86.18765154	122.4	3593	4.18	139.7	2.25	104.5	0	1	1	1	1	0	1	1	1	1	0	1439
1949	0	68	1	0	1	1	1	1	0	0	0	1	1	0	7.919597577	87	35001	4.69	139.6	2.23	107.9	0	1	1	1	1	1	0	0	0	1	0	674
1950	0	63	1	1	1	1	0	0	0	0	0	1	1	0	NA	148.5	2368	4.43	136.5	2.24	102	1	1	1	1	1	0	0	0	0	1	1	28
1951	0	52	1	0	1	0	1	0	0	0	0	1	1	0	76.87356988	134.7	2217	3.99	NA	2.19	111.2	0	1	1	1	1	0	1	1	1	0	0	2099
1952	0	45	1	1	1	1	1	0	0	0	0	1	1	0	NA	165	835.6	4.32	NA	2.33	101.1	0	1	1	1	1	0	0	0	0	0	0	2099
1953	0	72	1	1	1	0	0	0	0	1	0	1	1	0	73.74811926	142	1929	3.74	137	2.2	103	0	1	1	1	1	0	1	0	1	0	0	2098
1954	0	75	1	0	0	1	1	0	1	0	0	0	0	0	46.61703449	144.2	716.1	4.04	138.3	2.29	101.9	0	0	1	1	0	1	1	1	1	0	0	2098
1955	0	58	1	1	1	0	0	0	0	0	0	1	1	0	114.4693415	135.3	1160	3.61	138.3	2.15	104	1	1	1	1	1	0	0	0	0	0	0	2098
1956	0	84	1	1	1	1	0	1	1	0	0	1	1	0	52.2553582	113	NA	3.63	137.8	2.1	101.2	1	1	1	1	1	0	1	1	1	1	0	1792
1957	0	61	2	0	0	0	1	1	0	0	0	0	0	0	78.5520601	107.9	2984	4.52	137.8	2.24	103.1	1	1	1	1	0	0	0	0	0	0	0	2094
1958	0	71	1	1	0	0	0	0	0	0	0	1	1	0	97.79997491	134.2	NA	3.92	135.3	2.09	101.2	1	1	1	1	1	0	0	0	0	0	0	2094
1959	0	71	2	0	1	NA	0	0	0	0	1	1	1	0	NA	137	135.1	3.53	NA	2.17	108.8	1	1	1	1	1	0	0	0	0	0	0	2094
1960	0	66	2	0	1	0	0	1	0	0	1	1	1	0	141.3278498	105	4371	3.51	138.3	2.18	101.7	1	1	1	1	1	0	0	0	0	0	0	2092
1961	0	69	1	0	1	1	1	1	0	0	0	0	0	0	23.10106981	89	849.1	4.56	138.1	2.06	116.5	0	1	1	1	1	1	1	1	0	1	0	867
1962	0	45	1	1	0	0	0	0	0	0	0	1	0	0	116.6178696	137.2	NA	3.32	NA	2.19	102.1	0	1	1	1	1	0	1	0	1	0	0	2090
1963	0	62	2	1	0	0	1	0	0	0	0	1	1	0	93.53639293	131.5	3644	3.91	134.2	2.21	99.6	1	1	1	1	1	0	0	0	0	0	0	2088
1964	0	54	1	0	0	0	0	1	0	0	0	1	1	0	94.93475137	82	2184	3.71	NA	2.12	109.9	1	1	1	1	1	0	1	1	1	0	0	2080
1965	0	56	1	1	1	1	0	1	0	0	0	1	1	0	9.191345996	97.2	12538	4	140.6	1.99	103.3	0	1	1	1	1	1	1	1	1	0	0	2087
1966	0	52	1	1	1	0	1	0	0	0	0	1	1	0	78.78449713	147	NA	3.24	137.9	2.09	103.6	0	1	1	1	1	0	0	0	0	0	0	2087
1967	0	52	1	0	1	1	0	0	0	0	0	0	0	0	56.31801914	150.9	1972	3.78	NA	2.33	100	1	1	1	1	0	1	1	1	1	0	0	2086
1968	0	59	2	0	0	0	0	0	1	0	1	0	0	0	68.78251512	132.2	2946	4.23	137.6	2.25	107.2	0	0	0	0	0	0	1	1	1	0	0	2085
1969	0	51	1	0	1	0	0	0	0	0	0	1	1	0	NA	142.9	911.4	3.81	NA	2.29	105	1	0	1	1	1	0	0	0	0	0	0	2085
1970	0	65	1	0	1	1	1	1	0	0	0	1	1	0	5.506490294	77	7992	4.4	137.9	2.02	107.9	0	0	1	0	1	1	0	0	0	1	0	1048
1971	0	70	1	0	1	0	0	1	0	0	0	1	1	0	71.50276952	118.5	954.9	3.68	141.5	2.13	102.8	1	1	1	1	1	1	0	0	0	1	0	1661
1972	0	54	1	1	0	1	0	0	0	0	0	1	1	0	NA	154.4	NA	3.48	137.5	2.27	103	1	1	1	1	1	0	0	0	0	0	0	2084
1973	0	59	1	1	0	0	0	0	0	0	0	1	1	0	101.2255215	148.6	NA	3.7	136.5	2.21	99	1	1	1	1	1	0	1	1	1	0	0	2084
1974	0	63	1	0	1	1	1	0	0	0	0	0	0	0	NA	133	659.6	3.58	138.4	2.17	105.4	1	1	1	1	1	1	0	0	0	0	0	2083
1975	0	74	1	1	1	0	0	0	0	0	0	1	1	0	72.43945706	128.1	NA	3	140.1	2.07	100.8	1	1	1	1	1	0	0	0	0	0	0	2083
1976	0	72	1	1	1	0	0	0	0	0	1	1	1	0	74.115867	140	7535	3.38	141.6	2.03	98.9	0	0	1	1	1	0	0	0	0	0	0	2082
1977	0	70	1	0	1	1	0	1	0	0	0	1	1	0	56.90853192	111	1014	4.47	137.6	2.1	109.4	1	1	1	1	1	0	0	0	0	1	0	117
1978	0	68	2	1	0	1	1	1	0	0	0	1	1	0	33.69500906	102.9	10328	4.73	136.1	1.94	103.8	1	1	0	1	1	0	1	1	1	1	1	78
1979	0	65	1	0	1	1	0	1	0	0	0	1	1	0	NA	127	135.1	3.39	NA	2.3	102.3	0	1	1	1	1	0	0	0	0	0	0	2080
1980	0	70	1	1	1	1	0	0	0	0	0	1	1	0	44.42681629	136	5006	3.21	142.1	1.85	103.9	0	1	1	1	1	1	1	1	1	0	0	2080
1981	1	48	1	0	0	0	1	1	0	0	1	1	1	0	76.2767563	87.9	5059	3.94	133	2.16	93.2	1	1	1	1	1	0	0	0	0	0	0	2080
1982	1	64	1	1	1	1	1	1	0	0	1	1	1	0	18.68571982	99	27993	4.06	132.8	2.07	97.9	0	1	1	1	1	0	1	1	0	1	0	1054
1983	0	66	1	0	0	0	1	0	0	0	0	1	0	0	80.00522412	148.2	217.4	3.26	136.5	2.17	103.8	1	1	1	1	1	0	0	0	0	0	0	2080
1984	0	63	2	0	0	0	0	1	1	0	0	0	0	0	76.7722746	84.1	779.4	3.73	137.6	2.29	103	NA	NA	NA	NA	NA	NA	NA	NA	NA	0	0	2080
1985	0	78	2	0	1	1	1	0	0	0	0	1	1	0	59.72800781	127	399	3.53	NA	2.34	104.6	1	1	1	0	1	0	0	0	0	1	0	1689
1986	0	69	2	1	0	1	1	1	0	0	0	1	1	0	55.47115772	119.8	4278	3.47	141.5	2.32	104.3	1	1	1	1	1	0	0	0	0	0	0	2079
1987	1	79	1	1	1	1	0	1	0	0	0	1	1	0	32.66421574	104.6	5147	4.12	132.7	1.92	95.9	NA	NA	NA	NA	NA	NA	NA	NA	NA	1	1	13
1988	0	75	2	0	0	0	0	1	0	0	0	1	1	0	NA	108.1	766.3	2.91	NA	2.26	107.5	1	1	1	1	1	0	0	0	0	0	0	2078
1989	0	63	1	0	1	1	1	1	0	0	0	1	1	0	14.91718438	101.2	15499	4.93	139	2.16	103.1	0	1	1	1	1	0	1	1	1	0	0	2077
1990	0	60	2	1	1	1	0	0	0	0	0	1	1	0	51.62631237	119.2	NA	4.47	137.6	2.15	101.4	1	0	1	1	1	0	0	0	0	1	0	210
1991	0	69	1	1	0	0	0	0	0	0	0	1	1	0	74.38803396	139.3	67.19	4.67	NA	2.1	103.9	0	1	1	1	1	0	0	0	0	0	0	2031
1992	0	65	1	1	0	0	0	0	0	0	0	1	1	0	88.30913799	135.8	189.5	3.57	NA	2.19	102.3	1	1	1	1	1	0	0	0	0	0	0	2074
1993	0	70	1	1	1	0	0	0	0	0	0	1	1	0	71.50276952	134.1	576.1	3.36	138.9	2.06	106.5	0	1	1	1	1	0	0	0	0	0	0	2074
1994	0	60	1	0	1	0	1	1	1	0	0	1	0	0	92.3830724	130	1746	3.5	139.5	2.33	103.5	1	0	1	0	1	0	1	1	1	1	0	876
1995	0	55	1	1	1	1	0	1	0	0	0	1	1	0	11.72685679	72.9	35001	4.17	136.2	2.05	108.6	0	1	1	1	1	0	1	1	0	1	0	346
1996	0	66	1	0	0	1	0	0	1	0	0	0	0	0	51.08958262	159	591.3	3.45	140.1	2.27	107.3	0	1	1	1	1	1	1	1	1	0	0	2073
1997	0	64	1	0	1	1	1	1	0	0	0	1	1	0	19.62635647	110.2	9190	4.58	138.6	2.02	111.4	0	1	1	1	1	1	1	1	0	0	0	2072
1998	0	75	2	1	1	0	0	1	0	0	0	0	0	0	71.87827895	115.8	2224	3.57	141.8	2.2	106.6	0	0	1	1	1	0	1	1	1	0	0	2072
1999	1	78	1	1	1	0	0	0	0	0	0	1	1	0	70.79955433	146.6	2754	3.3	132.9	2.17	95.5	0	1	1	1	1	0	1	1	1	0	0	2072
[truncated: 2,763 more rows]
