# Supplementary material for: Prevalence and Mortality of Hypochloremia Among Patients Suffering From Coronary Artery Disease and Congestive Heart Failure: An Analysis of Patients in CIN-I and MIMIC-III Databases
Source: Front Med (Lausanne). 2021 Dec 21;8:769646. doi: 10.3389/fmed.2021.769646 (PMC8724045; doi:10.3389/fmed.2021.769646)
Supplement: Supplementary file 3 [file Data_Sheet_2.CSV]

	hypochloremia	Age	GENDER	ICD_AMI	ICD_HT	CKD	ICD_DM	Anemia	ICD_AF	ICD_COPD	ICD_stroke	PCI	DES	BES	eGFR	HGB	NTproBNP_hhz	K	Na	Ca	Cl	Drug_ACEI_ARB	Drug_B_blocker	Drug_Statins	Drug_Aspirin	Drug_Clopidogrel	Drug_CCB	Drug_Spirolactone	Drug_Suniao	Drug_diuretic	Follow_up_death_90d	Follow_up_date_4y	Follow_up_death_4y
1	0	76	1	1	0	1	0	1	0	0	0	0	0	0	20.17273159	100	NA	5.4	136	2.05	99	0	0	0	0	0	0	0	0	0	0	237	1
2	0	87	1	1	0	1	1	1	1	0	0	1	0	1	19.62670799	97	NA	5.1	138	2.3	105	1	1	1	1	1	0	0	1	1	0	150	1
3	0	90	1	1	0	0	0	0	1	0	0	0	0	0	60.45421091	137	NA	4.1	140	2.225	105	1	1	1	1	1	0	0	1	1	0	1460	0
4	0	69	1	1	0	0	1	1	0	0	0	0	0	0	70.54389257	108	NA	4.2	135	2.1	99	1	1	1	1	1	0	0	1	1	0	504	1
5	0	76	1	0	0	1	0	1	1	0	0	0	0	0	39.18531246	125	NA	4.4	140	2.1	106	0	1	1	1	0	0	0	1	1	0	1460	0
6	0	81	1	0	0	0	0	1	1	0	0	0	0	0	76.2237806	101	NA	4.2	140	2.125	105	0	1	1	1	0	0	0	1	1	0	1460	0
7	0	64	2	0	1	0	1	1	0	0	1	0	0	0	76.75319622	112	NA	4.3	143	2.35	109	1	1	1	1	1	0	0	0	0	0	1460	0
8	0	45	1	1	0	0	0	0	0	0	0	1	0	1	76.93848764	133	NA	4.4	138	2.225	101	1	1	1	1	1	0	0	1	1	0	1460	0
9	0	77	1	0	0	1	0	1	1	0	1	0	0	0	52.2304267	104	NA	4.1	133	2.175	100	0	1	1	0	0	1	0	0	0	1	49	1
10	0	85	1	1	0	0	0	1	1	0	0	1	0	1	67.61977847	119	NA	4.2	141	2.2	100	0	0	0	0	0	0	0	0	0	0	1460	0
11	0	90	2	1	1	1	0	1	0	0	0	1	1	0	44.8570245	107	NA	4.3	141	2.4	105	0	1	1	1	1	0	0	1	1	1	12	1
12	1	90	2	1	1	1	0	1	1	0	0	1	1	0	44.8570245	99	NA	6	125	2.35	93	1	1	1	1	1	0	0	1	1	0	1117	1
13	0	80	1	1	0	1	0	1	0	1	0	0	0	0	30.76308626	93	NA	5.3	140	2.25	104	0	1	1	1	1	0	0	1	1	0	1393	1
14	0	82	1	0	0	0	0	1	1	0	0	0	0	0	137.095181	114	NA	4.2	138	2.075	102	0	0	1	1	0	0	0	1	1	1	19	1
15	0	86	1	0	0	1	0	0	0	1	0	0	0	0	35.90278209	145	1275	3.7	145	2.225	108	1	1	1	1	1	1	0	1	1	0	1460	0
16	0	49	1	1	0	0	1	1	0	0	0	0	0	0	75.61987956	116	2083	4.4	134	2.175	102	1	1	1	1	0	0	1	1	1	0	1460	0
17	0	65	1	1	1	0	1	1	0	0	0	0	0	0	103.1159121	98	NA	4.1	138	2.275	105	1	1	1	1	1	0	0	1	1	0	1460	0
18	0	85	2	1	0	1	0	1	1	0	0	0	0	0	30.36034849	78	NA	3.4	139	1.45	111	1	1	1	1	0	0	0	1	1	0	1460	0
19	0	63	1	1	0	1	0	0	1	0	0	0	0	0	19.53980127	135	NA	5.2	138	2.2	103	1	1	1	1	1	0	0	1	1	0	1460	0
20	0	77	1	0	1	1	1	0	0	0	0	0	0	0	32.71253956	130	NA	5	138	2.225	101	0	1	1	1	0	0	0	0	0	0	404	1
21	0	76	1	1	0	0	0	1	0	0	0	0	0	0	87.19908526	131	NA	3.9	134	2.125	104	1	1	1	1	0	0	0	1	1	1	4	1
22	1	68	2	1	0	1	0	0	0	0	0	1	1	0	58.60268846	147	NA	3	135	1.95	95	1	1	1	1	1	0	0	0	0	0	1460	0
23	0	59	1	1	1	0	0	0	0	0	0	1	0	1	81.288664	145	NA	3.9	138	NA	103	1	1	1	1	1	0	0	0	0	0	1460	0
24	0	73	2	1	1	0	1	1	1	0	0	0	0	0	65.232865	112	NA	4.3	135	2.1	100	1	1	1	1	1	0	0	1	1	0	1346	1
25	1	73	1	0	1	0	0	0	0	0	0	0	0	0	77.84996177	138	NA	4.1	140	2.3	96	1	1	1	1	1	0	0	1	1	0	1460	0
26	0	63	1	1	0	0	0	1	0	0	0	0	0	0	121.0608376	127	NA	4.6	140	2.225	104	0	0	0	0	0	0	0	0	0	0	1460	0
27	0	60	1	0	0	0	1	1	0	0	0	0	0	0	122.2658305	130	NA	3.8	137	2.175	99	1	1	0	1	0	0	0	1	1	0	1460	0
28	0	49	1	1	1	0	1	1	0	0	0	1	0	1	95.32510319	130	NA	4.2	139	2.1	107	0	0	0	0	0	0	0	0	0	0	1460	0
29	1	84	1	1	0	1	0	1	0	0	0	1	1	0	8.882854719	114	NA	5.3	135	2.025	92	0	1	1	1	1	0	0	0	0	1	9	1
30	0	83	2	1	1	1	1	1	0	0	0	NA	NA	NA	45.60041959	119	NA	5.1	142	2.45	107	1	1	1	1	1	0	0	1	1	0	202	1
31	0	76	2	0	1	0	0	1	0	0	0	0	0	0	86.47061585	95	NA	4.4	144	1.875	116	1	1	0	0	0	0	0	1	1	1	8	1
32	1	87	2	1	0	1	0	0	0	0	0	1	1	1	45.16679592	135	NA	4	125	1.775	94	0	1	1	1	1	0	0	1	1	1	8	1
33	0	60	1	0	0	1	0	1	0	0	0	0	0	0	50.7386523	114	NA	4.9	144	1.65	118	0	1	1	1	0	0	0	1	1	0	1460	0
34	0	68	1	0	0	1	0	1	1	0	0	0	0	0	58.34760126	111	NA	4.3	138	2.325	100	1	1	1	1	0	0	1	1	1	0	1460	0
35	0	72	1	1	0	1	1	0	1	0	0	0	0	0	48.89507701	136	NA	4.6	142	2.15	107	1	1	1	1	0	0	0	1	1	0	1460	0
36	0	85	2	1	0	1	1	1	0	0	0	1	0	1	50.17387562	86	NA	3.9	142	1.95	108	0	0	0	0	0	0	0	0	0	0	1460	0
37	0	85	2	0	0	1	1	1	0	0	0	0	0	0	28.42237314	79	NA	4.3	140	1.875	111	1	1	0	1	0	0	0	1	1	1	73	1
38	1	82	2	0	0	1	0	0	1	0	0	0	0	0	41.67945283	119	NA	3.8	131	2.2	94	1	1	1	1	0	1	0	1	1	1	6	1
39	0	84	1	1	1	1	1	1	0	0	0	1	1	0	51.31596449	100	NA	3.6	131	1.975	99	0	1	1	1	1	0	0	1	1	0	1012	1
40	0	56	1	1	0	0	1	1	0	0	0	1	1	1	148.1304124	111	NA	3.6	138	1.925	101	1	1	1	1	1	0	0	1	1	0	1460	0
41	0	64	1	1	0	0	0	0	1	0	0	0	0	0	79.95735322	153	NA	3.6	137	2.325	102	1	1	1	1	1	0	0	1	1	0	1460	0
42	0	90	2	0	0	1	1	0	0	0	0	1	1	0	37.54688106	135	NA	5.4	138	2.125	103	1	1	1	1	1	0	0	1	1	0	162	1
43	0	63	1	1	1	1	0	1	0	0	0	0	0	0	59.25925457	105	NA	5	139	2.125	102	0	0	0	0	0	0	0	0	0	0	1460	0
44	0	70	1	1	0	1	1	1	1	0	0	0	0	0	13.16306767	96	NA	4.1	141	2.275	99	1	1	1	1	1	1	0	1	1	1	75	1
45	0	90	1	1	0	0	0	0	0	0	0	0	0	0	74.61080312	135	NA	4.1	137	2.225	98	0	0	0	0	0	0	0	0	0	1	11	1
46	1	78	1	1	1	0	0	1	0	0	0	0	0	0	76.80999554	112	NA	4	127	2	95	1	1	1	1	0	0	0	1	1	0	140	1
47	0	75	1	0	0	1	0	1	0	0	0	0	0	0	21.79102103	97	22774	4	141	2.025	111	0	1	1	1	1	1	0	1	1	0	177	1
48	1	82	1	0	0	0	0	0	1	0	0	0	0	0	68.11481376	137	NA	3.6	137	2.4	95	1	1	1	0	0	0	0	1	1	1	10	1
49	0	77	1	0	1	1	0	0	1	0	0	0	0	0	77.0114547	131	NA	4.3	141	2.375	102	0	1	1	1	0	0	0	1	1	0	1460	0
50	0	82	2	1	0	1	0	1	0	0	0	0	0	0	28.6304495	119	NA	3.4	140	2.25	100	1	1	1	1	1	0	0	1	1	0	349	1
51	0	82	1	0	0	0	0	1	0	0	0	0	0	0	76.03415647	86	NA	4.7	140	2.275	109	0	1	1	0	0	0	0	0	0	0	1460	0
52	0	85	1	1	1	1	0	0	0	0	0	1	1	0	28.8673541	147	NA	5.2	141	2.225	105	1	1	1	1	1	1	0	1	1	0	1396	1
53	0	77	2	0	0	0	0	0	0	0	0	0	0	0	73.92534965	117	NA	4.5	144	2	101	0	0	0	0	0	0	0	0	0	1	15	1
54	0	79	2	1	0	1	0	0	0	0	0	0	0	0	19.74584756	130	NA	3.4	142	2.475	109	1	1	1	1	1	0	0	0	0	0	1460	0
55	0	63	2	1	0	0	0	1	0	0	0	0	0	0	107.3159254	123	NA	3.7	135	1.95	102	0	0	0	0	0	0	0	0	0	0	1460	0
56	1	75	2	1	0	1	0	1	0	0	0	0	0	0	8.384266216	90	NA	4.5	120	2.125	85	0	0	0	0	0	0	0	0	0	0	1460	0
57	0	82	1	1	0	0	0	1	1	0	0	1	0	1	137.095181	103	NA	2.8	142	1.85	113	0	0	0	0	0	0	0	0	0	0	1460	0
58	0	73	2	1	1	0	0	1	1	0	0	1	1	0	104.153955	92	NA	4.5	142	2.05	105	1	1	1	1	1	0	0	1	1	0	1460	0
59	1	66	2	0	0	1	0	1	1	0	1	0	0	0	66.58149994	109	NA	3.5	141	2.325	96	0	1	0	0	0	0	0	1	1	1	26	1
60	1	71	1	1	0	1	0	1	0	0	0	NA	NA	NA	25.99131519	105	NA	5.7	141	2.275	92	1	1	0	1	0	0	0	1	1	1	34	1
61	0	61	1	1	0	0	0	0	0	0	0	1	1	0	80.74041693	135	NA	4.3	137	2.15	102	1	1	1	1	1	0	0	1	1	0	1460	0
62	0	86	2	1	1	0	1	0	0	0	0	1	0	1	84.32775251	132	NA	3.6	144	1.95	108	0	0	0	0	0	0	0	0	0	0	1460	0
63	1	84	1	1	0	1	1	0	1	0	1	0	0	0	27.54992851	138	NA	4.1	136	2.2	95	0	1	0	1	1	1	0	1	1	1	86	1
64	0	90	1	1	0	1	0	1	1	0	0	1	0	1	40.44489009	100	NA	4.3	137	2.05	102	0	0	0	0	0	0	0	0	0	1	46	1
65	0	70	1	1	0	1	1	1	0	0	0	0	0	0	39.84497615	83	NA	4.3	138	2.25	99	0	1	1	1	0	1	0	1	1	0	1460	0
66	0	76	1	1	0	1	1	1	0	0	0	0	0	0	6.623529713	95	NA	3.7	141	2.375	100	0	0	0	0	0	0	0	0	0	1	87	1
67	0	75	2	1	0	0	0	0	0	0	0	1	1	1	86.70342926	132	NA	4.8	141	2.125	112	1	1	1	1	1	0	0	1	1	0	1460	0
68	0	71	1	1	0	1	1	1	0	0	0	0	0	0	53.0977045	110	NA	4.9	140	2.15	107	0	1	1	1	1	0	0	1	1	0	1460	0
69	0	43	1	1	0	0	0	0	0	0	0	0	0	0	97.88654318	143	NA	4.1	134	1.9	98	1	1	1	1	0	0	0	0	0	0	1460	0
70	0	84	1	1	0	0	0	0	0	0	1	0	0	0	67.78242317	150	NA	4.5	141	2.1	106	0	0	0	0	0	0	0	0	0	1	58	1
71	1	64	1	1	1	1	0	1	1	0	0	0	0	0	59.07011018	125	NA	3.8	136	2.3	97	1	1	1	1	0	1	0	1	1	0	1460	0
72	0	77	1	1	1	1	1	1	0	0	0	1	1	1	52.2304267	112	NA	4.3	137	2.25	101	1	1	1	1	1	0	0	1	1	0	463	1
73	0	82	2	1	1	1	0	0	1	0	0	0	0	0	32.79881683	122	NA	5.1	135	2.275	98	0	1	0	1	0	1	0	0	0	1	2	1
74	0	72	1	1	0	0	0	1	0	0	0	0	0	0	100.9970299	120	NA	4.5	137	2.05	104	1	1	1	1	0	0	0	0	0	0	1460	0
75	0	87	1	1	0	0	0	1	0	0	0	1	1	0	67.30128823	128	NA	3.7	141	2.325	101	1	1	1	1	1	1	0	1	1	1	4	1
76	0	64	2	1	1	1	1	0	0	0	0	1	1	0	76.75319622	123	NA	7.9	137	2.25	102	1	1	1	1	1	0	0	1	1	0	1460	0
77	0	71	1	0	1	0	0	0	0	0	0	0	0	0	88.41208724	131	NA	4.5	144	2.4	108	1	1	1	1	0	0	0	1	1	0	1460	0
78	0	63	1	0	1	0	1	1	1	0	0	0	0	0	121.0608376	93	NA	4.5	137	2.1	109	1	1	1	1	0	0	0	1	1	0	1460	0
79	1	83	1	0	0	1	0	1	1	0	0	0	0	0	32.21803325	104	NA	3.7	138	2.15	96	1	1	0	1	0	0	1	1	1	0	1460	0
80	0	90	2	1	1	0	0	1	0	0	0	0	0	0	99.82034743	114	NA	3.4	141	2.15	109	0	0	0	0	0	0	0	0	0	0	1460	0
81	0	76	1	1	0	0	1	1	1	0	0	1	1	0	116.5372181	127	NA	3.6	136	2.175	103	1	1	1	1	1	0	1	1	1	0	1460	0
82	0	71	1	1	0	0	0	0	0	0	0	1	1	0	70.13589458	143	NA	4	140	2.425	100	1	1	1	1	1	0	0	1	1	0	1460	0
83	0	68	2	1	0	1	1	1	0	0	0	0	0	0	27.94061008	87	NA	3.9	145	2.3	107	1	1	1	1	1	1	0	1	1	0	1460	0
84	0	71	2	0	1	1	1	1	1	0	0	0	0	0	42.91615213	94	NA	4.4	140	2.25	109	0	1	1	1	1	1	0	1	1	0	1460	0
85	0	73	1	1	1	0	0	1	0	0	0	1	0	1	77.84996177	116	NA	4.1	137	2.1	102	1	1	1	1	1	0	0	1	1	0	1460	0
86	1	90	2	1	1	1	0	1	0	0	0	1	0	1	55.36121591	102	NA	3.6	130	NA	95	1	1	1	1	1	0	0	1	1	0	1460	0
87	0	79	2	0	0	1	1	1	1	0	0	0	0	0	56.84582189	117	NA	3.2	145	2.1	106	1	1	1	1	1	0	0	1	1	0	401	1
88	0	58	1	1	0	0	0	0	1	0	0	1	1	0	66.09397983	145	NA	4.1	139	1.975	106	1	1	1	1	1	0	0	1	1	0	1460	0
89	0	90	2	1	0	1	1	1	1	0	0	0	0	0	49.59506473	115	NA	4.3	139	2.05	105	0	1	1	1	0	0	0	1	1	1	9	1
90	0	68	1	1	0	1	0	0	0	1	0	0	0	0	58.34760126	131	12009	4.8	140	2.225	100	1	1	1	1	0	0	0	1	1	0	377	1
91	0	46	1	1	0	0	0	1	0	0	0	1	0	1	76.59597447	118	NA	5.8	132	1.975	99	1	1	1	1	1	0	0	1	1	1	86	1
92	1	51	1	1	0	1	1	0	0	0	1	0	0	0	30.48684098	144	53293	6	130	2.4	85	0	0	0	0	0	0	0	1	1	1	1	1
93	0	62	1	1	1	1	1	1	1	0	0	0	0	0	22.64954611	98	NA	5.4	145	2.2	108	1	1	1	1	0	0	0	1	1	0	1460	0
94	0	73	2	1	0	1	1	1	0	0	0	0	0	0	19.17710585	109	NA	5.6	133	2.3	103	0	0	1	0	1	0	0	0	0	1	4	1
95	0	65	2	1	1	0	0	1	0	0	0	0	0	0	76.51200681	121	NA	3.6	137	1.875	105	1	1	1	1	0	0	0	1	1	0	1290	1
96	0	63	1	0	0	1	0	1	0	0	0	0	0	0	32.29170966	82	NA	3.9	141	1.8	108	0	0	0	0	0	0	0	0	0	0	1460	0
97	0	70	1	0	1	0	0	1	0	0	0	1	0	1	88.66703504	125	NA	4	141	2.15	101	1	1	1	1	1	0	0	1	1	0	666	1
98	0	73	1	0	0	0	1	1	0	0	0	0	0	0	77.84996177	115	NA	3.7	143	2.1	100	1	1	0	1	0	0	0	1	1	0	1460	0
99	1	87	1	1	0	0	1	1	0	0	0	1	0	1	67.30128823	118	NA	4.4	140	2.075	97	0	0	0	0	0	0	0	0	0	0	148	1
100	0	70	1	1	0	1	0	0	1	0	0	0	0	0	9.561764265	132	NA	6.3	140	2.35	103	0	0	0	0	0	0	0	0	0	0	115	1
101	0	81	2	0	1	1	1	1	1	0	0	0	0	0	25.41591654	100	NA	5.5	136	1.825	108	1	1	1	0	0	0	0	0	0	0	206	1
102	0	90	2	0	1	1	0	0	0	0	0	0	0	0	30.01010845	140	NA	6.5	136	2.375	101	1	1	1	1	0	1	0	1	1	0	137	1
103	0	90	2	0	1	1	1	0	0	1	0	1	1	0	55.36121591	132	NA	4.3	138	2.325	100	1	1	1	1	1	0	0	1	1	0	1460	0
104	0	65	1	1	1	1	1	0	0	0	0	0	0	0	58.88448814	142	NA	5	136	2.275	100	1	1	1	1	1	0	0	0	0	0	1460	0
105	0	57	1	1	0	1	0	0	0	0	0	1	0	1	47.59002013	151	NA	4.2	137	2.375	104	0	1	1	1	1	0	0	1	1	1	24	1
106	0	87	2	1	1	1	1	0	0	1	0	1	1	0	41.18165658	133	NA	4.7	138	2.225	99	1	1	1	1	1	1	0	1	1	0	917	1
107	1	81	2	1	1	1	0	0	0	0	0	1	0	1	56.5580452	133	NA	6	138	2.4	96	0	0	0	0	0	0	0	0	0	0	1460	0
108	1	68	1	0	0	1	1	1	1	0	0	0	0	0	7.965977114	117	NA	5.3	132	2.475	88	0	1	1	0	0	0	0	0	0	0	473	1
109	0	78	1	0	0	1	1	0	1	0	0	0	0	0	38.97923119	157	2458	3.8	160	2.15	120	1	1	1	1	0	1	0	1	1	1	79	1
110	1	66	2	0	1	1	0	0	1	0	0	0	0	0	52.81803888	123	NA	4.1	138	2.45	97	0	1	1	1	0	0	1	1	1	0	1011	1
111	1	86	2	0	1	1	1	1	1	0	0	0	0	0	55.87450181	127	NA	3.9	133	2.325	93	0	1	1	1	0	0	0	1	1	0	1460	0
112	0	72	2	1	0	0	1	1	0	0	0	0	0	0	74.93979621	118	NA	4.5	135	2.35	104	0	1	0	1	0	0	0	1	1	0	983	1
113	0	90	2	0	0	1	0	1	0	0	0	NA	NA	NA	44.8570245	97	NA	6.8	143	NA	110	0	0	0	0	0	0	0	0	0	1	2	1
114	1	56	1	0	0	1	0	1	1	0	0	0	0	0	51.45427482	115	NA	4.1	133	2.15	94	0	1	1	1	1	0	1	1	1	0	1460	0
115	0	73	1	1	0	0	1	1	0	0	0	NA	NA	NA	100.7146293	87	NA	4.1	135	1.9	102	0	1	0	1	0	0	1	1	1	1	55	1
116	0	71	1	1	0	1	0	0	1	0	0	1	1	0	57.83847996	148	NA	5	137	2.275	100	1	1	1	1	1	1	1	1	1	0	106	1
117	0	72	1	0	0	1	1	1	1	0	0	0	0	0	27.11762667	109	NA	3.7	141	1.975	105	0	1	1	1	0	0	0	1	1	1	24	1
118	0	83	1	1	0	0	0	0	1	0	0	0	0	0	98.12377467	135	NA	4.5	136	2.15	100	0	0	0	0	0	0	0	0	0	1	50	1
119	0	47	1	1	0	0	0	0	0	0	0	0	0	0	85.12891125	140	NA	4.8	139	1.85	108	1	1	1	1	1	0	0	1	1	0	1460	0
120	0	82	2	1	0	0	1	1	0	0	0	0	0	0	63.71134618	111	NA	3.7	142	NA	104	1	1	0	1	0	0	0	0	0	0	1460	0
121	0	74	2	1	0	1	0	1	0	1	1	0	0	0	39.06888862	116	NA	3.5	136	1.6	100	0	1	1	1	0	1	0	1	1	1	5	1
122	0	86	2	1	0	0	0	1	1	0	0	1	0	1	72.28493901	126	NA	4.7	138	1.5	106	0	0	0	0	0	0	0	0	0	1	7	1
123	0	72	2	1	1	1	1	1	0	0	1	1	1	1	65.41577588	122	NA	3.9	144	2.125	108	1	1	1	1	1	0	0	1	1	1	15	1
124	1	72	1	0	0	1	0	1	1	0	0	0	0	0	23.79326706	115	NA	6.5	120	2.225	76	0	1	1	1	0	0	1	1	1	1	4	1
125	0	75	1	0	1	0	1	0	0	0	0	0	0	0	62.73362013	146	NA	4.2	135	2.25	99	1	1	1	1	0	0	0	1	1	0	616	1
126	0	81	1	0	0	1	0	1	0	0	0	0	0	0	29.15120843	115	NA	4.6	140	1.95	109	0	1	0	1	0	0	0	1	1	0	408	1
127	0	90	2	0	0	1	0	1	1	0	0	0	0	0	18.37919038	105	6508	4.6	138	2.275	101	0	1	1	1	0	1	0	1	1	1	88	1
128	0	71	2	1	0	0	0	1	0	0	0	1	1	0	75.15286815	119	NA	3.9	143	1.675	106	1	1	1	1	1	0	0	0	0	0	1460	0
129	0	59	2	1	1	1	1	1	1	0	0	0	0	0	54.03395198	115	NA	3.9	139	2.45	105	1	1	1	1	0	0	0	1	1	0	1460	0
130	0	63	2	1	0	1	0	1	0	0	0	0	0	0	53.31919198	117	NA	3	145	1.425	105	0	1	1	1	0	0	0	1	1	1	15	1
131	1	72	1	1	0	1	0	0	0	1	0	0	0	0	57.67449744	140	NA	4.8	132	2.225	92	1	1	1	1	0	0	0	1	1	1	7	1
132	0	85	1	1	0	1	1	0	1	0	0	0	0	0	8.124732135	126	NA	5.7	133	1.925	100	0	0	1	0	0	0	0	0	0	1	2	1
133	0	85	1	0	0	1	0	1	0	0	1	0	0	0	27.48382214	98	NA	5.2	133	2.05	98	0	1	1	1	0	0	0	1	1	1	4	1
134	1	47	2	1	0	1	1	0	0	0	1	0	0	0	5.135089066	134	NA	7.3	135	2.4	93	0	1	1	1	1	0	0	0	0	1	26	1
135	0	77	1	1	1	1	1	1	1	0	0	0	0	0	56.89376813	102	NA	4.3	143	1.95	104	1	1	1	1	0	0	0	1	1	0	622	1
136	1	82	1	0	0	1	0	0	0	0	0	0	0	0	41.21645891	123	NA	4.1	137	2.35	96	0	1	0	1	0	0	1	1	1	0	215	1
137	0	53	1	1	1	0	0	0	1	0	0	1	1	0	93.81863	170	NA	4	145	2.175	111	1	1	1	1	1	0	0	1	1	1	13	1
138	0	61	1	1	0	1	0	1	1	0	0	0	0	0	40.97382581	134	NA	3.2	148	2.15	106	0	0	0	1	0	0	0	1	1	1	3	1
139	0	75	1	0	1	1	0	1	1	0	0	0	0	0	45.0112473	117	NA	3.6	142	2.15	104	1	1	1	0	0	0	1	1	1	0	127	1
140	0	78	1	1	0	0	1	0	0	0	0	1	0	1	76.80999554	149	NA	4.2	142	2.025	106	0	0	0	0	0	0	0	0	0	0	1460	0
141	0	45	1	1	1	0	0	1	0	0	0	1	0	1	96.98731758	130	NA	3.8	134	2.275	99	1	1	1	1	1	0	0	1	1	0	1460	0
142	0	41	1	1	1	0	0	0	0	0	0	1	1	0	87.52211849	176	NA	5.1	136	2.175	106	1	1	1	1	1	0	0	1	1	0	1460	0
143	0	90	2	1	1	1	0	1	0	0	0	0	0	0	44.8570245	107	NA	3.5	135	2.375	102	0	0	0	1	0	0	0	0	0	1	1	1
144	0	78	2	0	1	1	1	1	0	0	0	1	1	0	46.17920874	101	NA	3.9	141	2.05	99	1	1	1	1	1	1	0	1	1	0	1460	0
145	1	53	1	0	0	1	1	0	1	0	0	NA	NA	NA	25.32005091	154	NA	8.5	118	2.25	90	1	1	1	1	0	0	0	1	1	0	877	1
146	0	69	1	0	1	1	1	1	0	0	0	0	0	0	45.77961319	125	NA	6.3	134	2.275	99	0	1	1	1	0	0	0	1	1	0	1460	0
147	1	69	1	0	0	1	0	1	0	0	0	0	0	0	4.846508521	91	NA	4.8	131	1.95	88	1	0	1	1	1	0	0	0	0	1	12	1
148	1	67	1	0	0	1	1	0	1	0	1	0	0	0	23.18528665	140	NA	3.5	139	1.975	96	0	1	1	1	0	1	0	0	0	1	24	1
149	0	77	2	0	1	1	0	1	1	0	0	0	0	0	20.8063289	115	NA	3.2	133	1.825	99	0	1	0	1	0	0	0	0	0	0	287	1
150	0	69	1	1	1	0	0	0	1	0	0	1	0	1	63.80451633	131	NA	3.2	137	2.15	101	1	1	1	1	1	0	0	1	1	0	1460	0
151	1	84	1	1	0	1	1	1	1	0	0	0	0	0	19.07739898	100	NA	5	136	2.25	97	0	0	0	1	1	0	0	1	1	1	25	1
152	0	86	2	0	0	1	0	1	1	0	0	0	0	0	37.89499994	101	NA	6	138	2.2	103	0	1	1	1	0	0	0	0	0	1	1	1
153	0	76	1	0	1	1	0	1	1	0	0	0	0	0	26.8216206	59	NA	5.3	138	1.925	103	0	1	1	1	0	0	0	1	1	0	1460	0
154	0	73	1	0	0	1	0	1	1	0	0	0	0	0	52.79911589	129	NA	5.7	141	1.95	103	0	0	0	0	0	0	0	0	0	0	1460	0
155	0	83	1	1	0	1	1	0	1	0	0	1	1	0	56.03372094	154	NA	3.7	138	2.225	99	1	1	1	1	1	0	0	1	1	0	332	1
156	0	82	1	1	0	0	0	0	1	0	0	1	0	1	61.60749837	132	NA	4.1	142	NA	106	1	1	1	1	1	0	1	1	1	0	527	1
157	1	81	2	1	0	1	0	1	1	1	0	0	0	0	41.78339861	119	NA	5.3	130	2.15	92	0	1	1	1	0	1	0	1	1	1	4	1
158	1	66	2	0	0	1	0	1	0	0	0	0	0	0	4.088486473	103	NA	5	135	2.3	95	0	0	1	0	1	0	0	1	1	0	342	1
159	0	73	1	0	0	0	0	1	1	0	0	1	1	0	87.9149124	123	NA	3.7	140	2.125	105	1	1	1	1	1	1	0	1	1	0	1460	0
160	0	81	1	1	0	0	0	1	1	0	0	0	0	0	115.0395958	101	NA	3.8	135	2.025	104	1	1	1	1	0	0	0	1	1	0	1460	0
161	1	67	1	1	0	1	1	1	0	0	0	0	0	0	40.20085486	115	NA	5	131	2.05	95	1	1	1	1	1	0	0	1	1	1	66	1
162	0	77	1	0	0	1	0	1	0	0	0	1	0	1	52.2304267	116	NA	5.1	139	2.275	106	1	1	0	1	1	0	0	1	1	0	118	1
163	1	76	2	1	1	1	1	1	0	0	0	1	1	0	38.85795465	109	NA	5.2	132	2.1	96	1	1	1	1	1	0	0	1	1	1	10	1
164	0	79	1	1	1	0	0	0	1	1	0	0	0	0	76.61161979	144	NA	5	149	2.3	106	1	1	1	1	0	0	0	0	0	0	1460	0
165	0	82	2	1	1	0	0	1	0	0	0	0	0	0	85.14702907	107	1344	5	134	2.225	103	1	1	1	1	0	1	0	1	1	0	109	1
166	0	74	1	0	1	0	1	0	0	0	1	0	0	0	62.90479439	148	NA	3.9	141	2.275	106	1	1	1	0	0	1	0	1	1	0	1460	0
167	1	62	1	0	0	1	0	1	1	0	0	0	0	0	40.83879887	104	5108	4.7	131	2.2	92	0	1	0	0	0	0	0	1	1	1	7	1
168	0	64	1	0	1	0	1	1	1	0	0	0	0	0	103.4409653	105	NA	3.7	137	2.125	108	0	1	1	1	0	0	0	0	0	0	1460	0
169	1	51	1	1	0	1	0	1	0	1	0	0	0	0	32.02154452	128	NA	3.7	133	1.725	97	0	1	1	1	1	1	0	1	1	1	14	1
170	0	84	2	1	0	1	0	0	1	0	0	1	1	0	50.29455799	124	NA	4.1	141	1.85	110	0	0	1	1	1	0	0	0	0	1	5	1
171	1	76	2	1	1	1	1	1	1	0	0	0	0	0	33.30866528	84	NA	4	132	2.175	97	1	1	1	1	1	0	0	1	1	0	1460	0
172	1	66	1	1	0	0	1	1	0	0	0	0	0	0	79.45944463	115	NA	4	135	2.3	96	1	1	1	1	0	1	1	1	1	0	1460	0
173	1	69	1	0	0	0	1	1	0	0	0	0	0	0	88.9264024	99	NA	4.2	130	2.05	95	0	0	1	0	0	0	0	1	1	1	72	1
174	0	90	2	1	1	1	0	0	1	0	0	1	0	1	49.59506473	129	NA	3.8	134	1.825	98	0	0	0	0	0	0	0	0	0	0	206	1
175	1	79	2	1	1	0	1	1	1	0	0	0	0	0	64.19522037	110	NA	4.7	132	2.125	96	1	1	0	1	0	0	0	1	1	0	781	1
176	0	71	1	0	1	0	0	0	1	0	0	0	0	0	78.29021747	134	NA	4.4	139	2.5	103	0	1	1	1	0	0	0	1	1	0	1460	0
177	0	62	1	0	0	1	1	1	0	0	0	0	0	0	179.0795714	104	NA	4.7	136	1.875	103	0	1	1	0	0	0	0	0	0	0	932	1
178	0	66	1	1	0	0	0	0	1	0	0	1	0	1	102.7968201	133	NA	3.7	141	2.1	104	0	0	0	0	0	0	0	0	0	1	35	1
179	1	79	2	1	0	1	0	1	1	0	0	0	0	0	20.69830475	80	NA	6.5	131	2.25	95	0	0	1	1	0	0	0	0	0	1	2	1
180	0	79	1	1	0	1	1	1	1	0	0	0	0	0	24.35010627	89	NA	6.8	138	2.125	110	0	1	1	1	1	0	0	1	1	0	511	1
181	0	76	1	1	0	1	0	0	1	0	0	0	0	0	36.81511229	153	NA	4.6	144	2.05	108	0	0	0	0	0	0	0	0	0	1	17	1
182	0	90	2	0	0	0	0	0	0	0	0	0	0	0	62.51867486	126	NA	4.1	141	2.2	103	1	1	0	1	0	0	0	1	1	0	1009	1
183	0	86	1	0	0	1	0	1	1	0	0	0	0	0	38.21424536	94	NA	4.4	139	1.725	106	1	1	0	0	0	0	0	1	1	0	406	1
184	0	82	1	1	0	1	0	1	0	0	0	1	0	1	32.29740772	116	NA	4.1	144	2.35	105	0	1	1	1	1	1	0	1	1	0	415	1
185	0	68	1	0	0	1	0	1	1	0	0	0	0	0	42.812992	122	NA	3.7	141	2.225	102	1	1	0	1	0	0	0	1	1	0	1460	0
186	0	58	2	1	1	1	1	1	0	0	0	0	0	0	28.85754033	94	NA	4.1	140	2.3	100	1	1	1	1	1	0	0	1	1	0	821	1
187	0	72	1	1	0	1	0	1	0	0	0	NA	NA	NA	29.85661203	92	NA	5.5	130	2.2	101	1	1	1	1	0	0	0	1	1	0	200	1
188	1	38	1	0	1	0	0	0	0	0	0	0	0	0	79.62504952	163	NA	4.4	131	2.25	96	1	1	1	1	1	0	0	0	0	0	1460	0
189	0	69	1	1	1	0	1	1	0	0	0	1	1	0	118.8456911	131	NA	3.9	137	2.3	101	1	1	1	1	1	1	0	1	1	0	1460	0
190	0	74	1	0	0	1	1	1	1	0	0	0	0	0	34.8875354	96	NA	4	147	2.125	112	1	1	0	0	0	0	0	0	0	1	12	1
191	0	81	2	1	0	0	0	0	0	0	0	1	0	1	85.3593801	131	NA	4.9	138	2.325	102	1	1	1	1	1	0	0	1	1	0	1460	0
192	0	64	1	0	1	0	0	1	0	0	0	0	0	0	120.6744342	117	NA	4.6	140	NA	112	0	1	0	1	0	0	0	1	1	0	1460	0
193	1	90	2	1	1	0	0	0	0	0	0	0	0	0	62.51867486	123	NA	4	128	2.175	92	1	1	1	1	0	0	0	1	1	0	524	1
194	0	65	2	0	1	0	0	0	0	0	0	0	0	0	131.6085345	131	NA	3.4	141	2.075	109	1	1	1	1	1	0	0	1	1	0	1460	0
195	0	72	2	0	1	1	0	0	0	0	0	0	0	0	7.469905906	121	NA	6.3	144	1.45	115	0	1	0	1	0	0	0	0	0	0	1460	0
196	1	81	1	0	1	1	0	1	1	0	0	NA	NA	NA	68.28468758	96	NA	4.6	133	2.025	91	1	1	0	1	0	0	0	1	1	1	15	1
197	1	87	2	0	1	1	0	1	1	0	0	NA	NA	NA	84.13008022	114	NA	3.6	131	1.975	94	1	1	1	1	0	1	0	1	1	1	79	1
198	0	86	2	1	0	1	1	1	1	0	0	0	0	0	19.40845182	96	NA	5.4	140	2.625	111	1	1	1	1	1	0	0	1	1	0	1460	0
199	0	86	1	1	0	1	0	1	0	0	0	1	0	1	16.13390473	114	NA	4.8	142	2.4	107	1	1	1	1	1	0	0	1	1	1	79	1
200	0	81	2	1	0	0	0	1	0	0	0	0	0	0	85.3593801	86	5013	4.2	141	2.275	103	1	1	1	1	0	0	0	1	1	1	11	1
201	1	79	2	0	0	0	0	0	0	1	1	0	0	0	126.4990212	117	9443	4.4	133	2.3	92	1	0	0	1	0	0	0	1	1	0	165	1
202	0	82	2	1	0	0	0	0	0	0	0	1	0	1	85.14702907	151	NA	3.5	138	2.1	101	0	0	0	0	0	0	0	0	0	0	1460	0
203	0	67	2	0	0	0	1	1	0	1	0	NA	NA	NA	76.04275093	95	NA	4.1	142	NA	99	0	0	0	0	0	0	0	0	0	0	1460	0
204	1	64	2	1	0	1	1	1	0	0	1	1	0	1	5.800181941	102	NA	5.1	129	2.025	91	0	0	0	0	0	0	0	0	0	1	9	1
205	0	40	1	0	1	0	0	0	0	0	0	0	0	0	64.98365543	171	NA	4	137	2.15	102	1	1	1	1	0	0	0	1	1	0	1460	0
206	0	53	1	1	0	1	0	1	0	0	0	0	0	0	10.92670047	89	NA	4	140	2.225	111	1	1	1	1	0	0	0	1	1	0	227	1
207	0	82	1	1	1	1	1	0	0	1	0	1	1	0	47.62109959	140	6669	4.5	138	2.25	101	1	1	1	1	1	0	0	1	1	0	178	1
208	0	87	2	0	0	1	1	1	1	0	0	0	0	0	8.13542204	96	61718	5.9	144	2.075	109	0	1	0	1	0	1	0	1	1	0	294	1
209	0	43	1	1	0	0	0	0	0	0	0	0	0	0	86.67998904	146	NA	5.6	138	2.125	103	1	1	1	1	0	0	0	1	1	0	1460	0
210	0	72	1	0	0	0	1	1	1	0	0	0	0	0	78.06825058	127	NA	4.4	135	2.425	100	1	1	1	0	0	0	1	1	1	0	1460	0
211	0	86	2	1	0	1	0	0	0	0	0	0	0	0	8.927449199	139	NA	6.6	146	1.975	101	1	1	0	1	0	0	0	1	1	0	295	1
212	1	72	2	1	1	0	0	1	0	0	0	0	0	0	74.93979621	103	4491	4.4	126	2.25	87	1	1	0	1	0	0	0	0	0	1	81	1
213	0	55	1	0	0	1	1	0	0	0	0	0	0	0	37.05362511	133	NA	6.1	140	3.5	100	0	0	0	0	0	0	0	0	0	1	1	1
214	0	87	1	1	1	0	0	0	1	0	0	0	0	0	67.30128823	161	NA	4.3	139	2.525	100	1	1	1	1	0	1	0	1	1	1	14	1
215	0	69	2	1	1	1	1	1	0	0	0	1	1	0	47.34295112	113	NA	3.6	137	NA	99	1	1	0	1	1	0	0	1	1	0	1460	0
216	0	90	2	0	0	1	0	1	1	0	1	0	0	0	40.8992168	94	NA	4.6	142	2	106	0	0	0	0	0	0	0	1	1	1	2	1
217	0	46	1	1	0	0	0	1	0	0	0	0	0	0	110.6132771	118	NA	4	139	1.925	106	0	1	1	1	1	0	0	1	1	0	1460	0
218	1	75	1	1	0	1	0	1	1	0	0	0	0	0	45.0112473	112	NA	4	136	2.15	97	0	0	0	0	0	0	0	0	0	1	3	1
219	0	85	1	0	0	1	0	0	1	0	0	0	0	0	55.76353201	132	NA	4.4	141	1.95	105	1	1	0	1	0	0	1	0	1	1	7	1
220	0	74	1	0	0	1	0	1	1	0	0	NA	NA	NA	31.25382179	106	NA	4.3	143	2.475	105	1	1	1	1	1	0	0	1	1	0	754	1
221	0	74	2	1	0	1	1	1	0	0	1	1	0	1	51.60545978	100	NA	4.3	141	2.325	104	1	1	1	1	1	1	0	1	1	1	4	1
222	0	75	1	0	0	1	0	1	0	1	0	0	0	0	39.29081495	129	NA	4.7	142	2.1	100	0	0	1	1	1	0	0	1	1	1	3	1
223	0	61	1	0	0	0	0	1	1	0	0	0	0	0	121.8562614	119	44886	3.4	141	2.125	107	1	1	0	1	1	1	0	0	0	0	437	1
224	0	90	2	1	1	1	0	1	0	1	0	0	0	0	20.15774037	92	NA	3.7	138	1.95	108	0	1	1	1	1	1	0	1	1	0	1053	1
225	0	66	2	1	0	1	0	1	1	0	0	1	0	1	29.92023221	117	NA	3.9	137	2.275	100	0	1	0	1	1	0	0	1	1	1	17	1
226	0	90	2	1	0	1	0	1	1	0	0	0	0	0	32.1848256	55	NA	3.3	138	2.5	99	0	0	0	0	0	0	0	0	0	0	552	1
227	1	86	2	0	1	1	0	1	1	0	0	0	0	0	84.32775251	102	NA	3.1	138	2.275	93	0	1	1	1	0	1	0	1	1	1	7	1
228	0	68	2	0	0	1	1	1	1	0	0	0	0	0	58.60268846	117	NA	4	138	2.175	100	1	1	1	1	0	0	0	1	1	0	1460	0
229	0	74	1	0	0	1	0	1	1	0	0	0	0	0	16.1424834	115	NA	4.4	137	2.35	99	1	1	1	1	0	0	0	1	1	0	1059	1
230	1	90	2	1	1	1	0	1	0	0	0	1	1	0	55.36121591	124	NA	2.8	139	2	96	1	1	1	1	1	0	0	1	1	0	1460	0
231	0	66	1	1	0	1	1	1	1	0	0	0	0	0	37.88470151	122	NA	4.6	139	2.1	102	1	1	1	1	0	0	0	1	1	1	43	1
232	1	81	1	0	0	1	0	0	0	0	0	0	0	0	34.25325679	138	15760	4.4	136	2.3	94	1	1	1	1	0	0	0	1	1	1	85	1
233	1	81	1	1	0	1	0	1	1	0	0	0	0	0	8.789991838	99	NA	5.4	133	2.4	94	1	1	0	1	0	0	0	1	1	1	15	1
234	0	55	1	1	1	0	0	0	0	0	0	1	0	1	106.6727456	161	NA	4.2	139	2.325	102	1	1	1	1	1	0	0	1	1	0	1460	0
235	0	65	1	0	0	0	1	0	1	0	0	0	0	0	71.40430134	167	NA	4.2	139	2.35	99	1	1	1	1	0	0	0	1	1	0	1460	0
236	0	56	1	0	1	0	0	1	0	0	0	0	0	0	66.56648376	124	NA	3.9	141	2.125	107	1	1	1	1	0	0	0	0	0	0	878	1
237	0	76	1	1	0	0	0	1	1	1	0	1	0	1	99.89458339	121	NA	4.4	131	2.025	102	1	1	1	1	1	0	0	1	1	0	539	1
238	0	64	2	0	0	1	1	1	0	0	0	0	0	0	25.20120161	106	10840	4.8	140	2.25	111	1	1	1	1	0	1	0	1	1	0	701	1
239	1	76	1	1	0	1	0	0	1	0	0	0	0	0	52.36921112	153	NA	4.9	134	2.325	97	1	1	1	1	1	0	0	1	1	0	1460	0
240	0	59	2	1	0	1	0	1	0	0	0	0	0	0	48.87184483	87	NA	3.9	136	2.175	102	1	1	1	1	0	0	0	1	1	0	1460	0
241	1	78	1	0	1	0	1	1	0	0	0	NA	NA	NA	86.74049256	86	4288	3.7	135	2.175	95	1	1	1	1	0	1	0	1	1	1	6	1
242	0	71	1	1	1	1	1	1	0	0	0	0	0	0	42.43942041	125	NA	5.3	147	2.2	111	1	1	0	1	0	1	0	1	1	0	1151	1
243	0	83	1	0	0	1	1	1	1	0	1	1	0	1	47.50406544	111	NA	4.6	136	2.2	103	1	1	1	1	1	0	0	1	1	1	3	1
244	0	90	2	1	0	0	0	0	0	0	1	0	0	0	83.55308348	125	NA	4.8	136	2.45	101	0	1	1	1	0	0	0	1	1	1	6	1
245	1	56	1	0	1	0	0	1	0	1	0	0	0	0	148.1304124	84	NA	4.7	132	1.875	95	1	1	1	1	0	0	0	1	1	0	156	1
246	0	81	1	1	1	0	0	0	1	0	0	1	1	0	61.76114338	131	NA	4.3	140	2.4	102	1	1	1	1	1	1	1	1	1	1	48	1
247	0	69	2	1	1	0	1	1	0	0	0	0	0	0	130.0226757	109	NA	4	135	2.025	102	1	1	1	1	1	0	0	1	1	0	1460	0
248	0	76	1	0	0	1	1	0	0	0	0	0	0	0	41.85715725	143	NA	4.3	142	2.025	104	0	0	0	1	0	0	0	1	1	0	477	1
249	1	86	2	1	0	0	0	0	0	0	0	0	0	0	100.7458397	130	NA	4.3	126	2.325	88	1	1	0	1	0	1	0	1	1	0	631	1
250	0	81	2	0	1	1	1	1	1	0	0	0	0	0	30.65888352	74	NA	3.6	141	1.9	106	0	1	1	1	0	1	0	1	1	1	59	1
251	0	50	1	1	1	0	1	1	0	0	0	0	0	0	94.93496125	117	NA	3.4	139	2.25	104	1	1	1	1	1	0	0	1	1	0	1460	0
252	0	70	2	0	0	1	1	1	1	0	0	0	0	0	18.51689498	110	NA	3.2	140	2	98	0	0	0	0	0	0	0	0	0	1	2	1
253	0	52	2	1	0	0	0	0	0	0	0	0	0	0	61.88254563	135	NA	4	138	2.15	102	1	1	0	1	0	0	0	1	1	0	1460	0
254	0	68	1	1	0	1	0	1	1	0	0	0	0	0	28.75741614	101	NA	3.7	141	2.025	104	0	1	1	1	0	0	1	1	1	0	1425	1
255	0	76	1	1	1	1	1	1	1	0	0	0	0	0	52.36921112	104	NA	4.5	139	2.125	104	1	1	1	1	0	0	0	1	1	0	1460	0
256	0	45	1	1	0	0	0	0	0	0	0	1	1	1	96.98731758	142	NA	3.9	136	2.2	102	1	1	1	1	1	0	0	1	1	0	1460	0
257	0	81	1	0	1	1	0	1	0	1	0	0	0	0	32.37795531	89	NA	4.2	141	2.4	105	1	1	1	0	0	1	0	1	1	1	39	1
258	0	90	1	1	1	1	1	1	1	0	0	0	0	0	40.44489009	124	NA	4.9	134	2.025	100	0	0	0	0	0	0	0	0	0	0	661	1
259	0	85	1	0	0	1	0	1	0	0	0	0	0	0	35.9881272	100	NA	4	140	1.9	104	0	1	1	1	1	0	1	1	1	0	616	1
260	0	68	1	1	1	0	0	1	0	0	0	0	0	0	70.75326346	127	NA	4.4	137	2.225	102	1	1	1	1	1	0	0	1	1	0	1460	0
261	0	62	1	0	0	0	0	0	0	0	0	0	0	0	104.1097938	140	NA	3.7	143	NA	107	0	0	1	1	1	1	0	1	1	0	819	1
262	0	72	1	1	0	0	0	1	0	0	0	1	0	1	117.8233344	120	NA	3.8	139	1.825	103	0	1	1	1	1	1	0	0	0	1	2	1
263	1	85	2	1	0	0	0	0	1	0	0	1	1	0	63.2483138	131	NA	3.9	123	1.75	90	0	1	1	1	1	0	0	0	0	0	1460	0
264	0	72	2	1	0	0	1	1	1	0	0	1	0	1	128.9041703	124	NA	3.6	140	2.175	105	0	0	0	0	0	0	0	0	0	0	1270	1
265	0	86	1	1	0	1	0	1	0	0	0	0	0	0	4.731976726	98	NA	4.7	144	2.9	102	0	0	0	1	0	0	0	0	0	1	1	1
266	1	60	2	0	1	1	0	1	0	0	0	0	0	0	53.84991065	98	7406	4.1	130	2.125	92	1	1	1	1	0	0	0	1	1	0	1460	0
267	0	86	1	1	0	0	0	0	1	0	0	1	0	1	61.01471692	150	NA	4.9	132	2.125	100	1	1	1	1	1	0	0	1	1	1	14	1
268	1	85	2	0	0	1	0	1	1	0	0	NA	NA	NA	35.07805419	84	NA	6.5	130	2.2	94	0	1	0	1	0	1	1	1	1	1	4	1
269	0	77	1	0	0	0	0	1	1	0	1	0	0	0	138.8573216	89	NA	6	141	2.075	112	0	1	1	1	0	0	0	1	1	0	1460	0
270	0	72	1	1	0	1	0	1	1	0	0	0	0	0	48.89507701	101	NA	5.2	135	2.15	101	0	0	0	0	0	0	0	0	0	1	34	1
271	0	70	2	0	0	1	0	1	1	0	1	0	0	0	16.39698576	51	NA	5	133	2.05	101	0	1	1	0	0	0	0	1	1	1	32	1
272	0	90	1	1	1	1	1	1	0	0	0	1	0	1	31.69280282	74	NA	4.8	135	2.025	100	0	0	0	0	0	0	0	0	0	0	1460	0
273	0	48	1	1	0	1	1	1	0	0	0	1	1	0	49.279525	85	NA	4.7	136	2.35	101	1	1	1	1	1	1	1	1	1	0	1460	0
274	1	67	2	1	0	0	0	1	1	0	0	1	1	0	66.37855724	110	NA	4.4	128	2.25	87	1	1	1	1	1	0	0	1	1	0	107	1
275	1	80	2	1	1	1	1	1	0	0	0	0	0	0	73.35398923	112	NA	3.6	132	2.2	96	0	1	1	1	1	0	0	1	1	1	2	1
276	0	61	1	1	1	0	0	0	0	0	0	0	0	0	80.74041693	142	NA	4	140	2.35	100	0	0	0	0	0	0	0	0	0	0	1460	0
277	0	76	1	1	0	1	1	1	0	0	0	0	0	0	25.63471783	92	NA	4	138	2.35	103	0	1	1	1	1	1	0	1	1	0	1210	1
278	0	90	2	0	1	1	0	1	0	0	0	0	0	0	44.8570245	95	NA	3.8	151	2.2	118	0	0	0	0	0	0	0	0	0	1	19	1
279	0	79	2	0	0	1	1	0	0	0	0	0	0	0	50.92504147	124	1783	4.4	139	2.4	102	1	1	1	1	0	1	0	1	1	0	1460	0
280	0	69	2	1	0	0	0	0	0	0	0	NA	NA	NA	105.3522805	118	NA	3.9	142	1.95	113	0	1	0	1	0	0	0	1	1	0	180	1
281	0	88	2	1	0	0	0	1	1	0	0	1	1	1	71.94838038	120	NA	4.3	134	2.1	104	1	1	1	1	1	0	0	1	1	0	878	1
282	0	65	2	0	1	1	1	1	0	0	0	0	0	0	66.78817589	100	NA	2.6	146	2.125	112	1	1	1	1	1	1	0	1	1	0	440	1
283	0	59	2	1	0	0	0	1	0	0	1	0	0	0	91.0313017	97	NA	3.7	136	1.825	103	0	0	0	0	0	0	0	0	0	0	1460	0
284	0	75	1	1	1	1	1	1	0	0	1	0	0	0	52.51020993	95	NA	6.5	134	2.1	98	1	1	1	1	1	0	0	1	1	0	1460	0
285	0	75	1	0	0	0	0	1	0	0	0	0	0	0	77.4239827	113	NA	3.9	145	1.925	115	1	1	1	1	1	0	0	1	1	0	1460	0
286	1	57	2	1	0	1	1	1	0	0	0	0	0	0	25.80080092	107	NA	3.1	133	1.875	94	0	1	1	1	1	0	0	0	0	0	1460	0
287	0	77	1	0	1	0	0	1	0	0	0	0	0	0	86.96799767	100	NA	3.6	142	2.1	112	0	1	1	1	0	0	0	1	1	0	1460	0
288	0	77	1	1	0	0	1	0	0	0	1	0	0	0	86.96799767	131	NA	3.6	151	2.425	115	1	1	1	1	0	0	1	1	1	1	16	1
289	0	76	2	1	1	0	0	0	0	1	0	1	0	1	127.4970996	124	NA	4.3	148	2.15	106	1	1	1	1	1	0	0	1	1	1	86	1
290	0	77	1	0	0	1	1	1	0	0	1	NA	NA	NA	41.74623098	106	NA	4.1	140	2.475	103	1	1	1	1	1	0	0	0	0	0	1460	0
291	0	46	2	0	0	1	1	1	0	0	0	0	0	0	26.94858358	109	13057	4.2	132	2.3	104	0	1	1	1	1	0	0	1	1	1	40	1
292	0	71	1	0	0	0	1	1	0	0	0	0	0	0	70.13589458	114	11218	4	140	2.1	104	1	1	1	1	0	1	0	1	1	0	498	1
293	0	80	1	0	0	1	0	1	1	0	0	0	0	0	32.45970815	81	30328	5.7	137	2.125	106	0	1	1	1	0	0	0	1	1	0	114	1
294	0	76	1	0	1	1	1	1	0	0	0	0	0	0	52.36921112	114	NA	4.2	140	2.15	105	1	1	1	0	0	0	0	1	1	0	1460	0
295	0	81	1	1	0	1	0	1	0	0	0	1	0	1	20.65661193	115	NA	4	139	1.975	103	1	1	0	1	1	0	0	1	1	0	1088	1
296	1	86	2	1	0	0	1	0	1	0	0	1	0	1	84.32775251	148	NA	4.3	133	1.85	96	1	1	1	1	1	0	0	1	1	0	551	1
297	0	57	2	1	1	0	0	0	0	0	0	0	0	0	78.57934579	129	NA	4.6	140	1.9	106	1	1	1	1	0	0	0	1	1	0	1460	0
298	0	89	1	1	0	0	0	1	1	0	0	0	0	0	66.99148643	96	NA	3.2	141	1.975	112	1	1	1	1	1	0	0	1	1	0	279	1
299	0	48	1	1	0	0	0	0	0	0	0	1	1	0	95.72494316	145	NA	4.3	139	2.1	109	1	1	1	1	1	0	0	0	0	0	1460	0
300	0	79	1	1	0	0	1	1	0	0	0	1	1	0	62.07539428	121	NA	3.7	141	1.925	101	1	1	0	1	1	0	0	1	1	1	3	1
301	0	84	2	0	1	1	1	1	0	0	0	0	0	0	22.60124592	124	NA	5.9	141	2.125	105	1	1	0	0	0	0	0	1	1	0	1460	0
302	0	72	2	0	0	1	1	1	0	0	0	0	0	0	33.67626301	93	NA	4.7	151	2.45	117	0	1	0	1	0	0	0	0	0	0	1460	0
303	1	79	2	1	0	1	1	1	1	0	0	1	0	1	56.84582189	127	NA	4.8	133	2.15	96	1	1	1	1	1	1	1	1	1	1	14	1
304	0	90	2	1	0	1	0	1	1	0	0	0	0	0	32.1848256	80	NA	4.1	149	1.8	112	0	1	0	0	0	0	0	1	1	1	7	1
305	0	75	2	1	1	1	0	0	1	0	0	0	0	0	57.44859517	123	NA	3.8	139	2.175	101	0	1	1	1	0	1	0	1	1	0	998	1
306	0	82	2	1	0	0	0	1	0	0	0	1	0	1	72.98721501	105	NA	3.7	136	2	102	0	0	0	0	0	0	0	0	0	0	1460	0
307	0	66	1	0	1	1	1	1	1	0	0	0	0	0	40.32376308	107	NA	4.3	137	2.025	98	1	1	1	1	0	0	0	1	1	0	1460	0
308	1	84	2	1	1	0	0	1	0	0	0	0	0	0	72.63104779	121	NA	4.1	128	2.1	90	1	1	1	1	1	0	0	0	0	0	1460	0
309	0	80	1	1	0	1	0	0	0	0	0	0	0	0	30.76308626	124	NA	4.6	138	2.025	99	0	0	0	0	0	0	0	0	0	1	33	1
310	0	90	2	1	1	1	1	1	0	1	0	0	0	0	28.09448977	94	NA	3.4	144	2.275	105	1	1	1	1	1	1	0	1	1	0	339	1
311	0	65	1	1	0	0	1	1	0	0	1	0	0	0	71.40430134	118	NA	4.5	141	2.5	103	1	1	1	1	1	0	0	1	1	0	95	1
312	0	90	1	0	0	1	0	1	0	0	0	0	0	0	50.60226558	109	NA	4.5	140	2.175	107	0	0	0	0	0	0	0	0	0	0	256	1
313	0	84	1	1	1	1	1	1	0	0	0	1	1	0	41.01532846	117	NA	3.8	142	1.925	114	1	1	1	1	1	0	0	1	1	1	18	1
314	0	83	2	1	1	0	0	0	0	0	0	1	1	0	125.2369873	127	NA	3.3	136	2.125	101	1	1	1	1	1	0	0	1	1	0	980	1
315	0	73	1	0	0	1	1	1	0	0	0	0	0	0	9.660236837	101	NA	4.2	145	2.05	105	0	0	0	0	0	0	0	0	0	0	129	1
316	0	59	2	1	0	1	1	1	0	0	0	0	0	0	10.632286	102	4382	5.4	138	2.1	105	0	1	1	1	1	0	0	1	1	0	197	1
317	1	82	1	0	1	1	0	1	1	0	0	0	0	0	21.3998537	103	1042	5.4	135	2.65	93	0	0	1	1	0	0	0	0	0	0	127	1
318	0	66	1	0	1	1	0	1	1	0	0	0	0	0	58.70227015	116	NA	4.2	144	2.225	106	1	1	0	1	0	1	0	1	1	0	1460	0
319	0	57	1	1	0	1	0	1	0	0	0	1	1	0	44.3743795	120	NA	4.2	139	2.15	103	1	1	1	1	1	1	0	1	1	0	970	1
320	0	82	2	1	1	0	1	1	0	0	0	1	0	1	63.71134618	119	NA	4.6	138	2.1	104	1	1	1	1	1	0	0	0	0	0	1460	0
321	0	90	2	1	0	1	0	1	1	0	0	0	0	0	26.39513968	116	NA	4.7	140	1.9	107	0	1	0	1	0	0	0	1	1	0	568	1
322	0	70	2	1	0	1	0	1	0	0	1	0	0	0	7.66242158	69	NA	5	132	2.1	100	0	0	0	0	0	0	0	0	0	0	1460	0
323	0	69	1	1	0	1	0	0	1	0	0	0	0	0	49.3193411	159	NA	6.2	141	2.325	103	1	1	1	1	1	1	0	1	1	0	1460	0
324	0	79	2	0	0	1	1	1	0	0	0	1	0	1	56.84582189	98	NA	5.2	133	NA	99	0	0	0	0	0	0	0	0	0	0	1460	0
325	0	52	1	1	0	1	0	1	1	0	0	0	0	0	52.23420059	128	NA	3.5	138	2.275	102	1	1	0	1	0	0	0	1	1	0	1460	0
326	0	65	1	1	1	0	0	1	0	0	0	1	0	1	103.1159121	109	NA	3.7	139	2.175	101	0	0	0	0	0	0	0	0	0	0	1460	0
327	0	75	2	1	1	1	0	0	1	0	0	1	1	0	35.98074075	123	NA	3.9	136	2.075	103	1	1	1	1	1	0	0	0	0	0	1460	0
328	0	50	1	1	1	0	1	1	0	0	0	0	0	0	151.5777619	121	NA	3.7	139	1.7	110	1	1	1	1	1	0	0	0	0	0	1460	0
329	0	75	1	0	1	1	1	1	1	1	1	0	0	0	34.79260069	107	NA	4.2	139	2	103	0	1	0	0	0	1	0	1	1	1	6	1
330	1	78	1	0	0	1	1	1	1	0	0	0	0	0	20.06664025	91	NA	4.1	132	1.975	95	0	0	1	0	0	1	0	0	0	1	21	1
331	0	61	1	0	0	0	0	1	0	0	0	0	0	0	72.33089335	132	NA	4	135	2.325	101	0	1	0	1	0	0	0	1	1	0	1460	0
332	0	63	1	1	0	1	1	1	1	0	0	0	0	0	30.67700025	106	NA	4.4	135	2.225	104	0	1	1	1	0	1	0	1	1	0	1460	0
333	0	81	2	1	1	1	1	1	1	0	0	0	0	0	50.66723818	110	NA	4.4	135	2.05	98	1	1	1	1	1	1	0	1	1	0	1460	0
334	0	64	1	1	1	0	1	0	1	0	0	0	0	0	103.4409653	145	NA	4.1	138	2.175	105	1	1	1	1	0	1	0	1	1	0	1460	0
335	0	83	1	1	0	1	0	1	0	0	0	1	1	0	36.16249911	107	NA	4.6	139	2.075	104	1	1	1	1	1	0	0	1	1	0	275	1
336	1	77	1	0	0	1	1	1	1	0	0	0	0	0	11.74949887	120	NA	5.2	130	1.975	95	0	0	1	1	0	0	0	0	0	1	5	1
337	0	90	1	1	1	1	1	1	0	0	0	0	0	0	46.7296364	110	NA	3.4	140	1.925	110	1	1	1	1	1	0	0	1	1	0	1460	0
338	0	81	1	1	0	1	1	1	1	0	0	0	0	0	47.73986345	80	NA	3.8	143	2.25	105	1	1	1	1	1	0	0	1	1	0	1460	0
339	0	66	1	0	0	1	1	1	1	0	0	0	0	0	49.76639845	100	NA	4.6	138	NA	104	1	1	1	1	0	0	0	1	1	0	1460	0
340	0	62	1	0	1	0	1	0	0	0	0	0	0	0	145.1011613	139	NA	3.8	135	2.25	98	1	1	0	0	0	1	0	1	1	0	1460	0
341	0	90	1	0	1	1	0	1	1	0	0	0	0	0	33.5284209	119	NA	3.8	135	2.15	102	0	1	0	0	0	0	0	1	1	1	9	1
342	0	90	2	1	1	1	0	1	0	0	0	NA	NA	NA	18.37919038	105	NA	6.2	136	2.35	103	1	1	1	1	0	0	0	1	1	0	357	1
343	0	85	2	1	1	0	0	1	1	0	0	0	0	0	100.9853243	105	NA	3.6	138	2.1	107	1	1	1	1	0	0	0	1	1	0	1460	0
344	1	69	2	1	0	1	0	1	1	0	0	0	0	0	23.52202517	108	NA	4	136	2.375	97	0	0	0	0	0	0	0	0	0	1	55	1
345	1	81	1	0	1	0	1	0	0	0	0	0	0	0	86.07848793	168	NA	3.5	131	2.325	92	1	1	1	1	1	0	0	1	1	0	1460	0
346	0	82	1	0	0	0	0	1	0	0	0	0	0	0	85.86434796	118	NA	3.5	134	1.925	102	1	1	1	1	1	0	0	1	1	0	1460	0
347	0	84	2	0	1	0	1	1	0	0	0	0	0	0	72.63104779	98	NA	4.4	131	2.175	98	0	1	0	1	0	0	0	1	1	1	17	1
348	0	84	2	0	0	1	0	1	0	0	0	1	0	1	41.47606304	88	NA	3.8	142	2.2	101	0	0	0	0	0	0	0	0	0	0	104	1
349	0	90	1	0	0	1	1	1	0	0	0	0	0	0	33.5284209	73	NA	3.9	150	2.275	116	0	1	0	1	0	0	0	1	1	1	14	1
350	0	76	2	0	1	0	1	1	1	0	0	0	0	0	64.70172126	109	NA	5.2	143	2.025	113	0	0	0	0	0	0	0	0	0	0	1460	0
351	0	54	1	1	1	0	1	0	0	0	0	1	1	0	67.05973811	155	4442	4.9	137	1.6	100	1	1	1	1	1	0	0	1	1	0	1460	0
352	0	81	2	1	0	1	0	1	0	0	0	0	0	0	28.70185194	119	NA	4.6	134	1.925	101	0	1	1	1	0	0	0	0	0	1	2	1
353	1	84	2	1	0	1	0	0	1	1	0	1	1	0	11.01883256	147	NA	4.6	138	2.225	97	1	1	1	1	1	1	0	1	1	1	30	1
354	0	82	1	1	0	1	0	1	0	0	0	1	1	0	56.17176931	94	NA	3.6	139	2.3	111	1	1	1	1	1	0	0	0	0	0	1460	0
355	0	86	2	1	1	1	0	1	0	0	0	0	0	0	30.28834954	114	NA	4.1	148	1.875	114	1	1	0	1	0	0	0	1	1	0	1460	0
356	1	83	2	1	0	1	0	1	0	1	0	0	0	0	32.71821009	108	NA	3.3	131	1.75	93	0	0	1	1	0	0	0	1	1	1	4	1
357	1	75	1	0	0	1	0	1	1	0	0	0	0	0	23.59691019	124	NA	5.4	119	2.275	79	1	1	1	1	0	0	0	1	1	1	21	1
358	1	90	1	1	1	1	1	0	1	0	0	0	0	0	35.57296453	132	NA	4.3	133	2.025	95	1	1	1	1	0	0	0	1	1	1	28	1
359	0	90	1	0	0	1	0	1	1	0	0	0	0	0	4.738179792	125	NA	8	138	2.5	99	1	1	1	1	0	0	0	0	0	0	870	1
360	0	70	1	1	1	1	1	1	0	0	0	0	0	0	21.27779632	100	NA	4.4	141	2.3	101	0	1	1	1	1	0	0	1	1	0	403	1
361	1	77	1	1	0	1	1	1	0	0	0	0	0	0	62.39936484	97	NA	4.4	139	2.075	92	1	1	1	1	1	0	0	1	1	1	81	1
362	0	89	1	1	1	0	0	0	1	0	0	NA	NA	NA	96.74330677	151	NA	4.9	137	2.225	102	0	1	1	1	0	0	0	1	1	1	6	1
363	0	84	1	0	0	1	1	1	0	0	0	0	0	0	55.89765908	105	NA	3.6	137	2.325	107	1	1	1	1	0	0	0	1	1	0	197	1
364	0	43	2	0	1	0	1	0	0	0	0	0	0	0	83.20643367	119	4619	3.8	136	2.4	98	1	1	1	1	1	0	1	1	1	0	469	1
365	0	76	2	1	1	1	0	1	1	0	0	NA	NA	NA	20.86161457	116	NA	4.4	139	2.2	100	0	1	1	1	0	0	0	1	1	0	1460	0
366	0	75	2	1	0	1	0	1	0	0	0	0	0	0	35.98074075	108	NA	4.4	142	2.8	107	0	0	1	1	0	0	0	1	1	1	1	1
367	1	73	1	1	0	1	1	1	1	0	0	1	1	0	24.74369876	101	NA	3.2	137	2.225	96	0	1	1	1	1	0	0	1	1	0	285	1
368	0	67	2	1	0	1	1	1	0	0	0	1	1	0	5.412052504	89	NA	5.4	140	2.35	98	1	1	1	1	1	1	0	0	0	0	308	1
369	0	85	2	1	0	0	0	1	1	0	0	0	0	0	63.2483138	110	NA	4.4	137	2.325	106	0	0	0	0	0	0	0	0	0	1	46	1
370	0	62	1	1	0	1	0	1	0	0	0	1	0	1	10.58428503	110	NA	5.3	136	2.35	100	1	1	1	1	1	0	0	0	0	1	52	1
371	1	50	1	1	0	1	0	0	0	0	0	1	1	0	7.017958902	129	NA	5.3	138	2.725	85	1	1	1	1	1	0	0	0	0	0	148	1
372	1	54	1	1	1	0	1	0	0	0	0	1	1	0	82.76314985	165	NA	4.2	136	2.7	96	0	1	1	1	1	0	0	1	1	0	1460	0
373	0	83	1	1	0	0	0	1	1	0	0	0	0	0	85.65332676	121	NA	3.5	139	2.1	103	0	0	0	0	0	0	0	0	0	0	1460	0
374	0	78	1	0	1	1	1	0	0	0	0	NA	NA	NA	56.7449361	159	1312	4.6	143	2.375	105	1	1	1	1	1	1	0	1	1	0	1460	0
375	1	76	2	0	0	1	1	1	1	0	1	0	0	0	9.846664768	64	NA	4.9	140	2.3	92	0	1	1	1	0	0	0	0	0	0	126	1
376	0	72	1	1	0	0	0	1	1	0	0	0	0	0	63.25564515	108	NA	4.6	138	2.075	104	1	1	1	1	0	0	0	1	1	0	1460	0
377	0	76	1	1	1	1	0	1	0	0	0	1	0	1	31.08508157	135	NA	4.4	136	1.95	108	1	1	0	1	1	0	0	0	0	1	2	1
378	0	78	1	1	0	0	0	0	0	0	0	0	0	0	76.80999554	162	NA	3.7	143	2.35	106	1	1	0	0	0	0	0	1	1	0	1460	0
379	0	63	1	1	0	1	0	0	1	0	0	1	1	0	50.23859668	137	NA	4.1	136	1.95	101	0	1	0	1	1	1	0	1	1	1	23	1
380	0	90	1	0	0	1	0	0	1	0	0	0	0	0	37.86319376	134	NA	4.1	147	2.5	109	0	1	0	1	0	0	0	1	1	1	3	1
381	0	55	1	1	0	0	0	0	0	0	0	1	0	1	106.6727456	151	NA	4.2	142	2.225	104	0	0	0	0	0	0	0	0	0	0	1460	0
382	0	46	1	1	0	1	1	0	0	0	0	1	1	0	96.55555144	126	NA	4.6	140	2.15	112	1	1	1	1	1	0	0	1	1	0	1036	1
383	1	83	1	0	0	1	0	1	0	1	1	0	0	0	67.94741402	107	NA	4.8	138	2.225	96	1	1	0	0	0	0	0	1	1	1	3	1
384	1	79	1	1	0	1	0	1	0	0	0	0	0	0	8.994208577	105	NA	4.6	136	2.25	92	0	1	1	1	0	0	0	0	0	0	521	1
385	0	88	1	1	0	1	0	1	1	0	0	NA	NA	NA	33.68172664	111	NA	8.6	138	2.1	106	0	0	0	0	0	0	0	0	0	0	143	1
386	0	90	2	1	1	1	1	0	0	0	0	0	0	0	28.09448977	137	NA	4.1	145	1.8	107	1	1	1	1	0	1	0	1	1	0	1460	0
387	0	63	1	0	0	1	0	0	0	0	0	1	1	0	59.25925457	133	NA	4	145	2.15	112	1	1	1	1	1	0	0	1	1	0	1460	0
388	0	87	2	1	0	1	0	1	1	0	0	0	0	0	45.16679592	120	NA	4.2	139	2.175	99	0	0	0	0	0	0	0	0	0	0	1149	1
389	0	90	2	1	1	1	0	0	0	0	0	0	0	0	49.59506473	119	NA	5.3	136	2.425	102	0	0	0	0	0	0	0	0	0	0	559	1
390	1	70	1	0	0	0	1	1	0	0	0	0	0	0	88.66703504	93	2392	4.2	133	2.3	92	0	1	1	1	0	0	0	1	1	1	12	1
391	1	61	2	1	1	0	0	0	0	1	0	0	0	0	108.021039	148	NA	4.2	118	2.15	74	0	0	0	0	0	0	0	0	0	0	546	1
392	0	71	1	1	0	1	1	0	0	0	0	0	0	0	53.0977045	132	NA	4.6	141	2.1	101	0	0	0	0	0	0	0	0	0	0	546	1
393	0	79	1	1	0	1	1	0	0	0	0	1	0	1	21.56238106	138	NA	4.3	135	2.275	98	0	1	1	1	1	0	0	1	1	0	353	1
394	0	86	1	1	1	1	0	1	0	0	0	0	0	0	47.16289393	93	NA	3.8	147	1.925	110	1	1	1	1	1	0	0	1	1	0	158	1
395	0	74	2	1	0	1	0	1	0	0	0	0	0	0	31.22660395	111	NA	3.8	141	2.125	102	1	1	0	1	1	0	0	1	1	0	1460	0
396	0	72	2	0	1	1	0	0	0	1	0	0	0	0	39.2867949	136	NA	4.5	140	2.4	106	1	1	1	1	1	0	0	1	1	0	1460	0
397	0	61	1	1	0	1	1	1	1	0	0	1	1	0	43.76762013	108	NA	4.8	131	2.2	99	1	1	1	1	1	0	0	1	1	1	59	1
398	0	90	2	0	0	1	1	1	1	0	0	1	0	1	26.39513968	112	NA	5.4	139	2.3	107	1	1	1	1	1	0	0	1	1	0	302	1
399	0	66	1	1	1	0	0	0	0	0	0	0	0	0	102.7968201	141	NA	4.4	147	2.2	105	1	1	1	1	1	0	0	1	1	0	1460	0
400	0	62	1	0	1	1	1	0	0	0	0	0	0	0	65.2052063	141	31726	4.2	141	2.275	98	1	1	0	1	0	0	1	1	1	0	1460	0
401	0	72	1	0	0	1	0	1	1	0	0	0	0	0	100.9970299	119	NA	3.9	142	NA	108	1	1	1	1	0	0	0	1	1	0	1460	0
402	0	88	1	1	0	1	0	1	1	0	0	0	0	0	50.83363996	123	NA	3.6	140	2.075	106	0	0	0	0	0	0	0	0	0	1	15	1
403	0	68	2	0	0	0	0	1	0	0	1	0	0	0	66.17922612	118	NA	4	133	2.175	99	0	1	0	1	0	0	0	1	1	0	1460	0
404	0	52	2	1	0	0	1	0	0	0	0	0	0	0	111.5787849	151	NA	3.8	143	1.95	107	0	1	0	1	0	0	0	1	1	0	1460	0
405	0	83	1	0	1	1	1	1	1	0	1	0	0	0	32.21803325	123	NA	4.5	140	2.275	109	0	1	1	1	1	1	0	1	1	0	450	1
406	0	60	1	0	1	0	0	0	1	0	0	0	0	0	81.01179226	163	NA	3.9	139	2.375	106	0	1	1	1	0	1	1	0	1	0	1460	0
407	1	76	1	1	0	0	0	1	1	0	0	0	0	0	87.19908526	70	NA	4.5	132	2.1	97	0	0	0	0	0	0	0	0	0	1	7	1
408	0	60	1	0	0	1	0	1	1	0	0	0	0	0	59.84909833	96	NA	4.9	133	2.275	99	1	1	1	1	0	0	0	1	1	0	1460	0
409	0	63	1	1	1	1	0	0	0	0	0	1	1	0	71.85874929	147	NA	4.8	146	2.2	111	1	1	1	1	1	0	0	1	1	0	1460	0
410	0	60	1	0	1	1	0	1	1	0	1	0	0	0	122.2658305	83	NA	4.3	139	2.125	106	1	1	1	1	1	0	0	1	1	0	316	1
411	1	53	1	1	0	0	0	1	0	0	0	0	0	0	67.31467987	113	NA	6.7	127	2.35	91	1	1	1	1	0	0	0	1	1	0	1460	0
412	0	46	1	1	1	0	0	0	0	0	0	0	0	0	85.50137607	140	NA	6.5	142	1.95	107	0	1	1	1	0	0	0	1	1	0	1460	0
413	0	59	1	0	0	0	1	0	0	0	0	0	0	0	105.1632843	154	NA	3.5	133	2.15	101	1	1	0	1	0	0	1	1	1	0	1460	0
414	1	78	2	1	1	1	0	1	0	0	0	0	0	0	51.05690518	96	NA	4.3	135	1.95	97	0	1	1	1	0	1	0	1	1	0	1460	0
415	0	90	2	0	1	1	0	1	0	0	0	NA	NA	NA	44.8570245	106	NA	2.8	142	1.975	112	1	1	1	1	0	1	0	1	1	0	1460	0
416	0	86	1	0	0	1	0	1	0	0	0	0	0	0	23.93403792	104	NA	4.1	137	2.35	103	0	1	0	1	0	0	0	0	0	0	195	1
417	0	55	1	1	1	1	0	0	0	0	0	0	0	0	51.64282666	181	NA	4.9	137	2.225	98	1	1	1	1	0	0	0	1	1	0	1460	0
418	0	51	1	1	0	0	1	1	0	0	0	1	1	0	108.3204245	127	NA	3.7	142	2.15	104	1	0	1	1	1	0	0	0	0	0	1460	0
419	0	72	1	0	1	0	0	1	0	0	0	0	0	0	173.7252968	82	NA	3.5	144	3.1	107	0	1	0	0	0	0	0	1	1	0	452	1
420	0	68	1	0	0	0	0	1	1	0	1	0	0	0	63.99388507	108	NA	4.8	133	2.025	98	0	0	0	0	0	0	0	0	0	0	1460	0
421	0	67	2	1	0	1	1	1	0	0	0	0	0	0	22.47966018	99	NA	4.4	136	2.325	101	1	1	1	1	1	0	0	1	1	0	104	1
422	0	79	1	1	0	1	1	1	1	0	0	0	0	0	62.07539428	125	NA	3.1	139	2.2	101	1	1	1	1	1	1	0	1	1	0	1460	0
423	0	68	1	1	0	0	0	0	1	0	0	0	0	0	89.19033169	151	NA	4.3	142	2.3	104	1	1	1	1	1	1	0	1	1	0	1460	0
424	0	76	1	1	0	1	0	1	0	1	0	0	0	0	69.17363951	121	NA	3.9	141	2.25	107	1	1	1	1	0	1	0	1	1	1	61	1
425	0	90	1	0	0	1	1	1	1	0	0	0	0	0	16.48530267	123	3419	4.7	140	2.275	107	0	1	1	1	0	0	0	1	1	0	325	1
426	0	66	2	1	0	1	1	1	0	1	0	0	0	0	76.27524049	106	NA	4.3	146	2	109	1	1	1	1	0	0	0	1	1	0	1460	0
427	0	79	1	1	0	0	0	1	0	0	0	0	0	0	99.11258417	103	NA	4.2	141	1.875	104	0	0	0	0	0	0	0	0	0	0	115	1
428	1	71	1	0	1	1	0	1	1	0	0	0	0	0	42.43942041	123	NA	4.3	140	2.275	97	1	1	1	1	0	0	0	1	1	0	267	1
429	0	90	1	0	0	1	0	1	1	0	0	0	0	0	27.16676599	104	NA	4.3	138	2.35	100	0	1	1	1	0	1	0	1	1	1	12	1
430	0	72	1	1	1	1	0	1	0	0	0	NA	NA	NA	9.507239571	102	NA	3.6	142	1.825	113	0	1	1	1	0	0	0	1	1	0	1460	0
431	1	73	1	0	0	1	1	1	0	0	0	0	0	0	12.73813994	110	NA	5.2	130	2.375	96	0	1	1	1	1	0	0	1	1	1	29	1
432	0	64	1	1	0	0	0	0	0	0	0	1	1	0	79.95735322	142	NA	4.4	138	2	110	1	1	1	1	1	0	0	0	0	0	1460	0
433	0	81	2	1	0	0	0	0	0	0	0	1	1	0	85.3593801	134	NA	3.6	138	2.2	105	1	1	1	1	1	0	0	0	0	0	1460	0
434	1	53	2	1	0	1	0	0	1	0	0	0	0	0	55.2232153	131	NA	4.4	131	2.2	93	0	0	0	0	0	0	0	0	0	0	1460	0
435	0	71	2	0	1	0	0	1	1	0	0	0	0	0	87.6734843	114	NA	3.7	137	1.8	103	0	0	0	0	0	0	0	0	0	0	1460	0
436	1	58	1	0	1	0	1	0	0	0	0	1	1	0	92.11730117	130	NA	3.9	135	2.275	96	1	1	1	1	1	0	0	1	1	0	1460	0
437	0	74	1	1	0	1	0	1	1	0	0	0	0	0	9.28153723	108	26868	5.3	140	2.375	109	1	1	1	1	0	0	0	1	1	0	1460	0
438	0	90	2	0	0	1	1	1	1	0	0	NA	NA	NA	44.8570245	104	NA	4.1	135	2.275	98	1	1	1	1	1	0	1	1	1	1	14	1
439	0	88	1	1	0	1	1	1	0	0	0	0	0	0	40.62982077	115	NA	3.8	136	2.2	102	0	1	1	1	1	0	0	0	0	0	1109	1
440	0	81	1	0	0	1	1	1	1	0	0	0	0	0	25.30528552	83	NA	4.8	136	2.275	100	0	1	1	1	0	0	0	1	1	0	135	1
441	0	61	2	1	0	1	1	0	0	0	0	NA	NA	NA	5.948418127	113	NA	5.2	142	NA	110	0	0	1	1	0	0	0	0	0	1	1	1
442	0	75	1	0	0	1	1	1	1	0	0	0	0	0	57.19853153	93	NA	3.8	149	2.125	114	0	0	0	0	0	0	0	0	0	0	1257	1
443	0	64	1	0	1	1	1	1	1	0	1	0	0	0	54.2283832	122	NA	4	139	2.3	103	1	1	1	1	1	1	1	1	1	0	1460	0
444	0	60	2	1	0	1	1	1	0	0	0	1	1	0	15.15608593	102	NA	5.4	139	1.95	99	0	1	1	1	1	0	0	1	1	0	1460	0
445	1	79	1	1	0	1	1	0	1	0	0	1	0	1	51.95925213	149	NA	3.6	134	2.25	94	1	1	1	1	1	0	0	1	1	0	1460	0
446	0	79	2	0	1	0	1	1	0	0	0	NA	NA	NA	64.19522037	116	NA	3.2	141	2.175	104	1	1	1	1	0	0	1	1	1	0	1460	0
447	0	90	2	1	1	1	1	1	1	0	0	0	0	0	23.51605969	92	25466	4.5	140	2.3	102	0	1	1	1	1	0	0	1	1	1	32	1
448	0	77	1	1	0	1	0	1	1	0	1	1	1	0	48.23319314	134	NA	5.2	137	2.375	103	1	1	1	1	1	0	0	1	1	0	174	1
449	0	80	1	0	1	0	0	1	1	0	0	NA	NA	NA	61.91708742	89	NA	3.8	135	1.7	98	1	1	0	1	0	0	0	1	1	0	103	1
450	1	75	2	1	1	0	0	1	0	0	0	0	0	0	103.5840459	108	NA	4.6	127	2.4	94	1	1	0	1	0	1	0	1	1	1	7	1
451	0	70	1	1	1	1	0	1	1	0	0	0	0	0	58.00526477	121	NA	3	143	1.925	110	0	1	1	1	0	1	0	1	1	0	961	1
452	0	72	1	0	1	0	1	1	0	0	0	0	0	0	100.9970299	106	31563	4.2	145	2.175	112	1	1	1	1	1	0	1	1	1	1	34	1
453	0	65	1	1	0	0	0	0	1	0	1	0	0	0	64.58272637	140	NA	3.8	136	2.25	98	1	1	1	1	1	0	0	1	1	0	406	1
454	0	63	1	1	1	0	0	1	1	0	0	1	0	1	90.58388789	125	NA	4.1	137	1.9	106	1	1	1	1	1	0	0	1	1	0	1460	0
455	0	84	1	1	0	0	0	0	0	0	0	1	1	1	67.78242317	134	NA	4.4	134	2.2	100	1	1	1	1	1	0	0	1	1	0	1174	1
456	0	88	2	1	0	1	0	1	1	0	0	0	0	0	37.71856085	112	NA	3.8	142	2.325	104	1	1	1	1	0	0	0	1	1	0	450	1
457	1	82	2	0	0	1	1	1	1	0	0	0	0	0	21.57638658	73	7707	3.3	135	1.975	89	1	1	1	1	1	1	0	1	1	0	584	1
458	0	73	1	1	1	0	0	1	0	0	0	1	1	1	100.7146293	133	NA	3.6	139	2.025	108	1	1	1	1	1	0	0	1	1	0	1460	0
459	0	43	1	0	0	0	0	0	0	0	0	0	0	0	86.67998904	150	NA	4.3	142	2.2	101	1	1	1	1	0	0	0	1	1	0	1460	0
460	0	79	2	1	0	0	0	0	0	0	0	1	1	0	102.4972013	135	NA	3.3	141	1.975	101	1	1	1	1	1	0	0	1	1	0	1460	0
461	0	78	1	0	0	1	0	1	1	0	0	0	0	0	34.51668863	69	NA	5.6	131	1.875	98	0	0	0	0	0	0	1	1	1	0	1460	0
462	1	87	1	0	0	1	1	1	1	0	0	0	0	0	17.1323702	74	NA	4.8	130	1.925	93	1	1	1	0	0	0	0	1	1	1	46	1
463	0	64	2	1	1	1	1	1	1	0	0	0	0	0	59.32835609	114	NA	4.4	136	2.375	100	1	1	1	1	1	0	0	1	1	0	1460	0
464	1	65	1	0	0	1	0	1	1	0	0	0	0	0	35.81813078	103	NA	3.9	131	2.075	93	0	0	0	0	0	0	0	0	0	1	16	1
465	0	58	2	1	0	0	0	0	0	0	0	1	0	1	68.35103747	131	NA	4.1	140	1.3	105	1	1	1	1	1	0	1	1	1	1	62	1
466	0	80	2	0	1	1	1	1	1	0	0	0	0	0	45.94247886	85	NA	5.2	139	2	111	0	1	1	1	1	0	0	1	1	0	1460	0
467	0	70	2	1	0	1	0	1	1	0	0	0	0	0	29.5649723	109	NA	3.8	136	2	100	0	0	0	0	0	0	0	0	0	1	3	1
468	0	83	1	0	1	1	1	0	0	0	0	0	0	0	36.16249911	131	NA	4.8	142	2.025	105	0	1	1	1	0	0	0	1	1	1	9	1
469	0	81	2	0	1	1	0	1	1	0	0	0	0	0	30.65888352	102	NA	4.1	142	1.85	105	0	1	1	1	0	0	0	1	1	1	8	1
470	0	90	2	1	0	1	0	1	0	0	0	0	0	0	55.36121591	108	NA	3.8	137	2.125	99	0	0	0	0	0	0	0	0	0	0	912	1
471	0	85	1	1	0	1	0	1	0	0	0	0	0	0	51.19283125	99	NA	5.2	136	2.125	101	0	1	1	1	0	0	0	0	0	0	584	1
472	0	74	1	0	1	0	1	1	1	0	0	0	0	0	62.90479439	123	NA	4	145	2.125	107	0	1	1	1	0	0	0	1	1	0	1010	1
473	0	74	1	1	0	1	0	1	0	0	1	0	0	0	37.01495704	98	1373	4.5	142	2.3	110	1	1	0	1	1	0	0	0	0	0	1460	0
474	0	87	2	1	1	1	0	1	0	0	0	1	1	0	37.80617045	94	NA	3.6	140	2.05	106	1	1	1	1	1	0	0	1	1	0	1059	1
475	0	57	1	1	1	0	1	0	0	0	0	0	0	0	73.33363115	147	NA	3.6	140	2.1	102	1	1	1	1	1	0	1	1	1	0	1460	0
476	0	78	1	0	0	1	1	1	0	1	0	0	0	0	62.23613038	108	790	4.4	138	2.225	103	0	1	0	1	0	1	0	1	1	0	92	1
477	0	66	1	0	1	0	0	1	1	0	1	0	0	0	79.45944463	123	NA	4.3	137	2.075	107	1	1	1	1	1	0	0	1	1	0	1460	0
478	1	73	2	1	0	0	0	0	1	0	1	0	0	0	104.153955	129	NA	3.1	134	2.125	95	0	1	1	1	1	0	0	1	1	0	1460	0
479	0	70	2	0	1	1	1	0	1	0	0	0	0	0	43.03990646	124	NA	5.1	139	2.125	100	1	1	1	1	1	1	0	1	1	0	1015	1
480	0	76	2	0	1	1	1	1	0	0	0	0	0	0	23.06513052	113	NA	3.5	146	NA	112	1	1	1	1	1	1	0	1	1	0	1460	0
481	0	57	1	0	0	0	1	1	0	0	0	0	0	0	92.44309827	76	NA	5.2	137	2.05	108	1	1	1	1	0	0	0	1	1	0	772	1
482	0	72	2	1	1	1	0	0	1	0	0	1	0	1	51.89328863	161	NA	3.7	137	2.35	101	1	1	1	1	1	1	0	1	1	0	1460	0
483	0	82	2	1	1	0	1	1	1	0	0	0	0	0	125.5455294	103	387	4.5	138	1.85	104	1	1	1	1	1	0	0	1	1	0	873	1
484	0	74	1	1	0	1	1	1	0	0	0	0	0	0	42.0843719	114	NA	5.1	136	2.15	106	1	1	1	1	0	0	0	1	1	0	1020	1
485	0	53	1	0	1	0	0	1	1	0	0	NA	NA	NA	107.4778816	104	NA	4.7	141	2.15	107	1	1	1	1	1	0	0	1	1	0	1460	0
486	0	65	2	1	0	1	0	1	0	0	0	0	0	0	14.40684116	75	NA	4.3	138	2.375	102	0	0	0	0	0	0	0	0	0	1	49	1
487	0	66	2	0	1	0	1	1	0	0	0	0	0	0	131.201272	98	NA	4	139	2.1	108	0	1	1	1	0	0	1	1	1	0	1460	0
488	0	77	1	0	0	1	0	1	0	1	1	0	0	0	17.01572811	130	NA	4	138	2.1	106	1	0	0	1	0	0	0	0	0	0	179	1
489	0	77	1	1	0	1	1	1	0	0	0	0	0	0	44.7714198	111	NA	5.2	136	2.125	103	0	0	0	0	0	0	0	0	0	0	744	1
490	0	44	2	1	0	0	1	0	0	0	0	1	0	1	142.4572548	146	NA	4.2	135	2.375	98	1	1	1	1	1	0	0	1	1	0	1460	0
491	0	87	2	1	0	1	1	1	0	0	0	0	0	0	20.29694469	112	NA	4.1	141	2.175	104	0	1	1	1	1	1	0	1	1	0	1460	0
492	0	83	1	0	1	0	1	1	0	0	0	0	0	0	75.84729406	118	7937	3.8	138	1.95	102	1	1	1	1	0	0	0	1	1	0	334	1
493	0	88	1	0	1	0	0	1	1	0	1	0	0	0	67.14532853	108	NA	3.8	138	2.325	101	0	0	1	1	1	0	0	0	0	0	792	1
494	0	78	2	1	1	0	0	1	0	0	0	1	0	1	102.7626043	48	NA	2	148	1.925	127	1	1	1	1	1	0	1	1	1	0	1460	0
495	0	70	1	0	0	1	1	1	0	0	0	0	0	0	42.56180002	94	NA	4.7	139	2.2	100	1	1	1	1	0	1	0	1	1	1	8	1
496	0	71	1	1	1	1	0	0	0	0	0	1	1	1	57.83847996	149	NA	4	139	2.25	104	1	1	1	1	1	0	0	1	1	0	1460	0
497	1	90	1	0	1	0	1	1	1	0	0	0	0	0	96.5241242	110	5063	4.3	126	1.875	91	0	1	1	1	1	0	0	1	1	0	1460	0
498	0	49	2	0	0	0	0	1	0	0	0	0	0	0	94.52874827	104	NA	4.3	132	1.6	107	1	1	0	0	0	0	0	1	1	0	1460	0
499	0	60	1	1	0	0	0	1	0	0	0	0	0	0	65.64068166	107	NA	4.6	137	1.95	108	1	1	0	1	0	0	0	1	1	0	489	1
500	1	83	2	1	1	1	1	1	0	0	0	1	0	1	38.16912846	115	NA	7.1	132	2.3	97	0	0	0	0	0	0	0	0	0	0	1460	0
501	0	82	1	0	0	1	0	1	1	0	0	0	0	0	56.17176931	122	NA	3.8	138	2.125	101	1	1	1	1	0	0	1	0	1	0	1460	0
502	0	82	2	0	0	1	0	1	0	0	0	0	0	0	41.67945283	120	NA	4.4	140	2.25	102	0	0	0	0	0	0	0	0	0	0	1460	0
503	0	81	2	1	1	0	1	0	1	0	0	0	0	0	125.8586316	128	NA	3.8	141	1.8	111	0	1	0	1	0	1	0	1	1	1	36	1
504	0	83	1	0	1	1	0	0	0	0	0	0	0	0	38.49068327	134	NA	4.4	140	2.3	107	1	1	1	1	0	0	0	0	0	0	175	1
505	0	67	1	0	0	1	0	1	1	0	0	1	1	0	49.61470875	94	NA	4.1	145	2	110	1	1	1	1	1	0	1	1	1	0	1460	0
506	0	82	1	1	0	0	0	1	1	0	0	1	0	1	114.7534085	102	NA	3.6	137	1.925	102	0	0	0	0	0	0	0	0	0	0	1460	0
507	0	70	1	0	1	1	0	1	0	0	0	0	0	0	28.5886909	97	NA	4.8	142	2.15	113	0	1	0	1	0	1	0	0	0	0	1460	0
508	0	75	1	1	0	1	0	1	0	0	0	0	0	0	12.08548609	93	NA	4.7	142	2.175	111	1	1	1	1	1	1	0	1	1	0	421	1
509	0	79	1	0	0	1	0	1	1	0	0	0	0	0	51.95925213	94	NA	4.2	145	2.125	108	0	1	1	0	0	0	0	0	0	0	294	1
510	0	85	1	1	1	0	1	1	0	0	0	0	0	0	75.48156609	109	NA	4.1	139	2.425	100	1	1	1	1	0	1	0	1	1	0	1459	1
511	0	65	1	1	1	0	1	1	0	0	0	1	0	1	71.40430134	135	NA	3.8	137	2.025	99	0	0	0	0	0	0	0	0	0	0	1460	0
512	1	74	1	0	1	1	1	0	1	0	0	0	0	0	28.26800322	132	NA	4.1	133	2.25	91	1	1	1	1	0	0	0	1	1	0	932	1
513	0	76	2	1	0	1	0	1	1	0	0	1	0	1	46.42335594	111	NA	6.2	137	2.4	100	0	0	0	0	0	0	0	0	0	1	37	1
514	0	83	2	1	1	1	0	1	0	0	1	NA	NA	NA	56.2786922	120	NA	4	141	2.025	104	0	1	0	1	0	0	0	1	1	1	7	1
515	0	90	1	0	0	1	0	1	1	0	0	0	0	0	23.71417011	107	NA	4.3	143	2.55	106	0	1	1	1	0	0	0	1	1	1	15	1
516	0	72	1	1	0	1	0	1	0	0	0	0	0	0	52.94716293	105	NA	4.2	138	2.15	104	1	1	1	1	1	1	0	1	1	0	1460	0
517	0	59	2	1	0	0	0	1	1	0	0	1	1	0	68.11425882	106	NA	4.1	134	2.025	107	1	1	1	1	1	1	0	1	1	0	92	1
518	0	90	2	1	1	1	1	1	0	0	0	0	0	0	40.8992168	59	NA	5.8	141	2.15	104	0	0	0	0	0	0	0	0	0	0	715	1
519	0	81	2	1	0	1	0	1	1	0	0	1	0	1	26.96576436	122	NA	4.9	139	2.025	105	0	0	0	0	0	0	0	0	0	0	1460	0
520	0	76	2	0	1	0	1	1	0	0	1	0	0	0	74.12178087	117	NA	4.4	136	2.175	102	0	0	1	1	1	0	0	0	0	0	1460	0
521	0	80	1	1	0	1	0	0	0	0	0	0	0	0	36.43376236	122	NA	5.8	137	1.8	104	1	1	1	0	0	0	0	1	1	1	9	1
522	0	65	2	1	1	1	0	1	1	0	0	0	0	0	66.78817589	114	NA	3.8	138	1.475	108	1	1	0	0	0	1	0	1	1	0	1460	0
523	0	64	1	0	0	1	1	0	1	1	0	0	0	0	59.07011018	137	NA	4.2	137	2.1	100	1	1	1	1	0	0	0	1	1	1	7	1
524	0	78	1	0	0	1	1	0	1	0	0	0	0	0	11.71876261	124	NA	5.3	138	2.225	99	1	1	1	1	1	0	0	0	0	1	54	1
525	1	90	2	0	0	0	0	0	1	0	0	0	0	0	99.82034743	137	NA	4.2	124	2.15	89	1	1	0	1	0	1	0	1	1	1	11	1
526	1	78	1	0	0	1	1	1	1	0	0	0	0	0	18.71074455	118	NA	3.4	135	2.35	94	0	1	1	1	0	0	1	1	1	0	490	1
527	0	70	1	1	0	1	0	1	0	0	0	1	0	1	18.49709465	98	NA	5.5	137	2.05	103	0	1	1	1	1	0	0	1	1	1	12	1
528	0	78	2	1	0	0	0	1	0	0	0	0	0	0	64.36144548	111	NA	3.9	138	2.375	100	1	1	1	0	0	0	0	1	1	1	42	1
529	0	79	2	1	1	1	1	1	1	0	0	NA	NA	NA	41.99599945	112	NA	3.6	143	2.15	102	1	1	1	1	1	1	0	1	1	0	1460	0
530	0	52	1	1	0	0	0	1	0	0	0	1	0	1	94.18210863	127	NA	4.5	139	1.925	106	1	1	1	1	1	0	0	1	1	0	1460	0
531	0	90	2	0	1	1	0	0	1	0	0	NA	NA	NA	37.54688106	136	1549	3.7	136	2.175	99	0	0	1	1	0	0	0	1	1	0	1460	0
532	0	81	1	0	0	0	0	1	0	1	0	0	0	0	68.28468758	103	NA	4.7	145	2.25	100	0	0	0	0	0	0	0	0	0	0	168	1
533	1	77	2	1	1	0	1	0	0	0	0	1	1	0	64.53025427	164	NA	4.7	138	2.4	94	1	1	1	1	1	0	0	1	1	0	1460	0
534	0	62	1	1	0	0	0	1	0	0	0	1	0	1	145.1011613	134	NA	3.9	139	1.825	107	0	0	0	0	0	0	0	0	0	0	1460	0
535	0	86	2	0	0	1	0	0	1	0	0	0	0	0	28.35497006	127	23151	3.6	144	2.625	106	1	1	0	1	0	0	1	1	1	0	1460	0
536	0	86	1	1	0	1	1	1	1	0	0	0	0	0	35.90278209	122	NA	3.6	152	2.7	119	1	1	1	1	0	1	0	1	1	1	30	1
537	1	84	1	1	0	0	0	1	1	0	1	0	0	0	67.78242317	133	NA	4.3	136	2.25	97	0	1	1	1	0	1	0	1	1	0	1069	1
538	0	57	1	0	0	0	1	1	0	0	0	0	0	0	123.5455794	114	NA	3.4	139	2.175	109	0	0	0	0	0	0	0	0	0	0	1460	0
539	0	84	2	1	0	1	0	0	1	0	0	0	0	0	56.14203549	131	NA	4.1	140	1.95	99	1	1	1	1	0	0	0	1	1	0	196	1
540	0	62	1	1	0	0	1	1	0	0	0	1	0	1	104.1097938	106	NA	4.2	138	2.025	104	0	0	0	0	0	0	0	0	0	0	1460	0
541	0	73	2	1	1	1	1	0	0	0	0	0	0	0	39.17694399	111	34408	5	139	2.15	106	1	1	1	1	1	1	0	1	1	0	708	1
542	0	79	1	0	1	1	1	0	0	0	0	0	0	0	47.98277176	146	NA	3.5	150	2.3	116	1	1	1	1	1	1	0	1	1	0	1460	0
543	0	74	2	0	1	1	0	1	0	0	1	0	0	0	36.0789174	97	NA	4	139	2.075	108	1	1	1	1	1	1	0	1	1	1	14	1
544	0	90	2	1	0	1	0	1	0	0	0	0	0	0	16.20310814	86	NA	4.9	140	1.725	107	0	0	0	0	0	0	0	0	0	1	6	1
545	1	80	1	0	0	1	1	1	0	0	0	0	0	0	36.43376236	119	NA	6	125	1.8	91	0	0	0	0	0	0	0	0	0	1	4	1
546	0	58	1	0	0	0	0	0	0	0	0	0	0	0	92.11730117	144	NA	4.6	140	2.25	104	1	1	1	1	1	0	0	1	1	0	1460	0
547	0	82	2	0	1	1	1	1	0	0	1	0	0	0	38.26316445	91	NA	4.1	140	2.975	103	1	1	1	1	1	1	0	1	1	1	12	1
548	0	90	2	1	0	1	0	1	0	1	0	NA	NA	NA	26.39513968	112	NA	4.4	142	2.125	101	0	1	1	1	1	1	0	1	1	1	10	1
549	0	77	1	0	0	0	0	1	1	0	0	0	0	0	62.39936484	100	NA	3.4	141	1.95	101	0	1	1	1	0	0	0	1	1	0	690	1
550	0	82	1	0	0	1	1	1	1	0	0	0	0	0	44.20325719	103	13779	5.6	135	2.2	100	0	1	1	1	1	0	0	1	1	1	6	1
551	0	77	2	1	0	0	0	0	0	0	0	0	0	0	64.53025427	132	NA	4	141	NA	104	0	0	0	0	0	0	0	0	0	1	4	1
552	1	69	2	0	0	1	1	1	1	0	0	NA	NA	NA	17.8077937	104	NA	5.4	135	2.35	95	0	0	0	0	0	0	0	0	0	0	331	1
553	0	65	2	0	1	1	1	1	1	0	0	0	0	0	37.04129189	107	NA	4.9	139	2.075	109	0	1	1	1	1	0	0	1	1	0	1406	1
554	0	65	1	1	0	1	0	1	1	0	0	0	0	0	29.02202821	113	NA	4.7	146	2.05	114	0	0	0	0	0	0	0	0	0	0	164	1
555	0	81	2	1	1	0	0	0	0	0	0	1	0	1	63.87023804	122	NA	3.8	130	1.85	98	1	1	1	1	1	0	1	1	1	0	304	1
556	0	84	1	0	0	0	0	1	1	0	0	0	0	0	85.44534217	125	NA	4.3	141	2.325	105	1	1	1	0	0	0	0	1	1	0	970	1
557	0	80	1	1	0	1	0	0	0	0	0	1	0	1	44.42538671	127	NA	3.9	140	2	109	1	1	1	1	1	0	0	1	1	0	1460	0
558	0	76	1	0	1	1	1	1	1	0	0	1	1	0	26.8216206	108	8368	5.8	141	2.325	105	1	1	1	1	1	1	0	1	1	0	299	1
559	0	73	2	1	1	0	0	1	1	0	0	1	0	1	74.73025495	109	NA	4.3	142	1.8	114	0	1	1	1	1	0	0	1	1	0	1460	0
560	0	55	2	1	1	0	0	1	0	0	0	1	0	1	92.33791956	109	NA	3.7	138	1.725	109	0	0	0	0	0	0	0	0	0	0	1460	0
561	0	56	2	1	1	1	1	1	0	0	0	0	0	0	29.06384204	109	NA	5	134	2.375	99	1	1	1	1	0	0	0	1	1	0	1460	0
562	0	88	1	1	0	1	1	1	1	0	0	1	1	0	11.97558356	110	NA	4.2	137	2.25	99	0	1	1	1	1	0	0	1	1	1	27	1
563	0	54	1	1	1	1	0	0	1	0	0	1	1	0	56.13132032	146	NA	3.4	139	2.025	108	1	1	1	1	1	0	0	1	1	0	1460	0
564	0	87	1	1	0	1	1	1	0	0	0	0	0	0	38.12466753	128	NA	4	139	1.875	109	1	1	1	1	0	1	0	1	1	0	1007	1
565	0	81	2	0	1	0	0	1	1	0	0	0	0	0	73.16924027	122	NA	4.3	140	2.375	107	1	1	1	1	0	0	0	1	1	0	1460	0
566	1	64	1	0	0	1	1	0	0	0	0	0	0	0	7.255921315	138	NA	6.2	137	2.475	94	0	1	1	1	0	0	0	0	0	0	237	1
567	0	88	2	1	0	1	0	1	0	0	0	0	0	0	23.6235848	100	NA	5.8	148	2.275	113	0	0	0	0	0	0	0	0	0	0	213	1
568	1	90	2	0	0	1	1	NA	1	0	0	0	0	0	23.51605969	NA	NA	3.7	128	2.025	89	0	0	0	1	1	0	0	0	0	1	1	1
569	0	77	1	0	0	1	0	1	1	0	0	0	0	0	52.2304267	91	NA	4	137	2.1	100	0	1	1	1	1	0	0	1	1	1	22	1
570	0	64	1	0	0	1	1	1	0	0	1	0	0	0	79.95735322	111	NA	3.9	141	1.9	109	0	1	0	1	1	0	0	1	1	0	1460	0
571	0	55	2	0	0	1	0	1	0	0	0	0	0	0	33.16539455	117	NA	2.8	136	1.8	101	1	1	1	1	0	1	0	1	1	1	24	1
572	1	64	1	1	0	1	1	1	1	0	0	0	0	0	35.93104056	98	NA	5.6	133	2.175	91	0	1	0	1	0	0	0	1	1	0	1460	0
573	0	57	2	1	1	1	1	1	1	0	0	0	0	0	24.45223045	90	NA	4.4	138	2.05	98	1	1	0	1	0	1	0	1	1	0	1460	0
574	0	61	1	1	0	1	0	1	1	0	0	0	0	0	29.39863828	88	NA	3.8	135	1.95	100	1	1	1	1	1	0	0	1	1	0	290	1
575	0	81	2	1	1	1	1	1	0	0	0	0	0	0	38.35859024	98	17756	4.6	138	2.125	102	1	1	1	1	0	0	0	1	1	0	193	1
576	0	68	1	1	0	1	1	1	0	0	0	0	0	0	9.442231431	117	NA	4.6	139	2.3	104	1	1	1	1	0	0	0	0	0	0	1460	0
577	0	82	2	1	0	0	0	1	0	0	0	0	0	0	85.14702907	128	NA	2.8	142	NA	104	0	0	0	1	0	0	0	0	0	1	1	1
578	0	71	1	0	0	0	0	1	0	1	0	0	0	0	63.43549622	110	12774	5.1	144	2.025	106	0	1	1	1	1	1	0	1	1	0	692	1
579	0	62	1	1	0	0	0	1	0	0	0	1	1	0	104.1097938	139	NA	3.1	141	1.975	98	1	1	1	1	1	0	0	1	1	0	902	1
580	1	85	1	0	1	1	1	1	1	0	0	0	0	0	85.24031509	113	NA	3.9	136	2.05	93	1	1	1	1	1	0	0	1	1	0	969	1
581	0	73	1	1	0	0	1	0	0	0	0	1	1	0	100.7146293	150	NA	3.9	141	2.075	106	1	1	1	1	1	0	0	1	1	0	1460	0
582	0	85	1	1	0	1	0	1	1	0	0	0	0	0	55.76353201	115	NA	3.9	153	2.15	111	0	1	1	1	0	0	0	1	1	1	11	1
583	0	75	2	1	0	1	0	1	0	0	0	1	0	1	57.44859517	111	NA	3.3	142	2.25	108	1	1	1	1	1	0	0	1	1	0	102	1
584	1	74	1	1	1	1	1	0	1	0	0	1	1	0	52.65348871	147	NA	4.4	132	2.25	95	0	0	1	1	1	0	0	0	0	1	2	1
585	0	81	2	0	1	1	0	1	0	1	0	0	0	0	56.5580452	119	NA	3.4	141	2.275	102	0	0	0	0	0	0	0	0	0	0	1460	0
586	0	83	1	1	0	1	0	0	1	0	0	0	0	0	47.50406544	144	NA	3.4	140	2.225	100	1	1	1	1	1	0	0	1	1	1	5	1
587	0	78	1	1	0	1	1	1	1	0	0	0	0	0	34.51668863	116	NA	4.4	143	2.2	103	1	1	1	1	1	0	1	1	1	0	405	1
588	0	69	2	1	0	1	0	1	0	0	0	1	0	1	58.42927319	110	NA	3.8	141	2.175	107	1	1	1	1	1	0	0	1	1	0	123	1
589	0	84	2	1	0	0	0	1	0	0	0	1	0	1	84.7315237	106	NA	4.1	132	1.925	101	1	1	0	1	1	0	0	1	1	0	1460	0
590	1	78	1	1	0	0	1	1	0	0	0	1	0	1	68.80984526	106	NA	4.6	130	2.225	97	1	1	1	1	1	0	0	1	1	0	152	1
591	0	82	2	0	0	0	0	1	0	0	0	0	0	0	72.98721501	108	NA	4.4	141	1.95	105	1	1	0	1	0	0	0	1	1	0	146	1
592	0	60	2	1	1	0	1	1	0	0	0	0	0	0	108.3841068	123	NA	3.4	140	2.15	104	1	1	1	1	1	0	0	1	1	0	1460	0
593	0	52	2	0	0	1	1	1	0	0	0	0	0	0	11.81240938	60	NA	4.9	140	2.1	109	0	1	1	1	1	0	0	1	1	0	1460	0
594	0	69	2	0	0	1	1	1	0	0	0	0	0	0	22.34583365	94	NA	3.3	143	1.875	113	0	0	0	0	0	0	0	0	0	0	248	1
595	0	78	1	1	0	1	0	1	0	0	0	1	0	1	44.6542994	123	NA	3.8	135	1.9	101	0	0	0	0	0	0	0	0	0	0	1460	0
596	0	79	2	0	1	0	1	1	0	0	0	0	0	0	64.19522037	109	NA	4	143	2.55	108	1	1	1	1	1	0	0	1	1	0	1460	0
597	1	73	2	0	0	0	0	1	0	0	0	0	0	0	104.153955	78	NA	4.1	129	2.125	89	1	1	1	1	1	0	0	1	1	1	14	1
598	0	87	2	1	1	1	0	1	0	0	0	0	0	0	30.21735077	92	NA	5.1	140	2.025	112	0	1	1	1	1	0	0	1	1	1	21	1
599	1	67	1	0	0	1	0	1	0	0	0	0	0	0	10.84952628	93	23076	3.5	134	1.875	96	0	0	1	1	1	0	0	1	1	0	152	1
600	0	58	1	1	0	1	1	1	0	0	0	0	0	0	13.03319176	105	26624	5.8	135	2.325	104	0	1	1	1	0	1	0	1	1	0	1460	0
601	0	76	2	1	1	1	0	1	0	0	0	0	0	0	17.46189298	111	NA	4	136	2.025	98	0	1	1	1	0	1	0	1	1	0	1460	0
602	0	85	1	1	0	0	0	1	0	1	0	0	0	0	136.0988199	117	NA	4.2	144	1.925	112	1	1	0	0	0	0	0	0	0	1	11	1
603	0	79	1	1	1	1	0	1	1	1	0	0	0	0	44.53897157	107	15939	3.8	143	2.075	107	1	1	1	1	0	1	0	1	1	0	1460	0
604	1	90	2	1	0	1	1	1	1	0	0	0	0	0	11.86138355	89	NA	4.1	132	2.025	96	0	1	1	1	0	0	0	1	1	1	10	1
605	0	90	2	1	1	0	0	1	1	0	1	0	0	0	123.1953271	117	NA	3.4	141	1.975	104	1	1	1	1	0	0	0	1	1	1	49	1
606	0	77	2	0	0	1	1	1	1	0	1	0	0	0	51.1908185	115	NA	3.9	140	2.3	101	1	1	1	1	0	0	0	1	1	0	586	1
607	0	74	1	1	0	1	0	1	0	0	0	0	0	0	23.66129646	97	NA	4.3	143	2.1	109	0	1	1	1	0	0	1	1	1	0	325	1
608	0	57	2	0	0	1	1	1	0	0	0	0	0	0	35.31179494	93	NA	4.3	135	2.5	98	0	0	0	0	0	0	0	0	0	0	924	1
609	0	61	1	0	0	0	0	1	1	0	0	0	0	0	104.4540161	111	NA	4	136	1.85	112	1	1	1	1	0	0	0	1	1	0	1460	0
610	0	90	2	1	0	1	0	0	1	0	0	0	0	0	49.59506473	130	NA	3.7	143	2.075	106	0	0	0	0	0	0	0	0	0	0	442	1
611	1	70	2	0	0	1	0	1	1	0	0	NA	NA	NA	22.28065863	97	NA	3.2	142	2.65	95	1	1	1	0	0	0	1	1	1	0	1460	0
612	0	85	1	0	0	0	0	1	0	0	0	0	0	0	75.48156609	113	NA	4.9	142	2.1	106	0	0	0	0	0	0	0	0	0	0	179	1
613	0	85	2	1	1	0	0	1	0	1	0	1	1	0	63.2483138	80	NA	4.4	140	2.1	105	1	1	1	1	1	1	0	1	1	0	1295	1
614	0	61	1	1	0	0	0	0	0	0	0	1	0	1	72.33089335	150	NA	5.4	136	2.15	101	0	1	1	1	1	0	0	0	0	0	1460	0
615	0	79	1	0	0	0	0	1	1	0	0	0	0	0	99.11258417	108	4414	4.5	142	2.3	100	0	0	0	0	0	0	0	1	1	1	23	1
616	0	65	1	1	0	0	1	0	1	0	0	1	1	1	90.01101871	138	NA	5.1	132	2.2	99	1	1	1	1	1	0	0	1	1	0	1460	0
617	0	75	2	1	0	0	0	1	1	0	0	1	1	0	74.32134629	111	NA	3.6	140	2.225	104	1	1	0	1	0	0	0	1	1	0	1370	1
618	0	68	1	0	1	0	0	1	0	0	0	0	0	0	142.4056079	119	NA	3.4	139	2.125	104	1	1	1	1	0	0	0	0	0	0	1317	1
619	0	61	1	1	1	0	1	1	1	0	0	0	0	0	80.74041693	130	NA	4.3	140	NA	100	0	0	0	0	0	0	0	0	0	0	1460	0
620	0	78	1	1	0	1	0	1	0	0	0	0	0	0	48.10701686	119	NA	3.8	141	2.325	106	0	1	1	1	0	1	0	0	0	0	1170	1
621	1	72	1	1	0	1	1	1	0	0	0	1	0	1	35.08212022	126	NA	4	129	2.35	90	1	1	1	1	1	0	0	1	1	0	1460	0
622	0	83	2	1	1	1	0	1	0	0	0	1	0	1	45.60041959	105	NA	4.5	140	2.2	107	0	0	0	0	0	0	0	0	0	0	1460	0
623	0	67	1	0	1	1	1	1	0	0	0	0	0	0	46.05378183	117	NA	4.9	138	2.275	105	1	1	1	1	1	1	0	1	1	0	1460	0
624	1	75	1	0	0	0	0	0	1	0	0	0	0	0	77.4239827	168	NA	4.8	136	2.425	94	1	1	0	0	0	0	1	1	1	0	342	1
625	0	84	1	1	0	0	0	1	1	0	0	NA	NA	NA	61.30686256	105	15038	4.3	141	2.3	104	0	1	1	1	0	0	0	1	1	0	1460	0
626	0	67	2	1	1	1	0	0	0	0	0	1	1	0	58.77919914	157	NA	4.1	140	2.15	103	1	1	1	1	1	0	0	0	0	0	1460	0
627	1	75	2	0	0	1	1	0	0	0	0	0	0	0	10.96603763	138	70000	5	137	2.4	92	1	1	1	1	0	1	0	0	0	1	24	1
628	0	77	2	1	0	0	0	0	1	0	0	1	0	1	103.0321327	122	NA	4.4	141	1.975	109	1	1	1	1	1	1	0	1	1	0	1460	0
629	0	74	2	0	0	1	1	1	1	1	1	0	0	0	23.19033577	105	NA	5.1	144	1.925	103	0	0	1	0	0	1	0	1	1	1	15	1
630	0	47	1	1	1	0	1	0	0	0	0	1	0	1	68.97662189	138	NA	3.5	145	2.125	107	0	0	0	0	0	0	0	0	0	0	1460	0
631	0	83	2	0	1	1	0	1	0	0	0	0	0	0	35.24801656	105	NA	7.3	141	1.95	105	1	1	1	1	1	0	0	1	1	0	1460	0
632	1	90	2	1	0	1	1	0	1	0	0	1	1	0	24.87808831	135	NA	4.6	139	2.1	97	1	1	1	1	1	1	1	1	1	0	1460	0
633	0	86	2	1	1	1	0	1	0	0	0	1	0	1	45.27291995	111	NA	4.5	140	2.45	106	1	1	1	1	1	0	0	1	1	0	1460	0
634	0	59	1	1	0	1	0	1	0	0	0	1	0	1	32.72458986	111	NA	5.3	136	2.1	105	0	1	1	1	1	0	0	1	1	0	125	1
635	0	81	2	0	1	1	1	1	0	0	0	0	0	0	25.41591654	103	NA	4.3	142	2.3	102	0	1	1	1	1	0	0	1	1	0	1174	1
636	0	74	2	1	1	0	1	0	0	0	0	1	0	1	65.05294385	124	NA	3.4	140	2.15	102	1	1	1	1	1	0	0	1	1	1	29	1
637	0	71	1	1	0	0	0	1	1	0	0	0	0	0	141.163025	120	NA	3.3	141	2.1	104	0	1	1	1	1	0	0	1	1	0	1396	1
638	1	68	2	0	1	1	1	1	1	0	1	0	0	0	39.7453007	111	NA	5	128	2.05	94	1	0	1	1	1	0	0	0	0	1	7	1
639	0	76	2	1	0	1	0	1	0	0	0	0	0	0	38.85795465	116	NA	3.7	133	1.875	98	1	1	1	1	0	0	1	1	1	0	443	1
640	0	75	1	1	1	1	0	1	0	0	0	0	0	0	20.98186619	114	NA	3.4	143	2.175	109	1	1	1	1	1	0	0	0	0	0	1460	0
641	0	78	1	0	0	0	0	1	0	0	0	0	0	0	76.80999554	95	NA	4.4	142	2.175	110	1	1	1	0	1	0	0	1	1	1	69	1
642	0	82	2	0	0	1	1	1	0	0	0	0	0	0	14.73905239	116	NA	4	148	2.375	113	0	1	1	1	1	0	0	1	1	0	954	1
643	0	90	1	1	1	1	0	1	0	1	0	NA	NA	NA	37.86319376	81	NA	4.5	139	2.15	102	0	1	1	1	0	0	0	1	1	1	39	1
644	0	74	1	1	0	1	0	1	1	0	0	0	0	0	42.0843719	79	NA	4.7	137	2.025	106	1	1	1	1	1	1	0	1	1	0	103	1
645	0	84	1	0	0	1	0	1	1	0	0	0	0	0	30.45990016	100	43221	5.1	139	NA	103	0	1	1	1	0	0	0	1	1	1	1	1
646	0	87	2	1	1	1	1	1	0	0	0	0	0	0	37.80617045	121	NA	3.6	136	1.9	99	1	1	1	1	1	0	0	1	1	0	649	1
647	0	61	1	1	1	1	1	1	0	0	0	0	0	0	28.04582486	123	NA	4.3	142	2.125	108	1	1	1	1	0	1	0	1	1	0	1460	0
648	1	76	2	1	1	1	0	1	0	0	0	0	0	0	46.42335594	84	NA	4.2	127	2	92	1	1	1	1	1	0	0	1	1	0	1460	0
649	0	63	1	1	1	0	1	0	0	0	0	1	0	1	90.58388789	145	NA	4.1	132	2.2	98	1	1	1	1	1	0	0	0	0	0	1460	0
650	0	73	2	1	1	0	1	0	1	0	0	0	0	0	65.232865	124	NA	4.4	141	2.5	105	1	1	1	1	1	1	0	1	1	0	1460	0
651	0	90	1	1	0	0	0	1	0	0	0	0	0	0	84.25697421	113	NA	4.3	138	1.85	101	0	1	1	1	0	0	0	1	1	1	28	1
652	0	85	1	1	0	1	0	1	0	0	0	0	0	0	47.27500564	96	NA	5.9	158	2.025	130	0	0	1	1	0	0	0	0	0	1	8	1
653	0	81	1	1	0	1	1	1	0	0	0	1	0	1	23.23111834	104	NA	3.3	145	1.975	102	0	0	0	0	0	0	0	0	0	1	30	1
654	0	90	2	1	0	1	0	1	0	0	1	0	0	0	49.59506473	108	NA	5	139	2.1	107	1	1	1	1	1	0	1	1	1	0	492	1
655	0	61	2	1	0	0	0	1	0	0	0	0	0	0	133.3163786	109	NA	2.9	139	1.825	110	0	1	1	1	1	0	0	0	0	0	1460	0
656	1	59	1	1	1	0	1	1	0	0	0	0	0	0	122.683695	134	NA	3.5	128	2.375	94	0	1	1	1	0	0	0	1	1	0	1460	0
657	0	69	1	1	0	1	1	1	1	0	0	0	0	0	49.3193411	106	NA	4.4	137	2.05	105	0	1	0	1	0	0	0	0	0	0	1460	0
658	0	90	2	1	1	1	0	1	1	0	0	NA	NA	NA	40.8992168	114	NA	4.2	137	2.225	102	1	1	1	1	1	0	0	1	1	0	1460	0
659	0	77	2	0	1	1	0	1	0	0	0	0	0	0	16.08278678	101	NA	4.6	135	2.2	104	0	0	0	0	0	0	0	1	1	1	13	1
660	0	80	1	0	1	1	0	0	0	0	0	0	0	0	56.45404282	144	NA	3.7	139	2	101	1	1	1	1	0	0	0	0	1	0	1460	0
661	0	67	2	0	0	1	1	1	1	0	0	0	0	0	34.17190612	112	NA	4.1	144	2.35	104	1	1	1	0	0	1	0	1	1	0	1043	1
662	0	86	1	1	0	1	0	0	1	0	1	0	0	0	51.07142849	145	NA	4.2	134	2.025	98	0	1	1	1	0	0	0	1	1	1	31	1
663	1	90	2	0	0	1	1	1	1	0	0	NA	NA	NA	16.20310814	113	45749	3.5	138	2.475	94	0	1	0	1	1	1	0	1	1	0	802	1
664	0	67	2	1	0	0	0	0	0	0	0	0	0	0	76.04275093	151	NA	4	145	2.075	107	1	1	0	1	0	0	0	1	1	0	1460	0
665	1	43	1	1	1	0	0	0	0	0	0	1	1	0	86.67998904	162	NA	3.8	137	2.15	97	1	1	1	1	1	0	0	0	0	0	1460	0
666	0	85	2	0	1	0	0	0	0	0	0	NA	NA	NA	124.6331072	143	NA	4.6	143	2.175	103	0	0	0	0	0	0	0	0	0	0	1460	0
667	0	69	1	0	1	0	1	1	1	0	0	0	0	0	78.7456512	103	NA	4.8	139	2.275	102	0	0	0	0	0	0	0	0	0	0	1427	1
668	1	84	1	1	0	1	0	1	0	0	0	1	1	1	43.98755159	121	NA	3.8	136	1.925	89	0	1	1	1	1	0	0	1	1	1	5	1
669	0	62	1	1	1	1	1	1	0	0	0	0	0	0	25.57782711	93	NA	3.8	141	2.125	105	1	1	1	1	0	0	0	1	1	0	107	1
670	0	77	1	1	1	1	0	1	0	0	0	0	0	0	52.2304267	106	NA	3.8	141	2.125	106	1	1	1	1	1	1	0	1	1	0	1460	0
671	0	35	1	1	0	0	0	0	0	0	0	1	1	0	102.0636923	142	NA	4.2	143	2.175	107	1	1	1	1	1	0	0	1	1	0	1460	0
672	0	68	2	1	0	1	1	1	0	0	0	0	0	0	34.06928978	97	NA	4.7	137	1.95	106	0	0	0	0	0	0	0	0	0	0	551	1
673	1	76	2	0	1	1	1	0	0	0	1	0	0	0	27.31681332	143	NA	4.3	137	2.275	92	0	1	1	1	1	0	1	1	1	0	474	1
674	0	82	2	1	0	1	0	1	1	0	0	1	1	0	50.54119181	124	NA	4.5	136	2.35	103	1	1	1	1	1	1	0	1	1	1	35	1
675	1	87	2	0	1	1	0	1	1	0	1	0	0	0	55.74352666	95	1237	4	132	2.025	96	1	1	1	1	0	1	0	1	1	1	58	1
676	0	43	1	1	0	0	0	0	0	0	0	0	0	0	130.8204713	147	NA	3.7	140	2.1	110	1	1	1	1	0	0	0	1	1	0	1460	0
677	0	79	1	0	1	1	0	1	1	0	0	0	0	0	34.42754302	131	NA	3.9	139	2.05	102	1	1	1	1	1	0	0	1	1	0	1460	0
678	0	78	2	1	1	1	0	1	1	0	0	0	0	0	28.92258954	125	NA	3.9	138	2.225	101	0	0	0	0	0	0	0	0	0	0	1091	1
679	0	81	2	1	0	1	0	1	0	0	0	0	0	0	8.828420401	100	NA	5.4	130	1.9	103	0	1	1	0	0	0	0	0	0	1	28	1
680	0	88	2	0	0	1	1	1	1	0	0	0	0	0	10.61590897	98	29048	4.5	138	1.75	107	0	0	0	1	0	0	0	1	1	1	16	1
681	0	75	1	1	1	0	0	0	1	0	0	1	1	0	100.1635395	145	NA	4.1	135	2.05	100	1	1	1	1	1	0	1	1	1	1	44	1
682	0	80	2	1	0	1	0	1	1	0	0	1	0	1	45.94247886	117	NA	4.9	141	2.325	112	1	1	1	1	1	0	0	1	1	0	263	1
683	1	74	2	0	0	1	0	1	0	0	0	0	0	0	8.593992134	100	NA	4	138	2.175	95	0	1	0	1	0	0	0	0	0	0	1460	0
684	0	85	1	1	1	1	1	1	0	0	1	0	0	0	35.9881272	114	NA	4.4	140	2.175	106	1	1	1	1	1	1	0	1	1	0	749	1
685	0	88	2	1	0	1	0	0	1	0	0	1	0	1	23.6235848	120	NA	4.6	141	2.275	101	1	1	1	1	1	1	0	1	1	0	1460	0
686	0	70	1	0	0	1	0	1	0	0	1	0	0	0	35.28331867	79	NA	5.1	137	2.175	106	1	1	1	1	0	0	0	1	1	0	753	1
687	0	86	1	0	1	0	0	1	0	1	0	NA	NA	NA	61.01471692	111	6808	4.2	135	2.175	100	1	1	1	1	1	0	1	1	1	0	221	1
688	0	84	1	1	1	1	0	1	1	0	1	0	0	0	55.89765908	139	NA	3.3	139	2.35	101	0	1	0	1	1	0	0	1	1	1	86	1
689	0	86	1	0	1	1	0	1	1	0	0	0	0	0	43.77793767	108	NA	4.8	141	2.4	102	1	1	1	1	0	0	0	1	1	1	8	1
690	0	84	1	0	0	1	0	1	1	0	0	0	0	0	41.01532846	80	NA	4.3	134	2.025	99	0	1	0	0	0	0	0	1	1	1	58	1
691	0	85	2	1	0	1	0	1	1	0	1	0	0	0	21.41957674	122	NA	4.1	134	2.05	104	0	1	0	1	0	0	0	1	1	1	4	1
692	0	86	2	1	1	1	0	1	0	0	0	NA	NA	NA	55.87450181	100	NA	4.6	138	2.375	101	1	1	0	1	0	0	0	1	1	0	183	1
693	0	90	2	1	0	1	0	0	1	0	0	NA	NA	NA	40.8992168	139	NA	4.2	137	1.975	100	0	1	0	1	0	1	0	1	1	0	178	1
694	0	74	2	0	0	1	0	0	0	0	0	0	0	0	46.67535744	123	NA	4.1	145	2	108	0	0	0	0	0	0	0	0	0	0	1460	0
695	0	90	2	1	0	0	0	1	0	0	0	0	0	0	83.55308348	86	NA	4.7	135	2.15	100	1	1	1	1	1	0	0	1	1	0	1460	0
696	0	83	1	1	0	0	0	1	0	0	0	1	0	1	85.65332676	103	NA	4.1	140	2.05	102	1	1	1	1	1	1	0	1	1	0	375	1
697	0	55	1	0	0	0	1	1	1	0	0	0	0	0	106.6727456	131	NA	4.1	140	2.1	106	1	1	1	1	0	0	0	1	1	0	1460	0
698	0	60	1	1	0	1	0	1	0	0	0	1	1	0	28.14008924	125	NA	4.7	139	1.9	99	1	1	1	1	1	1	0	1	1	0	378	1
699	0	69	1	1	0	1	0	1	0	0	0	0	0	0	5.460591811	115	NA	5.8	140	2.175	102	1	1	1	1	1	0	0	1	1	0	322	1
700	1	54	1	1	1	0	1	0	0	0	0	0	0	0	67.05973811	140	NA	5	130	1.925	90	1	1	1	1	1	0	0	1	1	0	348	1
701	1	52	2	1	0	1	1	0	0	0	0	0	0	0	7.398252962	138	NA	5.4	139	2.025	96	1	1	1	1	1	0	0	0	0	1	21	1
702	0	71	1	1	0	1	0	1	1	0	0	0	0	0	22.03482326	80	NA	5.7	137	2.425	110	1	1	1	1	1	0	0	1	1	0	1460	0
703	1	73	1	1	0	0	0	0	0	1	0	0	0	0	77.84996177	154	NA	3.8	136	2.025	93	1	1	1	1	0	0	0	1	1	0	900	1
704	0	90	2	1	1	1	0	1	0	0	0	1	1	0	37.54688106	98	NA	5	137	2.425	100	1	1	1	1	1	0	0	1	1	0	93	1
705	0	87	1	1	1	0	0	1	0	0	0	0	0	0	97.19069572	115	NA	4	138	2.05	105	1	1	1	1	1	1	0	1	1	0	1460	0
706	0	77	2	1	1	1	0	1	0	0	0	1	1	0	38.75497661	100	NA	3.1	138	1.9	102	1	1	1	1	1	0	0	1	1	1	40	1
707	0	65	1	0	0	0	1	1	0	0	0	0	0	0	64.58272637	126	NA	4	144	2.3	111	1	1	1	1	1	0	0	0	0	0	1460	0
708	0	54	2	0	0	1	1	0	0	0	0	0	0	0	49.75832568	135	NA	4.4	140	2.45	107	0	1	1	0	0	0	0	1	1	0	944	1
709	0	80	2	1	0	1	0	1	0	0	0	1	0	1	41.88889977	112	NA	4.3	134	1.925	103	0	0	0	0	0	0	0	0	0	1	6	1
710	0	85	1	0	0	1	0	1	0	0	1	0	0	0	17.2134458	106	NA	4.7	138	2.05	105	0	1	1	0	1	0	0	0	0	0	1460	0
711	0	75	2	1	0	1	0	1	1	0	0	0	0	0	51.46503285	109	NA	4.7	136	2.15	99	1	1	1	1	0	0	0	1	1	0	106	1
712	0	48	1	1	0	0	0	0	0	0	0	1	0	1	68.68245576	153	NA	4.1	138	1.9	106	0	0	0	0	0	0	0	0	0	0	1460	0
713	1	72	1	1	0	1	1	1	0	0	0	1	1	0	78.06825058	91	NA	4.2	135	2.125	93	1	1	1	1	1	0	0	1	1	1	84	1
714	0	90	2	1	0	0	0	0	0	0	0	1	1	0	71.62090016	123	NA	4	139	2.3	102	1	1	1	1	1	0	0	1	1	0	1460	0
715	1	69	1	1	0	0	0	1	0	1	0	1	0	1	101.8733843	125	NA	4.9	127	1.85	94	0	0	1	1	1	0	0	1	1	1	3	1
716	1	90	2	1	1	0	0	0	0	0	0	0	0	0	62.51867486	125	NA	3.5	131	2.225	94	1	1	1	1	0	0	0	1	1	0	1460	0
717	0	55	1	0	1	1	0	0	1	0	0	0	0	0	37.05362511	139	NA	4.8	132	1.625	103	1	1	0	1	0	0	1	1	1	0	466	1
718	0	82	1	1	0	1	1	1	1	0	0	0	0	0	44.20325719	129	NA	3.7	140	2.125	99	0	0	0	0	0	0	0	0	0	0	1460	0
719	0	62	1	0	1	0	0	0	1	0	0	0	0	0	104.1097938	145	NA	4.9	136	2.175	99	0	1	0	1	0	0	0	1	1	0	167	1
720	0	80	2	1	1	1	1	1	1	0	1	1	1	0	56.70085166	106	NA	3.2	134	1.725	105	1	1	1	1	1	0	0	1	1	0	1460	0
721	0	88	1	1	0	1	0	0	1	0	1	0	0	0	31.83771536	135	NA	4.2	139	2.175	105	0	0	0	0	0	0	0	0	0	0	530	1
722	0	61	1	1	0	0	0	0	0	0	0	1	1	0	91.17906446	138	NA	4.3	140	NA	108	1	1	1	1	1	0	0	0	0	0	1460	0
723	1	70	1	1	0	1	1	1	1	0	0	0	0	0	18.49709465	106	32984	5.3	136	2.125	97	0	1	1	1	0	1	1	1	1	1	22	1
724	0	77	2	0	0	1	0	0	0	0	1	0	0	0	8.524940838	120	NA	6.9	137	1.9	98	0	1	0	0	0	1	0	0	0	0	1460	0
725	1	74	1	1	1	0	1	1	0	1	0	0	0	0	77.63524093	121	NA	4	137	2.325	97	0	0	0	0	0	0	0	0	0	0	1448	1
726	0	84	1	0	0	1	0	1	1	0	0	0	0	0	27.54992851	108	NA	4.7	137	2.275	106	0	0	1	1	0	0	0	1	1	0	880	1
727	0	76	2	1	1	1	0	1	0	0	0	1	1	0	57.29433595	118	NA	4.2	138	2.35	103	1	1	1	1	1	0	0	1	1	0	1460	0
728	0	49	1	0	1	1	0	1	1	0	0	0	0	0	40.24588524	99	NA	4.4	138	2.05	101	1	1	1	1	0	0	1	1	1	0	1030	1
729	0	81	1	1	1	1	1	1	0	0	0	0	0	0	56.31185797	95	NA	3.1	141	1.7	114	1	1	1	1	1	1	0	1	1	0	1460	0
730	0	73	2	1	0	0	0	0	0	1	0	1	1	0	87.18046291	169	NA	4.5	140	2.2	103	1	1	1	1	1	1	0	1	1	0	1460	0
731	0	90	2	1	0	1	0	1	0	0	0	NA	NA	NA	30.01010845	106	NA	5.7	143	2.075	104	0	0	0	0	0	0	0	0	0	0	281	1
732	0	57	1	1	1	0	0	0	0	0	0	0	0	0	81.85973766	156	NA	4.6	137	2.575	102	0	1	1	1	0	0	0	1	1	0	1460	0
733	0	68	1	0	1	1	1	1	1	0	0	0	0	0	40.08013393	107	NA	4.1	141	2.125	111	1	1	1	1	1	1	0	1	1	1	14	1
734	0	82	2	0	1	0	1	1	1	0	0	0	0	0	101.7246243	103	NA	3.8	140	2.15	99	0	0	0	0	0	0	0	0	0	0	1460	0
735	1	63	1	1	1	1	1	1	0	0	0	0	0	0	71.85874929	107	10843	3.9	133	2.15	92	1	1	1	1	1	0	1	1	1	1	63	1
736	0	55	1	1	0	1	0	1	0	0	0	0	0	0	18.2185802	119	NA	4.5	135	2.375	99	0	0	0	0	0	0	0	0	0	0	1460	0
737	0	90	1	0	0	0	1	1	0	0	0	0	0	0	96.5241242	113	NA	4.5	139	NA	107	1	1	0	1	0	0	0	1	1	0	1460	0
738	0	85	2	1	0	1	0	0	1	0	0	0	0	0	50.17387562	131	14196	5.3	134	2.025	98	1	1	1	1	1	0	0	1	1	0	342	1
739	0	87	1	0	0	1	1	1	0	0	0	NA	NA	NA	17.69848177	92	NA	5.8	142	2	114	0	0	1	0	0	1	0	1	1	0	430	1
740	0	81	1	0	0	1	1	0	0	0	0	NA	NA	NA	44.31349717	140	1797	4	140	2.325	107	1	1	1	1	0	0	0	1	1	0	432	1
741	0	69	1	1	0	0	0	1	0	0	0	0	0	0	175.2327166	92	NA	3.5	156	1.975	118	0	0	0	0	0	0	0	0	0	1	24	1
742	1	74	2	0	0	1	1	0	0	0	0	0	0	0	6.886900625	139	9881	5.4	139	2.625	96	1	1	1	1	1	0	0	0	0	0	539	1
743	0	65	2	0	0	1	1	0	1	0	0	0	0	0	66.78817589	128	NA	4	140	2.475	105	1	1	1	1	1	0	0	1	1	0	1460	0
744	1	71	2	0	0	1	0	0	1	0	0	0	0	0	18.46365263	123	NA	5.5	129	2.225	93	1	1	1	1	0	0	0	1	1	0	94	1
745	0	89	1	0	0	1	1	1	0	0	0	0	0	0	13.52827379	86	NA	5.3	138	2.05	103	0	1	1	1	1	0	0	1	1	0	274	1
746	0	59	1	1	1	1	0	1	0	0	0	0	0	0	25.83665	128	NA	3.6	141	2.025	109	0	0	1	1	0	1	1	1	1	0	1460	0
747	0	89	1	0	0	1	0	1	1	0	0	0	0	0	55.24540279	112	NA	4.9	136	2.275	99	1	1	1	1	0	0	1	0	1	0	172	1
748	0	41	1	1	0	0	0	1	0	0	0	0	0	0	87.52211849	125	NA	4.3	140	2.125	106	1	1	1	1	0	0	0	1	1	0	1460	0
749	0	76	1	0	0	1	0	1	1	0	0	NA	NA	NA	36.81511229	105	NA	6.3	135	2.225	106	1	1	0	1	0	0	0	1	1	1	54	1
750	0	84	1	1	0	0	1	0	0	0	0	1	0	1	85.44534217	165	NA	3.9	142	2.175	103	0	0	0	0	0	0	0	0	0	0	1460	0
751	0	68	1	0	0	1	0	0	0	0	0	0	0	0	42.812992	136	NA	5.6	133	1.925	98	1	1	1	1	1	0	0	1	1	0	1277	1
752	0	87	1	1	0	1	1	1	0	0	0	1	0	1	47.05233961	99	10468	4.7	145	2.05	105	1	1	1	1	1	0	0	1	1	0	1460	0
753	0	81	1	1	1	1	1	1	1	0	1	0	0	0	86.07848793	81	NA	3.5	145	2.175	108	1	1	1	1	0	0	0	1	1	1	8	1
754	1	62	2	0	0	1	1	1	0	0	0	0	0	0	30.30238876	114	NA	3.6	131	2.175	93	0	0	1	1	1	0	0	1	1	1	2	1
755	0	76	1	0	1	1	1	1	1	0	0	0	0	0	31.08508157	90	NA	4.4	137	2.15	101	1	1	0	1	0	0	0	1	1	1	16	1
756	0	70	2	1	1	0	0	0	1	0	0	1	0	1	65.79094	138	NA	4.3	139	2	104	0	0	0	0	0	0	0	0	0	0	1232	1
757	0	76	1	0	0	1	0	1	0	0	0	0	0	0	32.7994619	93	NA	3.5	140	2.175	102	1	1	1	1	1	0	0	1	1	0	143	1
758	0	88	2	1	0	1	0	0	0	0	0	0	0	0	55.61435017	128	NA	4.1	141	1.85	107	0	0	0	0	0	0	0	0	0	0	1460	0
759	1	90	2	1	0	0	0	0	1	0	0	0	0	0	71.62090016	149	NA	4.3	135	2.425	94	0	1	1	1	0	1	0	1	1	0	1460	0
760	0	56	1	1	1	0	1	1	0	0	0	0	0	0	60.69321541	101	NA	4.8	138	2.05	100	1	1	1	1	1	0	0	1	1	0	752	1
761	0	88	1	1	0	0	0	0	1	0	0	0	0	0	67.14532853	136	NA	3.4	146	2.4	115	0	0	0	0	0	0	0	0	0	0	391	1
762	0	65	1	0	0	1	1	1	1	0	1	0	0	0	64.58272637	91	NA	4.1	137	2.025	100	1	1	0	1	0	0	1	1	1	0	1256	1
763	0	83	2	1	0	0	0	0	0	0	0	1	0	1	101.4746247	122	NA	3.7	138	1.925	99	0	0	0	0	0	0	0	0	0	0	1460	0
764	0	70	1	0	0	1	0	1	1	0	1	0	0	0	88.66703504	121	NA	4.2	140	2.15	100	1	1	0	1	0	0	0	0	0	0	1460	0
765	0	88	1	0	0	1	0	1	1	0	0	NA	NA	NA	46.94330353	126	NA	5.8	143	2.225	110	1	1	1	1	0	0	0	1	1	0	142	1
766	0	55	1	1	0	0	0	1	0	0	0	0	0	0	73.86728888	98	NA	4.1	137	1.75	106	0	1	0	1	0	0	0	1	1	0	1460	0
767	0	68	1	1	0	1	0	1	0	0	0	1	0	1	42.812992	121	NA	4.7	142	2.2	108	1	1	1	1	1	0	0	1	1	0	139	1
768	0	69	2	1	0	1	1	1	0	0	0	0	0	0	7.840628929	77	NA	4.1	149	2.375	99	1	1	1	1	0	0	0	0	0	0	1047	1
769	0	67	2	1	0	1	0	1	0	0	0	0	0	0	12.98730007	100	NA	4.8	136	2.25	100	1	1	1	1	1	0	0	1	1	0	1460	0
770	0	90	2	1	1	1	0	1	0	0	0	1	1	0	49.59506473	110	NA	3.3	135	1.975	98	1	1	1	1	1	0	0	1	1	0	1460	0
771	0	80	2	1	0	1	1	1	1	0	0	1	0	1	28.77432279	94	NA	6.2	134	2.325	100	0	0	0	0	0	0	0	0	0	0	1460	0
772	0	75	1	0	0	0	1	0	0	0	0	0	0	0	77.4239827	144	NA	4.3	140	NA	105	0	1	0	0	0	0	0	0	0	0	1460	0
773	0	76	1	0	0	1	0	1	1	0	0	0	0	0	41.85715725	74	NA	4.1	150	1.975	111	1	1	0	0	0	0	0	1	1	1	36	1
774	0	90	2	0	1	1	1	1	1	0	0	NA	NA	NA	71.62090016	124	NA	4.3	142	NA	104	1	1	1	1	0	0	0	0	0	0	1460	0
775	1	82	1	1	0	1	1	0	1	0	0	1	1	0	7.549450252	138	NA	5.3	132	2.25	89	1	1	1	1	1	0	0	0	0	0	319	1
776	0	56	2	1	1	0	0	1	0	0	1	0	0	0	135.6510923	85	NA	3.5	134	1.725	101	1	1	1	1	0	0	0	1	1	0	1460	0
777	0	61	1	1	0	0	1	0	0	0	0	0	0	0	80.74041693	149	NA	4.7	137	2.225	101	1	0	1	1	0	0	0	1	1	0	1460	0
778	0	74	1	1	0	0	0	1	0	0	0	1	0	1	62.90479439	102	NA	4.3	140	2.175	102	1	1	1	1	1	0	0	1	1	0	1423	1
779	0	86	1	0	0	1	0	1	1	1	0	0	0	0	35.90278209	124	5138	5.6	146	2.275	111	1	1	1	1	0	0	0	1	1	1	57	1
780	0	85	1	0	0	1	1	1	0	0	0	0	0	0	32.06268115	109	NA	5.2	142	2.25	111	0	0	0	0	0	0	0	0	0	1	69	1
781	0	77	1	0	0	0	0	1	1	0	0	0	0	0	77.0114547	113	NA	5	141	2.3	104	1	1	1	1	0	1	1	0	1	1	32	1
782	0	73	1	0	0	1	1	1	0	0	0	0	0	0	28.34618588	100	NA	4.3	145	2.15	115	1	1	1	0	0	0	0	1	1	0	105	1
783	0	75	1	0	1	0	0	1	1	0	0	0	0	0	77.4239827	109	NA	4.1	139	2.15	104	1	1	1	1	0	1	0	1	1	0	1460	0
784	0	79	1	1	0	0	0	0	0	0	0	1	0	1	76.61161979	138	NA	4.5	136	2.025	99	1	1	1	1	1	0	0	1	1	0	1460	0
785	0	63	1	0	1	0	0	0	0	1	0	0	0	0	80.21337923	158	33	5.5	137	2.375	100	1	0	1	1	0	1	0	1	1	0	765	1
786	0	70	2	0	0	1	1	1	0	0	0	NA	NA	NA	36.48821636	98	15038	5.2	137	2.275	103	0	1	0	1	0	0	0	1	1	0	1460	0
787	0	90	2	1	1	0	0	1	0	0	0	1	0	1	83.55308348	94	NA	4	135	2.05	101	1	1	1	1	1	1	0	1	1	1	21	1
788	0	90	1	0	0	1	0	1	1	0	1	0	0	0	43.37577573	114	1450	4	142	2.425	98	1	1	1	1	0	0	0	1	1	0	127	1
789	0	87	2	0	0	1	0	1	1	0	0	0	0	0	16.98924476	92	NA	4.2	134	1.575	106	0	1	0	0	0	0	0	0	0	0	1460	0
790	0	57	1	1	0	0	0	0	0	0	0	1	0	1	92.44309827	171	NA	2.7	146	1.825	110	0	0	0	0	0	0	0	0	0	0	1460	0
791	0	78	1	0	1	0	0	0	0	0	0	NA	NA	NA	76.80999554	141	NA	4.4	142	NA	105	1	0	1	1	0	1	0	0	0	0	1460	0
792	0	86	2	1	1	0	0	0	0	0	0	1	0	1	63.09832171	129	937	4.1	137	1.95	99	1	1	1	1	1	0	0	1	1	0	564	1
793	0	90	1	1	0	1	1	1	0	0	0	0	0	0	31.69280282	110	NA	5.1	137	2.45	98	0	0	0	0	0	0	0	0	0	1	5	1
794	0	59	2	0	1	0	0	1	1	0	0	0	0	0	91.0313017	79	NA	5.2	141	2.125	113	1	1	1	1	0	0	0	1	1	0	1460	0
795	0	65	2	0	1	1	1	1	1	0	0	0	0	0	59.14192254	113	NA	4.6	142	2.45	112	0	0	1	1	1	0	0	1	1	0	1460	0
796	0	67	2	0	0	1	1	1	0	0	0	0	0	0	34.17190612	93	NA	3.6	141	2.125	100	0	0	0	0	0	0	0	0	0	0	784	1
797	1	71	2	1	0	1	1	1	0	0	0	1	0	1	31.49004994	111	NA	5.1	131	2.025	94	1	1	1	1	1	0	1	1	1	1	85	1
798	0	81	1	0	0	1	1	1	1	0	0	0	0	0	30.68560651	101	NA	3.7	140	2.075	101	0	1	1	0	0	0	0	0	0	0	1460	0
799	1	87	1	0	1	0	1	1	1	0	0	0	0	0	67.30128823	67	NA	5	132	2.05	96	0	0	0	0	0	0	0	0	0	0	465	1
800	0	80	1	0	1	1	1	1	0	0	0	0	0	0	51.82674381	128	NA	3.8	142	2.175	105	0	0	0	0	0	0	0	0	0	0	1460	0
801	1	76	1	0	0	1	1	1	0	0	0	0	0	0	19.46895756	103	NA	4.3	126	2.225	94	0	1	1	1	0	1	0	1	1	1	85	1
802	0	79	1	1	1	1	0	1	1	0	0	0	0	0	32.5426997	116	NA	3.9	137	2.4	103	1	1	1	1	0	1	0	1	1	1	68	1
803	1	75	2	1	0	1	1	1	1	1	0	0	0	0	18.25936328	112	NA	4.5	133	2.35	94	0	1	1	1	1	0	0	1	1	0	748	1
804	0	64	1	1	0	0	1	1	0	0	0	0	0	0	90.29476117	96	NA	5.8	134	1.75	107	0	1	1	1	0	0	0	1	1	1	28	1
805	0	90	2	1	1	0	0	0	0	0	0	1	0	1	62.51867486	135	NA	4.1	142	2.4	105	0	0	0	0	0	0	0	0	0	0	297	1
806	0	61	1	1	1	0	1	1	0	0	0	1	0	1	80.74041693	125	NA	3.4	143	2.15	105	1	1	1	1	1	1	0	1	1	0	1460	0
807	0	72	2	1	1	0	0	0	0	0	0	1	1	1	104.4459994	134	NA	4	137	2.075	104	1	1	1	1	1	0	0	1	1	1	7	1
808	0	68	1	0	0	0	1	0	0	0	0	0	0	0	102.1757396	132	NA	4.1	136	1.85	100	0	0	0	0	0	0	0	0	0	0	1460	0
809	0	69	2	1	0	0	1	1	1	0	0	0	0	0	75.59005113	86	NA	5	139	2.2	106	1	1	1	1	0	0	0	1	1	0	1460	0
810	1	49	1	1	0	1	0	1	0	0	0	1	0	1	12.59317624	87	NA	5.3	130	2.275	90	1	1	0	0	1	0	0	0	0	0	165	1
811	0	70	1	1	0	1	0	1	0	0	0	1	1	1	33.35162323	113	NA	5	142	2.275	106	1	1	1	1	1	0	0	1	1	0	1460	0
812	0	58	1	1	0	1	0	0	0	0	0	1	0	1	55.32294724	153	NA	5.2	140	2.25	101	0	0	0	0	0	0	0	0	0	0	1460	0
813	0	56	1	0	1	1	0	1	1	0	0	0	0	0	55.71844936	78	NA	4	138	2.075	109	0	0	0	0	0	0	0	0	0	0	1460	0
814	0	90	2	1	1	1	0	0	0	0	0	0	0	0	13.04220724	157	NA	4.2	166	2.2	121	0	0	0	0	0	0	0	0	0	1	70	1
815	0	70	1	0	0	1	1	0	1	0	0	0	0	0	24.95538408	137	NA	3	141	1.775	103	0	0	1	1	0	0	0	1	1	1	2	1
816	0	67	1	0	1	1	1	1	0	0	0	0	0	0	49.61470875	115	NA	4	140	2.15	104	1	1	0	1	0	0	0	1	1	0	1460	0
817	0	50	1	1	0	0	0	1	0	0	0	1	0	1	126.8758297	114	NA	3.5	133	0.875	104	1	1	1	1	1	0	0	1	1	0	1460	0
818	1	62	2	1	0	1	1	1	0	0	0	0	0	0	8.528623402	90	NA	6.7	132	2.65	87	1	1	1	1	0	1	0	0	0	0	513	1
819	1	90	1	0	1	0	0	1	0	0	0	NA	NA	NA	66.83970988	98	NA	4	127	2.1	96	1	1	0	0	0	0	0	1	1	0	447	1
820	0	90	2	1	0	1	0	1	1	0	0	NA	NA	NA	55.36121591	111	6671	3.9	136	2.125	102	1	1	1	1	1	0	0	1	1	1	40	1
821	0	70	1	0	0	0	0	1	1	0	0	0	0	0	101.5762551	96	NA	4.1	132	2.2	101	0	1	0	1	0	1	0	1	1	0	1460	0
822	0	83	2	0	1	1	0	0	0	0	0	0	0	0	45.60041959	127	NA	4.8	142	2.075	109	1	1	0	1	0	1	0	1	1	0	1460	0
823	0	82	1	1	0	0	0	1	0	0	1	0	0	0	68.11481376	116	NA	4.1	142	2.125	108	0	1	0	0	0	0	0	1	1	1	5	1
824	1	83	2	0	1	1	1	1	0	0	0	0	0	0	26.83257434	87	NA	4.3	136	2.3	97	0	1	1	1	1	0	1	0	1	0	1460	0
825	0	90	1	0	0	1	1	1	1	0	0	0	0	0	28.53433739	79	NA	4	141	2.05	99	0	1	0	0	0	0	0	1	1	1	3	1
826	1	84	2	1	0	1	0	1	0	0	0	1	1	0	56.14203549	123	NA	3.8	136	2.025	96	1	1	1	1	1	0	0	1	1	0	1220	1
827	0	84	2	1	0	1	0	0	1	0	0	0	0	0	32.63876328	119	NA	4.4	137	2.325	99	0	0	0	1	1	0	0	0	0	1	6	1
828	1	80	2	1	0	1	0	0	1	0	0	0	0	0	35.51242007	123	NA	5.3	140	2.3	96	1	1	0	1	0	0	0	1	1	0	255	1
829	1	50	2	1	0	1	1	0	0	0	0	0	0	0	19.01102664	109	NA	6.1	131	2.425	86	0	0	0	0	0	0	0	0	0	0	139	1
830	1	78	2	1	0	1	1	1	1	0	1	0	0	0	56.99301669	95	NA	4.6	131	2.175	96	1	1	1	1	0	1	0	1	1	0	1460	0
831	0	44	1	1	0	0	0	0	0	0	0	1	0	1	346.1737422	144	NA	2.8	143	1.425	101	0	0	0	0	0	0	0	0	0	0	1460	0
832	0	90	1	1	1	1	0	1	1	0	0	0	0	0	96.5241242	126	NA	4.1	135	2.125	99	1	1	1	1	0	1	0	1	1	0	434	1
833	0	74	1	1	1	1	0	1	0	0	0	0	0	0	45.13406449	96	NA	4.1	141	2.075	109	1	1	1	1	1	0	0	1	1	0	1460	0
834	0	73	2	1	1	0	0	0	0	0	1	0	0	0	87.18046291	138	NA	3.9	140	2.15	104	1	1	1	1	0	1	0	1	1	0	1460	0
835	0	74	2	0	0	1	0	0	1	0	0	1	0	1	39.06888862	153	NA	3.6	143	1.825	107	0	0	0	0	0	0	0	0	0	1	18	1
836	1	81	2	1	1	0	0	1	0	0	0	0	0	0	63.87023804	121	NA	5.8	128	1.975	94	0	0	0	0	0	0	0	0	0	0	1460	0
837	0	83	2	1	0	0	0	1	1	0	1	0	0	0	72.8078408	103	NA	3.9	143	2.4	104	1	1	1	1	1	1	0	1	1	1	17	1
838	0	71	2	1	0	1	0	1	0	0	0	0	0	0	36.38330036	98	6426	3.2	141	1.925	101	1	1	1	1	0	1	0	1	1	0	97	1
839	0	90	2	1	0	0	0	1	0	0	0	NA	NA	NA	83.55308348	83	NA	4.3	137	2	104	0	0	0	0	0	0	0	0	0	1	4	1
840	0	58	1	1	1	0	0	0	0	0	0	1	1	0	81.57123949	138	NA	4.4	141	1.85	112	1	1	1	1	1	0	0	1	1	0	1460	0
841	0	70	1	1	1	1	1	0	1	0	1	0	0	0	49.17549375	178	NA	4	140	2.025	103	1	1	1	1	0	1	0	1	1	0	1460	0
842	0	51	2	1	0	0	1	0	0	0	0	0	0	0	80.37375501	122	NA	4.2	136	2.1	102	1	1	1	1	1	0	0	1	1	0	1460	0
843	0	47	2	1	0	0	0	0	0	0	1	0	0	0	81.71751273	147	NA	3.7	142	1.65	112	1	1	1	1	0	0	0	1	1	0	1460	0
844	1	65	1	1	0	0	1	1	0	0	0	0	0	0	103.1159121	132	NA	3.9	135	2.25	96	0	1	0	1	0	0	0	1	1	0	1460	0
845	0	67	1	1	1	0	0	1	0	0	0	1	1	0	119.5574438	129	NA	4.9	137	2.15	106	1	1	1	1	1	0	1	1	1	0	1460	0
846	0	68	1	1	0	1	1	1	1	0	0	0	0	0	42.812992	104	NA	4.3	138	1.925	104	1	1	1	1	0	0	0	1	1	0	1247	1
847	0	52	2	1	0	1	0	1	0	0	0	1	1	0	5.535749876	99	NA	4.7	136	2.1	105	0	1	1	1	1	0	0	1	1	0	1460	0
848	0	78	2	1	0	1	0	1	1	0	0	1	0	1	56.99301669	121	NA	4.1	136	2.375	98	0	1	0	1	1	0	0	1	1	0	1381	1
849	0	59	1	0	1	0	0	0	0	0	0	0	0	0	91.79819248	138	NA	5	142	1.975	106	1	1	1	1	0	1	0	1	1	0	1460	0
850	0	79	1	1	0	1	0	1	0	1	1	0	0	0	44.53897157	114	NA	4.8	144	2.175	109	1	1	1	1	0	1	0	1	1	1	56	1
851	0	64	2	0	0	1	0	0	0	0	0	0	0	0	22.6896811	120	NA	2.6	142	1.875	101	0	1	1	1	1	0	0	0	0	0	92	1
852	1	50	1	0	1	0	1	0	0	1	0	0	0	0	151.5777619	173	NA	4	139	2.275	94	1	1	1	1	1	0	0	1	1	0	922	1
853	0	79	2	1	1	1	0	1	1	0	1	1	1	0	38.55376508	95	NA	4.2	134	1.75	118	0	0	0	1	1	0	0	0	0	1	1	1
854	1	72	2	1	0	1	0	1	1	0	1	1	0	1	20.12127899	116	NA	4.9	132	2.3	94	0	1	1	1	1	0	0	1	1	0	603	1
855	0	72	1	1	1	1	0	0	0	0	0	0	0	0	52.94716293	138	NA	4.1	141	2.325	110	1	1	1	1	0	0	0	1	1	0	1460	0
856	0	79	2	1	0	1	1	1	0	0	0	0	0	0	35.60321665	86	24077	5.1	146	2.175	114	0	1	1	1	0	0	0	1	1	1	8	1
857	0	83	2	1	1	0	0	1	0	1	0	0	0	0	72.8078408	115	NA	3.3	140	1.9	102	1	1	1	1	1	0	1	1	1	0	1460	0
858	0	82	2	0	1	1	0	1	1	1	0	0	0	0	35.3348559	87	NA	4	145	2.35	104	1	1	1	0	0	1	0	1	1	0	1460	0
859	0	57	1	1	0	0	0	0	0	0	0	1	1	0	81.85973766	148	NA	4.1	139	2.1	104	1	1	1	1	1	0	0	0	0	0	1460	0
860	1	75	1	1	0	0	0	1	1	1	0	NA	NA	NA	100.1635395	105	NA	3.6	122	1.975	86	0	0	0	0	0	0	0	0	0	1	10	1
861	0	86	1	0	0	1	1	1	1	0	0	0	0	0	55.63128992	91	1899	4.4	142	2.1	106	0	1	1	1	0	0	0	1	1	1	28	1
862	0	69	2	1	0	0	0	0	0	1	0	0	0	0	105.3522805	141	NA	4.1	142	2.2	105	1	1	1	1	0	0	0	1	1	1	10	1
863	1	79	2	1	0	0	0	1	0	0	0	0	0	0	126.4990212	108	NA	4.3	133	2.375	94	0	1	0	1	0	0	0	1	1	1	9	1
864	0	88	1	1	0	1	0	1	1	0	0	NA	NA	NA	28.66480812	122	NA	4.6	138	2.275	101	0	1	1	1	1	1	0	0	0	0	837	1
865	0	87	1	1	1	0	0	1	0	0	0	NA	NA	NA	84.83883185	103	NA	3.5	137	2	104	0	1	0	1	0	0	0	0	0	0	257	1
866	0	61	2	0	0	1	0	1	0	0	0	0	0	0	48.54223127	101	NA	4.1	140	2.225	103	1	1	1	1	0	0	1	1	1	0	1460	0
867	0	84	2	1	0	1	0	1	0	0	0	1	1	0	12.02867758	112	NA	5.6	138	2.275	103	1	1	1	1	1	0	0	0	0	0	144	1
868	0	59	1	0	0	1	0	1	1	0	0	0	0	0	47.25802045	136	NA	4.7	135	2.6	98	1	1	1	1	0	0	0	1	1	0	1460	0
869	0	38	1	1	0	0	0	1	0	0	0	0	0	0	114.9876052	136	NA	4	139	2.15	101	0	1	1	1	0	1	0	0	0	0	1460	0
870	1	90	1	0	1	1	0	1	1	0	0	0	0	0	22.7395228	95	NA	4.8	134	2.05	96	0	0	1	1	1	0	0	1	1	1	10	1
871	1	59	2	1	1	1	1	0	0	0	0	0	0	0	48.87184483	137	NA	3.8	139	2.3	97	1	1	1	1	1	1	0	1	1	0	1460	0
872	0	58	1	1	0	0	0	0	0	0	0	1	1	0	92.11730117	141	NA	4.1	140	2.275	103	1	1	1	1	1	0	0	0	0	0	1460	0
873	1	83	1	1	1	1	1	1	0	0	0	0	0	0	67.94741402	93	1276	4.2	142	2.05	93	1	1	1	1	0	0	0	1	1	1	9	1
874	0	86	2	0	0	1	0	1	1	0	0	0	0	0	18.5495945	88	NA	4.8	145	2.025	106	0	0	0	0	0	0	0	0	0	1	8	1
875	0	82	2	0	0	1	0	0	1	0	0	NA	NA	NA	38.26316445	129	NA	4.3	137	2.3	105	1	1	0	1	0	1	0	1	1	0	1369	1
876	0	90	1	0	0	1	0	1	1	0	0	0	0	0	33.5284209	102	NA	4.1	144	2.15	110	1	1	1	1	1	0	0	0	0	0	1460	0
877	1	46	2	1	0	1	1	1	0	0	0	NA	NA	NA	43.02741511	103	NA	4.7	127	2	96	1	1	0	1	0	0	0	1	1	0	143	1
878	0	46	1	1	0	1	1	1	0	0	0	1	1	0	32.69935465	100	NA	3.7	136	1.9	107	1	1	1	1	1	1	0	1	1	0	463	1
879	1	84	1	0	0	1	1	1	1	0	0	0	0	0	55.89765908	57	NA	6.2	127	2.2	94	0	0	0	0	0	0	0	0	0	0	130	1
880	0	73	2	0	1	0	0	1	0	0	0	0	0	0	87.18046291	100	NA	3.8	139	2	103	1	1	0	1	0	1	0	1	1	0	1460	0
881	0	83	2	1	0	0	0	0	1	0	1	0	0	0	84.93777077	135	NA	3.7	143	2.475	106	0	0	1	1	0	0	0	1	1	0	1460	0
882	0	79	1	1	0	0	0	0	0	0	1	0	0	0	76.61161979	127	NA	3.8	141	2.175	104	0	1	1	1	1	0	0	1	1	1	16	1
883	0	82	2	0	1	1	0	1	1	1	0	1	1	0	101.7246243	122	NA	4	140	1.625	110	0	1	1	1	1	0	1	1	1	0	1345	1
884	0	80	1	1	1	1	0	1	0	0	0	0	0	0	47.8604044	127	693	5.2	136	2.45	101	1	1	1	1	1	0	0	1	1	1	23	1
885	0	60	2	1	0	1	1	1	0	0	0	0	0	0	16.91820245	85	NA	4.3	137	2.2	102	1	1	1	1	1	1	0	1	1	0	793	1
886	0	80	1	1	0	1	1	1	0	0	0	0	0	0	51.82674381	109	NA	4.4	138	2.2	101	0	0	0	0	0	0	0	0	0	0	1460	0
887	0	77	1	0	1	0	0	0	1	0	0	0	0	0	62.39936484	157	8637	4.8	134	2.1	100	1	1	0	1	0	0	1	1	1	1	37	1
888	0	79	1	0	1	0	0	0	1	0	0	0	0	0	68.63213135	154	NA	3.9	142	2.025	105	0	0	0	0	0	0	0	0	0	0	274	1
889	0	47	1	1	0	0	0	1	0	0	0	1	0	1	110.1314188	117	NA	5.1	145	1.35	111	1	1	1	1	1	0	0	1	1	0	1460	0
890	0	62	1	1	1	0	0	0	0	0	0	1	1	1	90.87858898	151	NA	3.8	140	2.25	103	1	1	1	1	1	0	0	1	1	1	8	1
891	1	76	1	1	1	1	0	1	0	0	0	0	0	0	24.54222883	115	NA	3.6	135	2.375	95	1	1	1	1	0	0	0	1	1	0	1460	0
892	0	63	2	1	0	0	0	0	0	0	0	1	0	1	89.82714152	138	NA	3.7	141	2.2	108	1	1	1	1	1	0	0	1	1	0	1460	0
893	0	77	1	0	0	1	1	1	0	0	0	1	1	1	24.47718911	127	NA	5.7	135	2.525	107	1	1	0	1	1	0	0	1	1	0	774	1
894	0	70	2	0	0	1	1	1	0	0	0	0	0	0	47.20486821	103	NA	4.7	136	1.9	102	1	1	1	1	1	0	0	1	1	0	1167	1
895	0	79	1	0	0	1	0	1	0	0	0	1	0	1	51.95925213	97	NA	3.4	140	1.725	100	1	1	1	1	1	1	0	1	1	0	1301	1
896	0	71	1	0	0	1	1	0	1	0	0	1	1	0	49.03409752	146	3563	5.8	132	2.4	99	1	1	1	1	1	0	0	1	1	0	1460	0
897	0	82	1	1	0	1	0	0	0	0	0	0	0	0	56.17176931	140	NA	4.1	138	2.3	102	1	1	1	1	0	0	0	1	1	0	289	1
898	0	42	2	1	0	0	0	1	0	0	0	1	1	0	97.53356651	122	NA	3.3	138	1.9	104	0	1	1	1	1	0	0	0	0	0	1460	0
899	0	81	1	1	0	1	1	0	0	0	0	1	0	1	47.73986345	146	NA	3.9	141	2.375	107	1	1	1	1	1	0	0	0	0	0	1149	1
900	0	90	2	0	0	0	0	0	1	0	0	0	0	0	71.62090016	149	NA	4.4	136	2.425	98	1	1	0	1	0	1	1	1	1	0	1460	0
901	0	70	2	1	0	0	0	1	0	0	0	1	0	1	105.0450046	100	NA	3.8	140	2	107	1	1	1	1	1	0	1	1	1	0	762	1
902	0	78	2	1	0	1	1	1	1	0	1	1	1	0	56.99301669	100	NA	4.2	135	2.2	101	1	1	1	1	1	0	0	1	1	0	331	1
903	0	88	2	1	0	1	1	1	0	1	0	0	0	0	26.51582912	82	NA	4.4	143	2.25	103	1	1	1	1	0	0	0	1	1	0	106	1
904	1	80	1	0	0	1	0	1	1	0	0	0	0	0	12.20954277	109	NA	4.4	137	2.025	95	1	1	1	1	0	0	0	1	1	1	8	1
905	1	83	1	1	1	1	1	1	0	0	1	0	0	0	47.50406544	123	NA	3.6	134	2.25	95	0	1	1	1	0	0	0	1	1	1	10	1
906	0	85	2	1	0	1	0	1	1	0	0	0	0	0	26.70319038	112	NA	4.5	140	2.075	102	0	0	0	0	0	0	0	0	0	1	5	1
907	1	58	1	0	1	1	1	1	0	0	0	0	0	0	51.08904077	130	NA	4.9	134	2.15	96	0	0	0	0	0	0	0	0	0	0	1460	0
908	0	69	1	1	1	1	0	0	0	0	0	0	0	0	35.38652886	141	NA	5.9	134	1.85	102	0	0	0	1	0	0	0	1	1	1	4	1
909	0	79	1	1	0	0	0	0	0	1	0	0	0	0	68.63213135	141	NA	4.7	141	1.95	105	0	0	0	0	0	0	0	0	0	0	1460	0
910	1	75	2	0	1	1	0	1	0	0	0	0	0	0	15.56854471	104	NA	4.2	128	1.875	93	0	0	0	0	0	0	0	1	1	0	392	1
911	0	77	1	1	1	0	1	0	0	0	0	1	0	1	68.99032143	128	NA	5.2	140	2.4	111	1	1	1	1	1	0	0	1	1	0	1460	0
912	0	87	2	1	1	1	0	1	0	0	0	0	0	0	34.91283599	94	NA	3.9	141	2.3	105	1	1	1	1	1	0	0	1	1	1	6	1
913	0	53	1	0	1	0	1	0	1	0	0	0	0	0	83.07779145	152	NA	4.2	140	NA	104	0	0	0	0	0	0	0	0	0	0	1460	0
914	0	90	2	1	1	0	0	0	1	0	0	0	0	0	83.55308348	117	NA	3.4	136	2.125	103	1	1	1	1	0	0	0	1	1	1	63	1
915	0	80	2	0	0	1	0	0	1	0	0	0	0	0	38.45544391	127	NA	3.8	142	2.475	104	1	1	1	1	0	0	0	1	1	0	1460	0
916	0	86	1	1	0	1	0	1	0	0	0	0	0	0	47.16289393	73	NA	4.3	142	2	110	1	1	1	1	1	0	0	1	1	0	282	1
917	0	60	2	0	0	1	1	1	0	0	0	0	0	0	11.79776049	82	39869	4.3	138	2	104	0	1	1	1	1	0	0	0	0	1	28	1
918	0	68	1	0	1	0	1	1	1	0	0	0	0	0	142.4056079	133	NA	3.8	140	2.025	107	1	1	1	1	0	0	0	1	1	0	1460	0
919	0	68	1	0	0	0	1	0	1	0	0	0	0	0	63.99388507	130	NA	3.9	140	2.2	101	1	0	1	1	0	1	0	1	1	0	1460	0
920	0	53	1	1	1	0	0	1	1	0	0	0	0	0	93.81863	92	NA	4.6	146	2.2	106	1	1	1	1	0	0	0	1	1	0	1460	0
921	0	47	2	1	0	0	0	1	0	0	0	1	0	1	81.71751273	116	NA	4.5	138	1.575	114	1	1	1	1	1	0	0	0	0	0	1460	0
922	1	86	1	0	1	1	1	0	1	0	0	0	0	0	43.77793767	126	NA	5.1	135	2.225	95	1	1	1	1	0	0	1	1	1	1	38	1
923	0	60	1	1	0	0	0	0	0	0	0	1	0	1	104.8050949	162	NA	4	134	2.05	100	0	0	0	0	0	0	0	0	0	0	1460	0
924	0	65	2	1	0	0	0	1	1	0	0	0	0	0	89.25905815	106	NA	4.2	144	2.075	111	0	0	0	0	0	0	0	0	0	0	1460	0
925	0	57	2	0	0	0	0	1	0	0	1	0	0	0	174.8626371	97	NA	4.4	134	1.975	109	0	1	1	1	0	0	0	1	1	0	1460	0
926	0	78	1	0	0	1	1	0	1	0	0	1	1	0	44.6542994	133	NA	4.6	134	2.25	99	1	1	1	1	1	1	0	1	1	0	493	1
927	0	88	1	1	0	0	0	1	1	0	0	0	0	0	67.14532853	129	NA	4.1	143	2	109	0	0	0	0	0	0	0	1	1	1	14	1
928	1	73	1	1	0	1	1	0	1	0	0	0	0	0	9.660236837	124	NA	5.6	132	2.15	96	0	0	0	1	0	0	0	0	0	1	8	1
929	1	71	2	1	0	1	0	1	1	0	1	1	1	0	5.427929937	104	NA	3.8	133	2.3	96	1	1	1	1	1	1	0	0	0	1	33	1
930	0	90	2	0	0	1	0	1	1	0	0	0	0	0	24.87808831	96	NA	4.3	141	2.2	105	0	1	1	1	1	0	0	1	1	0	677	1
931	1	75	1	0	1	0	0	1	0	1	0	0	0	0	100.1635395	103	11729	4.7	136	2.175	95	1	1	1	1	0	0	0	0	0	0	1362	1
932	0	71	1	1	1	0	0	0	0	0	0	1	1	0	88.41208724	139	NA	4.3	136	1.75	100	1	1	1	1	1	0	0	1	1	0	140	1
933	0	55	1	1	1	0	0	0	0	0	0	1	1	0	73.86728888	150	NA	4.1	139	2.225	101	1	1	1	1	1	0	0	0	0	0	1460	0
934	0	83	1	1	0	1	0	1	0	0	0	0	0	0	32.21803325	92	NA	2.6	140	2.625	99	1	1	1	1	1	0	0	0	0	1	50	1
935	0	68	1	0	0	1	0	1	0	0	0	0	0	0	49.46571854	130	2742	4.7	136	2.425	102	1	1	1	1	1	0	1	1	1	0	791	1
936	0	82	1	0	0	1	1	1	1	0	0	0	0	0	47.62109959	92	NA	5.6	133	2.025	100	1	1	1	1	0	0	0	1	1	0	629	1
937	1	69	2	1	1	1	1	1	0	0	0	1	1	0	15.83430804	98	NA	5.8	133	2.2	95	1	1	1	1	1	0	0	1	1	0	1460	0
938	0	79	1	1	0	0	1	1	0	0	0	0	0	0	62.07539428	133	NA	3.6	140	2.275	103	0	0	0	0	0	0	0	0	0	1	7	1
939	0	75	2	1	0	1	1	1	0	0	0	0	0	0	57.44859517	100	NA	3.6	133	2.125	102	1	1	1	1	0	0	0	1	1	0	660	1
940	0	74	1	1	0	1	0	1	1	0	0	0	0	0	9.633592583	119	NA	4.6	143	2.525	108	1	1	1	1	1	1	0	1	1	1	36	1
941	0	46	2	1	1	1	1	1	0	0	0	0	0	0	51.40458433	112	NA	4.6	135	2.175	104	1	1	1	1	1	0	0	1	1	0	1460	0
942	1	77	1	0	0	1	1	0	0	0	0	1	1	0	48.23319314	137	NA	3.8	135	2.2	95	1	1	1	1	1	0	1	1	1	1	12	1
943	0	82	2	1	1	1	0	0	0	0	0	0	0	0	56.4173441	134	NA	4.1	142	2.1	99	0	0	0	0	0	0	0	0	0	1	6	1
944	0	63	1	1	1	0	1	0	0	0	0	0	0	0	90.58388789	145	NA	3.6	142	2.15	104	1	1	1	1	1	0	0	1	1	0	1460	0
945	1	62	1	0	0	0	1	1	0	0	0	0	0	0	72.09253095	123	NA	4.8	132	2.15	94	0	0	0	0	0	0	0	0	0	1	13	1
946	0	85	2	1	0	0	0	0	1	0	0	0	0	0	100.9853243	145	NA	3.5	149	2.225	107	1	1	0	1	0	1	0	1	1	1	4	1
947	0	61	1	1	0	0	0	0	1	0	0	0	0	0	104.4540161	142	NA	4.4	142	2.175	105	0	0	0	0	0	0	0	0	0	0	1460	0
948	1	65	1	1	0	0	0	1	0	0	0	1	0	1	64.58272637	92	NA	3.8	132	2.025	97	1	1	1	1	1	1	0	1	1	0	1330	1
949	0	88	2	1	0	0	0	0	1	0	0	0	0	0	71.94838038	125	NA	3.2	143	2.2	98	1	1	1	1	0	0	0	1	1	1	35	1
950	0	62	1	1	1	0	1	1	0	0	0	0	0	0	90.87858898	67	NA	3.9	140	NA	107	0	0	0	0	0	0	0	0	0	0	1212	1
951	0	78	1	1	1	1	0	1	0	0	0	0	0	0	36.62149625	115	NA	4.2	144	NA	107	0	0	0	1	0	0	0	1	1	1	1	1
952	1	90	2	0	1	1	0	1	1	1	0	0	0	0	40.8992168	114	NA	5.1	130	2.05	93	1	0	0	1	0	1	0	1	1	1	17	1
953	1	42	2	0	1	1	0	1	0	0	0	0	0	0	5.323435863	100	NA	6.5	131	2.5	91	1	1	0	1	0	1	0	0	0	0	1460	0
954	0	81	1	1	1	1	0	1	0	0	0	NA	NA	NA	51.69621326	123	31216	4.3	140	2.15	104	1	1	1	1	0	0	1	0	1	0	210	1
955	0	67	1	1	1	1	0	0	0	0	0	1	0	1	49.61470875	144	NA	3.7	139	2	109	0	1	0	1	0	0	0	1	1	1	12	1
956	0	86	1	0	1	1	0	1	0	0	1	0	0	0	43.77793767	114	NA	4.2	143	2.2	111	0	1	1	1	1	1	0	1	1	0	1460	0
957	1	54	1	1	0	1	0	1	1	0	0	0	0	0	13.87509876	100	NA	5.6	129	2.625	96	0	1	0	1	0	1	0	1	1	1	35	1
958	0	70	1	0	1	1	1	1	1	0	0	NA	NA	NA	16.32561256	111	NA	4.6	140	1.925	100	0	1	1	0	0	0	0	0	0	0	695	1
959	1	64	1	0	0	0	1	1	1	0	0	0	0	0	64.78631101	128	NA	4.6	116	2.25	80	0	0	0	0	0	0	0	0	0	1	9	1
960	0	77	2	1	0	1	0	1	0	0	1	0	0	0	17.41561696	103	NA	7.1	136	2.625	105	0	1	1	1	1	0	0	1	1	0	125	1
961	0	78	2	1	1	1	0	1	1	0	0	1	0	1	18.11456299	89	NA	4.8	142	2.15	113	1	1	1	1	1	1	0	1	1	0	978	1
962	0	74	2	1	0	1	1	0	1	0	0	0	0	0	39.06888862	120	NA	4.2	139	2.275	101	1	1	1	1	0	1	0	1	1	1	25	1
963	1	72	1	1	0	1	0	1	1	0	0	0	0	0	31.42813962	107	NA	5	127	1.925	97	1	1	0	0	0	1	1	1	1	1	4	1
964	0	73	2	1	1	1	1	1	1	0	0	0	0	0	57.76467163	96	NA	3.5	131	1.775	101	0	0	0	0	0	0	0	0	0	0	1460	0
965	1	90	1	1	1	1	1	0	0	0	0	1	0	1	55.12023827	157	NA	3.5	138	2.325	96	1	1	1	1	1	0	0	1	1	0	197	1
966	0	90	1	0	0	0	1	1	0	0	0	0	0	0	84.25697421	111	NA	3.6	142	2.2	104	1	1	1	1	0	0	0	1	1	1	2	1
967	0	60	1	1	0	0	0	1	0	0	0	1	1	1	91.48552496	117	NA	4.4	143	1.9	111	1	1	1	1	1	0	0	1	1	0	1460	0
968	0	88	1	0	0	1	1	1	0	0	0	0	0	0	33.68172664	104	NA	4.9	141	2.1	108	0	0	0	0	0	0	0	0	0	0	1371	1
969	0	78	2	0	1	0	0	0	1	0	1	0	0	0	73.73196363	135	NA	4.1	142	2.125	104	0	1	1	0	0	1	0	1	1	0	1460	0
970	0	52	1	0	1	1	1	1	0	0	0	0	0	0	48.48526856	113	NA	4	134	1.8	104	0	1	1	0	0	0	0	1	1	0	1460	0
971	0	83	2	1	0	1	0	1	1	0	0	0	0	0	56.2786922	83	NA	4.4	138	1.8	103	0	0	0	0	0	0	0	0	0	1	19	1
972	0	86	1	1	0	1	1	1	0	0	0	0	0	0	40.81987809	116	NA	4.4	138	2.3	103	0	0	0	0	0	0	0	0	0	0	557	1
973	0	77	2	0	0	1	1	0	0	0	0	0	0	0	7.090691697	128	NA	4.5	142	1.925	112	1	1	1	1	1	0	0	0	0	1	84	1
974	0	67	1	1	0	0	0	1	0	0	0	0	0	0	89.45897202	84	NA	4.1	135	1.85	102	0	0	0	0	0	0	0	0	0	1	41	1
975	0	90	1	1	0	1	0	1	1	0	0	NA	NA	NA	40.44489009	116	70000	5	142	2.3	106	0	1	1	1	0	0	0	1	1	0	1460	0
976	1	79	1	0	0	0	0	0	1	0	0	0	0	0	115.6249363	136	NA	3.7	131	2.175	95	1	1	1	1	0	0	0	1	1	0	1460	0
977	0	90	2	0	0	1	0	1	0	0	0	0	0	0	71.62090016	92	NA	4.8	136	2.075	107	0	1	1	1	1	1	0	0	0	1	2	1
978	0	79	2	0	1	0	0	1	0	1	0	0	0	0	64.19522037	99	NA	4.6	146	2.1	98	0	1	0	0	0	0	0	1	1	1	28	1
979	1	75	1	0	0	1	1	0	1	0	0	0	0	0	11.29955016	123	NA	3.2	131	2.05	88	0	1	0	0	0	0	0	0	0	1	5	1
980	0	59	1	1	1	1	1	1	0	0	0	0	0	0	34.52939108	100	NA	3.4	146	2.2	103	1	1	1	1	0	0	1	1	1	0	1460	0
981	0	56	2	1	1	1	0	1	0	0	1	0	0	0	22.19580533	100	118928	4.1	138	1.75	105	1	1	1	1	0	0	0	1	1	1	12	1
982	0	87	1	0	0	1	1	1	1	0	0	0	0	0	26.09562879	103	NA	4	135	2.2	100	1	1	1	1	0	0	0	1	1	1	55	1
983	0	82	2	1	0	1	0	0	0	0	0	0	0	0	50.54119181	141	NA	4.5	149	2.125	113	0	0	0	0	0	0	0	0	0	0	144	1
984	0	80	1	1	1	1	0	1	0	0	0	0	0	0	19.96377203	94	NA	4.5	140	1.975	104	0	1	0	0	0	0	0	1	1	1	18	1
985	0	90	2	0	1	1	1	1	0	0	0	0	0	0	23.51605969	106	NA	4.3	141	2.15	109	1	1	1	1	1	0	0	1	1	0	509	1
986	1	87	2	1	1	1	1	1	1	0	0	0	0	0	37.80617045	122	NA	4.5	135	2.025	97	1	1	1	1	1	0	0	1	1	1	20	1
987	0	65	1	1	0	0	0	1	0	0	0	0	0	0	79.70609506	132	NA	3.7	137	1.9	98	0	0	0	0	0	0	0	0	0	1	39	1
988	1	64	1	1	1	1	0	1	1	0	0	0	0	0	71.62938969	104	NA	4.4	132	2.05	97	0	1	1	1	1	0	0	1	1	0	1460	0
989	0	84	2	0	1	1	0	1	1	0	0	0	0	0	45.48969202	87	NA	4.9	139	2.125	113	1	1	1	1	0	1	0	1	1	0	1029	1
990	0	83	1	1	1	0	1	1	1	0	0	1	0	1	85.65332676	89	NA	4.5	145	2.1	108	1	1	1	1	1	0	0	1	1	0	139	1
991	0	85	2	1	1	0	0	1	0	0	1	0	0	0	84.52820944	94	NA	5.2	138	2.175	102	0	0	0	0	0	0	0	0	0	1	40	1
992	1	71	2	0	0	1	1	1	1	0	1	0	0	0	26.10494543	102	NA	5.7	134	2.075	95	1	1	1	1	1	0	1	1	1	0	1460	0
993	0	90	2	1	0	1	0	0	0	0	0	0	0	0	40.8992168	121	NA	4.7	138	2.2	101	1	1	1	1	1	0	1	1	1	1	32	1
994	0	90	1	1	1	0	0	0	1	0	1	NA	NA	NA	66.83970988	157	NA	4	141	1.925	103	0	1	1	1	0	1	0	1	1	1	3	1
995	0	56	1	1	0	0	1	1	1	0	0	0	0	0	60.69321541	100	NA	4.6	140	NA	108	0	0	0	0	0	0	0	0	0	0	1460	0
996	0	71	1	1	0	1	1	0	0	0	0	1	1	0	88.41208724	134	NA	3.8	137	2.125	103	1	1	1	1	1	0	0	0	0	0	1460	0
997	0	86	1	1	0	1	0	1	0	0	0	0	0	0	27.41864481	101	NA	5.4	135	2	103	1	1	1	1	1	1	0	1	1	1	14	1
998	0	71	2	0	0	1	1	1	1	0	1	0	0	0	36.38330036	120	NA	5.1	140	2.2	109	1	1	1	1	0	0	1	1	1	0	1460	0
999	1	73	1	0	0	1	1	1	0	0	0	NA	NA	NA	25.84515613	113	262	3.8	136	2.05	97	1	1	1	1	0	0	0	1	1	0	1460	0
1000	1	84	1	1	0	1	0	0	0	0	1	0	0	0	55.89765908	134	NA	4.8	134	2.15	94	0	1	0	0	0	0	0	1	1	1	4	1
1001	0	90	2	1	0	1	0	0	1	0	0	1	1	0	55.36121591	126	NA	4.6	134	2.225	103	1	1	1	1	1	0	0	1	1	0	812	1
1002	1	76	1	0	0	0	0	1	1	0	0	0	0	0	62.56516973	104	NA	3.5	136	2.225	87	1	1	1	1	0	0	0	1	1	0	204	1
1003	1	75	1	1	0	1	1	1	1	0	0	0	0	0	8.333811193	111	NA	5.8	135	2.425	97	1	1	1	1	1	1	0	0	0	0	434	1
1004	0	68	2	0	1	0	1	1	0	0	0	0	0	0	75.81439877	106	NA	3.8	143	2.3	104	1	1	0	1	1	0	0	1	1	0	1270	1
1005	0	75	1	1	0	0	0	1	0	0	1	1	0	1	87.43385999	122	NA	4.1	141	2.225	104	0	0	0	0	0	0	0	0	0	0	358	1
1006	0	77	2	1	0	1	1	1	0	0	0	0	0	0	19.84890085	82	NA	3.5	140	2.325	105	0	0	0	0	0	0	0	0	0	1	82	1
1007	0	69	2	1	1	0	1	1	0	0	0	1	0	1	75.59005113	96	NA	4.2	137	2.225	102	1	1	1	1	1	0	0	1	1	0	1460	0
1008	0	82	2	0	1	1	0	1	1	0	0	0	0	0	63.71134618	92	NA	4.9	137	2.125	102	0	1	1	1	0	1	0	1	1	0	464	1
1009	0	82	2	0	1	1	1	0	0	0	0	0	0	0	45.71276379	131	NA	4.5	138	2.425	99	1	1	1	1	1	1	0	1	1	1	10	1
1010	0	61	1	0	0	1	1	0	0	0	0	1	1	0	28.04582486	124	NA	9.1	138	2.1	110	0	0	0	0	0	0	0	0	0	0	979	1
1011	0	67	1	1	0	0	0	0	0	0	1	0	0	0	64.18663397	133	NA	4.1	136	2.175	99	1	1	1	1	0	0	0	1	1	0	1460	0
1012	0	62	1	1	1	0	1	0	0	0	0	1	0	1	72.09253095	146	NA	4.3	138	2.05	107	1	1	1	1	1	0	0	1	1	0	1460	0
1013	0	75	2	1	1	0	1	0	0	0	0	0	0	0	127.8403727	124	NA	3.1	146	1.925	115	1	1	1	1	1	0	0	1	1	0	1460	0
1014	0	77	2	0	0	1	0	0	1	0	0	0	0	0	25.67855713	124	NA	4.4	138	2.2	101	0	0	1	1	0	0	0	1	1	1	11	1
1015	0	69	2	1	0	0	0	1	0	0	0	1	0	1	105.3522805	103	NA	4	141	1.875	108	1	1	1	1	1	0	0	1	1	0	1460	0
1016	0	78	1	0	1	0	0	0	1	0	0	0	0	0	68.80984526	161	NA	4.6	139	2.225	102	1	1	0	0	0	1	0	1	1	0	1460	0
1017	0	60	1	1	0	1	1	1	0	0	0	1	0	1	43.91472678	111	NA	4.2	138	2.4	105	0	1	1	1	1	0	0	1	1	1	4	1
1018	0	90	2	1	0	1	0	1	1	0	0	1	0	1	34.67339021	107	NA	5.5	135	1.85	102	0	0	0	0	0	0	0	0	0	1	22	1
1019	0	90	1	1	0	1	0	1	1	0	0	1	1	0	21.83707297	125	3678	4.3	139	2.2	103	1	1	1	1	1	0	0	1	1	0	1460	0
1020	0	88	1	0	0	1	0	0	1	0	0	0	0	0	43.57410763	135	3108	3.5	141	2.25	104	1	1	1	1	0	1	0	1	1	0	191	1
1021	0	76	2	1	0	1	0	1	0	1	0	0	0	0	19.90164248	120	NA	4.6	142	2.35	105	0	0	0	0	1	0	0	1	1	1	4	1
1022	0	90	1	1	1	0	0	0	1	0	0	0	0	0	74.61080312	146	NA	3	150	2.2	107	1	1	1	1	1	0	0	1	1	1	8	1
1023	1	79	1	0	1	0	1	1	0	0	0	0	0	0	68.63213135	110	NA	3.8	137	1.95	93	0	0	0	0	0	0	0	0	0	1	44	1
1024	0	84	2	1	0	1	0	1	1	0	0	1	0	1	15.2144676	122	NA	3.8	139	2.1	106	0	1	1	1	1	0	0	0	0	0	802	1
1025	0	80	1	0	0	0	0	1	0	0	0	0	0	0	68.45710326	105	NA	6.3	137	2.125	104	0	0	0	0	0	0	0	0	0	1	5	1
1026	0	78	2	1	0	0	0	1	0	0	0	0	0	0	102.7626043	118	NA	3.7	143	2.025	109	1	1	1	1	0	0	0	0	0	0	1460	0
1027	0	85	2	1	1	1	1	0	0	0	0	1	1	1	56.00732204	138	NA	5.7	140	2.325	99	1	1	1	1	1	0	0	1	1	0	1047	1
1028	0	85	2	1	0	0	0	0	0	0	1	0	0	0	100.9853243	161	NA	4.3	137	2.15	101	1	1	0	1	0	0	0	0	0	1	4	1
1029	0	84	1	0	1	1	0	1	1	0	0	0	0	0	38.39721966	119	NA	4.2	143	2.225	108	1	1	1	1	0	1	0	1	1	1	28	1
1030	0	69	1	1	0	0	0	1	0	0	0	1	1	0	78.7456512	130	NA	4.3	139	2.2	105	1	1	1	1	1	0	0	0	0	0	1460	0
1031	0	65	2	0	1	1	1	0	1	0	0	0	0	0	52.9819916	153	NA	4.5	138	1.975	102	1	1	1	1	0	1	0	1	1	0	1460	0
1032	1	42	2	1	0	1	1	1	0	0	0	1	1	0	37.57013742	109	NA	5.1	128	2.375	92	0	1	1	1	1	0	0	0	0	0	1460	0
1033	0	77	1	0	0	1	0	0	0	0	0	0	0	0	16.50004226	142	NA	5.6	134	1.9	98	1	1	1	0	0	0	0	0	0	0	1452	1
1034	0	72	1	0	1	1	1	1	0	0	1	0	0	0	37.22140753	123	NA	4.6	139	2.325	103	0	1	1	1	0	1	0	0	0	1	1	1
1035	0	85	1	0	0	1	0	0	0	0	0	0	0	0	55.76353201	136	NA	5.1	143	2.025	108	1	1	1	1	1	0	0	1	1	0	1460	0
1036	1	71	1	0	1	1	1	1	1	0	0	0	0	0	57.83847996	92	NA	3.5	135	2.05	97	0	1	1	1	0	0	1	1	1	0	109	1
1037	0	84	1	1	0	1	1	1	0	0	1	0	0	0	34.00130877	106	15520	4.5	137	2.2	105	1	1	1	1	1	0	0	1	1	0	1460	0
1038	0	62	1	1	1	1	0	1	0	0	0	0	0	0	50.40204042	118	NA	3.4	137	2.35	98	1	1	1	1	0	0	0	1	1	0	1460	0
1039	0	67	1	0	0	0	0	0	0	0	0	0	0	0	70.96637153	156	NA	3.9	143	2.35	106	1	1	1	1	0	1	1	1	1	0	1460	0
1040	0	86	1	0	1	1	0	1	1	0	0	0	0	0	55.63128992	90	NA	4.6	143	2.1	107	1	0	1	1	0	0	1	1	1	1	73	1
1041	0	56	1	1	0	0	0	0	1	0	0	1	1	0	82.15438989	154	NA	4.4	139	2.15	103	1	1	1	1	1	0	0	1	1	0	1460	0
1042	1	73	2	1	1	1	1	0	0	0	0	0	0	0	57.76467163	138	NA	4	136	2.35	96	0	0	0	0	0	0	0	0	0	0	139	1
1043	0	65	2	0	0	1	0	1	0	0	0	1	1	0	47.92038297	109	NA	4.3	138	2.275	101	1	1	0	1	1	0	0	1	1	1	42	1
1044	0	90	2	1	1	1	0	0	0	0	0	NA	NA	NA	40.8992168	133	NA	4.6	143	2.325	105	1	1	0	1	1	0	0	1	1	0	364	1
1045	0	88	1	1	0	1	0	1	1	0	0	0	0	0	17.09266874	86	NA	5	141	2.225	103	0	0	0	0	0	0	0	0	0	0	169	1
1046	0	75	2	1	0	0	0	0	0	0	0	1	1	0	103.5840459	146	NA	4.3	140	2.1	104	1	1	1	1	1	0	0	1	1	0	1460	0
1047	1	90	2	1	0	1	0	1	0	0	0	0	0	0	40.8992168	114	NA	6.6	138	2.075	96	1	1	0	1	0	0	0	1	1	0	166	1
1048	0	86	2	1	0	1	0	1	1	0	0	0	0	0	37.89499994	42	NA	3.4	155	2.25	114	1	1	1	0	0	0	0	1	1	0	1460	0
1049	1	76	2	1	0	1	0	1	0	0	0	0	0	0	38.85795465	101	NA	3.4	141	1.925	96	1	1	0	1	0	0	0	1	1	0	140	1
1050	0	63	1	1	0	1	0	1	0	0	0	0	0	0	29.20673699	88	40582	5.7	146	2.15	106	1	1	1	1	1	0	0	0	0	0	1460	0
1051	0	86	1	0	1	1	1	1	1	0	0	NA	NA	NA	38.21424536	123	7335	4.2	136	2.25	98	1	1	1	1	0	0	0	1	1	0	1460	0
1052	1	84	1	0	1	0	1	0	1	0	0	0	0	0	85.44534217	135	NA	4.5	130	2.05	97	1	1	1	1	0	0	0	1	1	0	1460	0
1053	0	78	1	0	0	1	1	1	0	0	0	0	0	0	20.06664025	89	42593	4.3	137	1.9	107	0	1	1	1	1	0	1	1	1	0	467	1
1054	0	67	1	1	0	1	0	0	1	0	0	0	0	0	49.61470875	153	NA	5	134	2.075	98	1	1	0	1	1	1	0	1	1	0	1460	0
1055	1	75	1	0	0	1	0	0	0	0	0	0	0	0	45.0112473	139	NA	4.9	133	2.1	94	0	0	0	0	0	0	0	0	0	1	72	1
1056	0	84	1	0	0	1	0	1	1	0	0	1	0	1	28.93678826	122	NA	4.3	139	2.25	102	0	0	0	0	0	0	0	0	0	1	45	1
1057	0	64	2	0	0	1	1	1	0	1	0	0	0	0	89.54043019	107	NA	4.4	138	2.075	101	1	1	1	1	0	0	0	1	1	1	61	1
1058	0	76	1	1	1	1	0	1	1	0	0	0	0	0	44.89038447	125	NA	5.1	140	2.125	108	1	1	1	1	0	0	0	1	1	0	1460	0
1059	1	75	1	0	0	1	1	0	0	0	0	0	0	0	7.569284166	142	NA	4.5	135	2.425	95	1	1	1	1	0	1	0	1	1	0	445	1
1060	0	83	1	1	0	1	0	1	0	0	0	1	0	1	34.08407219	108	NA	4.2	138	2.3	99	1	1	1	1	1	0	0	0	1	0	1460	0
1061	0	85	2	0	0	1	0	1	1	0	0	0	0	0	72.45676876	117	NA	3.9	148	2.3	98	0	1	0	0	0	0	0	0	0	1	6	1
1062	0	75	1	1	0	0	0	1	1	0	0	0	0	0	62.73362013	125	NA	4	138	1.9	108	1	1	0	1	0	0	0	1	1	0	1177	1
1063	0	87	2	0	1	1	0	0	1	0	0	0	0	0	72.11549622	104	NA	4.4	142	2	103	0	1	1	1	0	0	0	1	1	1	34	1
1064	0	57	1	1	0	1	0	1	0	0	0	0	0	0	55.51861141	121	NA	3.7	138	2.325	106	1	1	1	1	0	0	0	1	1	0	1460	0
1065	0	85	2	1	0	1	0	1	0	0	0	0	0	0	30.36034849	77	NA	4.6	140	2.275	104	1	1	1	1	0	0	0	0	0	1	31	1
1066	1	81	1	1	1	0	0	1	1	0	0	0	0	0	86.07848793	133	NA	4	126	2.4	89	0	0	0	0	0	0	0	0	0	0	1460	0
1067	1	81	2	1	0	0	0	0	1	0	0	0	0	0	162.823528	127	NA	4	138	2.525	96	0	0	0	0	0	0	0	0	0	1	89	1
1068	0	90	1	0	1	1	0	1	1	0	0	NA	NA	NA	7.408125145	127	NA	5.4	150	2.4	111	0	1	0	1	0	0	0	0	0	0	96	1
1069	0	84	2	0	1	0	0	1	0	0	0	0	0	0	72.63104779	118	NA	3.4	136	1.925	101	1	1	0	0	0	0	0	1	1	0	1126	1
1070	1	70	2	0	1	1	1	0	0	0	0	0	0	0	39.51210745	136	NA	3.2	135	2.25	94	0	0	0	0	0	0	0	0	0	0	214	1
1071	0	55	2	1	0	1	1	1	0	0	0	0	0	0	49.57332689	118	1418	5.1	138	2.15	106	1	0	0	0	0	0	0	1	1	1	15	1
1072	1	86	2	1	0	0	0	1	0	0	0	1	0	1	72.28493901	97	NA	4.3	130	NA	97	0	0	0	0	0	0	0	0	0	0	927	1
1073	0	47	2	0	0	1	1	0	0	0	0	0	0	0	26.83118898	169	NA	4.3	138	2.55	100	1	1	1	1	0	0	0	0	0	0	1460	0
1074	0	63	1	1	0	1	0	1	0	0	0	0	0	0	32.29170966	107	NA	3.6	131	1.85	99	1	1	1	1	0	1	0	0	0	0	332	1
1075	1	86	1	1	0	1	0	1	1	0	0	NA	NA	NA	35.90278209	132	NA	5.5	134	2.2	95	1	0	0	1	0	0	0	1	1	1	5	1
1076	0	44	1	1	1	0	0	1	0	0	0	1	1	0	97.4307835	125	NA	3.4	142	2.1	106	1	1	1	1	1	0	0	0	0	0	1460	0
1077	0	79	1	1	0	1	0	1	0	0	0	1	0	1	34.42754302	101	NA	4.5	141	2.225	109	1	1	0	1	1	1	0	1	1	1	31	1
1078	1	65	2	0	1	1	1	1	0	0	0	0	0	0	30.01310774	109	NA	4.1	135	2.325	96	1	1	0	0	0	0	0	1	1	0	210	1
1079	0	48	1	0	0	0	0	1	0	0	0	0	0	0	95.72494316	129	NA	3.4	135	2.25	99	1	1	1	1	0	0	1	1	1	0	1460	0
1080	1	63	2	1	1	1	0	1	0	0	0	0	0	0	37.27703874	116	NA	5	134	2.075	97	1	1	1	1	1	1	1	1	1	0	1460	0
1081	0	83	1	0	1	1	0	0	0	0	0	0	0	0	21.34726117	121	NA	4.5	139	2.275	103	0	0	0	1	1	0	0	1	1	0	1008	1
1082	1	56	2	0	0	1	0	0	0	0	0	0	0	0	109.912766	147	NA	5	136	2.05	97	0	0	0	0	0	0	0	1	1	0	1460	0
1083	0	83	2	0	0	1	0	1	1	0	0	0	0	0	30.50745234	104	NA	5.1	136	2.075	98	0	1	0	0	0	1	0	1	1	0	1460	0
1084	0	85	2	0	1	1	1	0	0	0	0	0	0	0	37.98508079	131	NA	4.4	142	2.325	105	0	0	0	0	0	0	0	0	0	0	1460	0
1085	0	71	1	1	0	1	0	1	1	0	0	0	0	0	9.534270949	105	NA	5.4	137	2.25	99	1	1	1	1	0	0	0	1	1	1	14	1
1086	0	73	2	0	0	1	1	1	0	0	0	0	0	0	8.813051859	106	NA	5.2	139	2.125	98	1	0	0	1	1	0	0	0	0	0	881	1
1087	1	58	1	1	1	1	1	0	0	0	1	1	1	0	73.07518152	170	NA	4	138	NA	97	1	1	1	1	1	0	0	1	1	0	1460	0
1088	0	75	1	1	0	1	0	1	0	0	0	0	0	0	18.86031046	109	NA	4.4	140	2.15	109	0	1	1	1	1	1	0	1	1	0	1127	1
1089	0	62	1	1	1	0	0	0	0	0	0	1	1	0	104.1097938	136	NA	4.2	140	2.225	106	1	1	1	1	1	0	0	0	0	0	1460	0
1090	1	53	1	1	0	0	1	1	0	0	0	1	0	1	93.81863	117	NA	4.3	134	2.225	95	1	1	1	1	1	0	0	1	1	0	1460	0
1091	0	51	2	1	0	1	1	1	0	0	0	0	0	0	14.16795008	88	NA	4.8	134	1.825	98	0	0	0	0	0	0	0	0	0	0	1026	1
1092	0	77	2	1	0	1	1	1	1	0	1	1	0	1	30.97570339	108	NA	5	142	2.275	110	1	1	1	1	1	0	1	1	1	0	1010	1
1093	0	63	2	1	0	0	0	1	0	0	0	0	0	0	89.82714152	96	NA	3.9	140	2.325	99	1	1	1	1	1	0	0	1	1	0	325	1
1094	0	78	1	0	0	1	1	0	1	0	0	0	0	0	25.49990112	134	NA	4.1	140	2.1	104	0	1	1	1	0	0	0	1	1	0	1460	0
1095	0	73	2	0	1	0	1	1	1	0	0	0	0	0	104.153955	68	NA	3.9	146	1.6	111	0	0	1	0	0	0	0	0	0	0	127	1
1096	0	75	1	1	0	1	1	1	0	1	0	0	0	0	48.49156435	120	NA	4.7	141	2.25	106	0	0	0	0	0	0	0	0	0	0	1460	0
1097	1	63	2	0	0	1	1	1	0	0	0	0	0	0	10.49164234	92	NA	6.4	135	2.15	95	0	1	1	1	1	0	0	0	0	1	15	1
1098	0	61	2	1	0	1	1	0	1	0	0	0	0	0	44.25927183	122	NA	6.3	136	2.325	104	1	1	1	1	1	0	0	1	1	0	1460	0
1099	0	78	1	0	1	0	1	1	1	0	0	0	0	0	76.80999554	129	NA	4.7	137	2.05	98	1	1	1	1	0	1	0	1	1	0	1460	0
1100	0	76	2	1	0	1	0	1	0	0	0	0	0	0	51.32684052	110	NA	4.2	133	1.825	102	0	0	0	0	0	0	0	0	0	1	6	1
1101	1	68	1	0	0	1	1	0	0	0	0	0	0	0	14.28792778	149	NA	6.1	130	2.175	93	0	1	1	1	0	0	0	1	1	1	32	1
1102	0	50	1	1	0	0	1	1	0	0	0	0	0	0	108.7567418	116	NA	4.3	139	2.25	103	1	1	1	1	1	0	1	0	1	1	83	1
1103	1	68	1	0	0	1	1	1	0	0	0	0	0	0	27.43410932	97	NA	3.9	127	2.25	90	1	0	1	1	0	0	1	1	1	0	340	1
1104	0	78	2	1	1	1	1	1	0	0	0	0	0	0	46.17920874	118	NA	3.4	149	2.125	107	1	1	1	1	0	0	0	1	1	0	1460	0
1105	0	77	2	1	1	1	0	1	0	0	0	0	0	0	51.1908185	105	NA	4.8	138	2	101	0	1	1	1	0	0	0	1	1	0	1460	0
1106	0	81	1	0	0	1	0	1	1	0	1	NA	NA	NA	56.31185797	130	2638	4.1	140	2.125	105	0	1	1	1	1	0	0	1	1	0	1418	1
1107	0	70	2	1	1	1	0	1	0	0	0	0	0	0	33.86939877	86	NA	3.9	140	1.925	108	0	1	1	1	0	0	0	1	1	0	1460	0
1108	0	81	2	0	0	1	1	1	0	0	0	NA	NA	NA	35.42297868	90	9713	4.7	135	2.2	103	0	1	1	1	0	0	0	1	1	0	1460	0
1109	0	85	2	0	0	1	1	1	1	1	0	1	1	0	56.00732204	111	NA	3.8	141	1.45	111	0	1	1	1	1	1	0	1	1	1	6	1
1110	1	71	2	1	0	0	0	0	0	1	0	0	0	0	65.60176873	128	NA	3.4	139	2.075	96	0	0	0	0	0	0	0	0	0	1	6	1
1111	1	76	2	1	0	1	0	1	0	0	0	0	0	0	46.42335594	122	NA	4.7	127	2.1	92	1	1	1	1	0	0	0	1	1	0	1460	0
1112	0	73	2	1	0	1	0	0	0	0	0	0	0	0	51.74818835	114	NA	4.3	139	1.85	109	0	0	0	0	0	0	0	0	0	1	1	1
1113	0	76	1	1	1	1	1	1	1	0	0	1	1	0	69.17363951	128	NA	4.6	132	1.875	101	1	1	1	1	1	0	0	1	1	0	1460	0
1114	0	90	2	1	0	0	0	1	1	0	0	0	0	0	71.62090016	113	NA	3	144	2.125	107	0	0	0	0	0	0	0	0	0	1	8	1
1115	0	68	2	1	1	0	0	1	0	0	0	0	0	0	130.4085768	96	NA	3.4	139	2.3	102	1	1	1	1	0	0	0	1	1	1	13	1
1116	0	62	2	1	1	1	1	0	0	0	0	0	0	0	59.71196134	114	NA	4.3	136	2.25	99	0	1	1	1	0	0	0	1	1	0	1460	0
1117	0	77	2	1	0	1	1	1	0	0	0	1	1	1	46.30032871	106	NA	5.5	132	1.925	99	1	1	1	1	1	0	0	1	1	0	1460	0
1118	0	62	1	0	1	0	1	1	0	1	0	0	0	0	80.47434142	125	2864	4.5	140	2.375	107	0	1	1	1	1	0	0	0	0	0	1460	0
1119	0	52	1	1	1	0	0	0	0	0	0	1	1	0	83.39965718	148	NA	3.7	138	2.225	98	1	1	1	1	1	0	0	0	0	0	1460	0
1120	0	68	1	0	1	0	0	1	0	0	0	1	0	1	70.75326346	120	NA	4.6	141	2.05	100	1	1	1	1	1	0	1	1	1	0	1460	0
1121	0	76	1	1	0	1	0	1	1	0	0	0	0	0	34.69917666	114	NA	3.6	138	2.175	100	1	1	1	1	0	0	0	1	1	0	91	1
1122	0	77	2	1	0	1	0	1	0	0	0	0	0	0	51.1908185	118	NA	3.7	140	2.3	104	1	1	0	1	0	0	0	1	1	0	1460	0
1123	0	82	1	1	1	1	0	1	0	0	0	0	0	0	56.17176931	115	NA	4	138	2.175	106	1	1	1	1	1	0	0	1	1	0	1460	0
1124	1	79	2	1	1	1	1	1	1	0	0	1	0	1	38.55376508	87	NA	4.5	132	2.175	96	0	0	0	0	0	0	0	0	0	0	464	1
1125	0	90	2	0	0	0	0	1	1	0	0	0	0	0	71.62090016	115	70000	4	145	2.325	110	1	1	1	1	0	1	0	1	1	0	670	1
1126	0	79	1	1	0	0	0	1	0	0	0	1	0	1	76.61161979	NA	NA	4.1	138	NA	103	1	1	1	1	1	0	0	1	1	0	708	1
1127	0	67	1	0	0	1	1	0	1	0	0	0	0	0	23.18528665	134	NA	4.6	137	2.45	102	1	1	0	0	0	0	0	0	0	0	544	1
1128	0	90	1	1	0	1	0	1	0	0	0	0	0	0	24.76979836	95	NA	5	142	1.65	107	1	1	1	1	0	0	0	1	1	0	1460	0
1129	0	80	2	1	1	1	0	1	0	1	0	1	1	0	45.94247886	115	NA	3.8	141	2.2	105	1	1	1	1	1	0	0	1	1	0	1460	0
1130	0	72	1	1	0	0	1	0	0	0	1	0	0	0	100.9970299	137	NA	4.4	140	2.45	101	0	0	0	0	0	0	0	0	0	1	50	1
1131	0	82	1	0	0	1	1	1	0	0	0	NA	NA	NA	36.25159143	117	NA	4.6	138	2.3	102	0	1	1	1	0	0	0	1	1	0	1460	0
1132	0	67	1	1	0	1	1	0	0	0	0	1	0	1	49.61470875	150	NA	5.1	135	1.775	105	0	0	0	0	0	0	0	0	0	0	1460	0
1133	0	60	1	1	1	0	0	0	0	0	0	1	1	0	91.48552496	146	NA	3.6	140	2.25	101	1	1	1	1	1	0	0	1	1	0	1460	0
1134	0	80	1	0	0	0	0	1	1	0	0	0	0	0	61.91708742	108	NA	3.5	147	2.35	113	0	1	1	1	0	0	0	1	1	0	1152	1
1135	0	72	1	1	0	0	1	0	0	0	0	1	0	1	78.06825058	146	NA	4.4	141	2.35	106	1	1	1	1	1	0	0	0	0	0	1460	0
1136	1	59	2	0	1	1	1	1	0	0	0	0	0	0	27.1047419	106	NA	5.1	131	2.05	95	1	1	1	1	0	0	0	1	1	0	527	1
1137	0	81	1	1	0	1	1	1	0	0	0	1	0	1	51.69621326	91	NA	4.4	139	NA	99	1	1	1	1	1	0	0	1	1	0	326	1
1138	0	75	1	1	1	1	1	0	1	0	0	0	0	0	57.19853153	137	NA	3.9	140	2.25	107	1	1	1	1	0	1	0	1	1	1	12	1
1139	0	64	2	1	1	1	0	1	0	0	0	0	0	0	59.32835609	79	5405	4.7	142	2.1	101	0	1	0	1	1	0	0	1	1	1	12	1
1140	0	57	1	1	1	0	0	0	0	0	0	0	0	0	182.162494	144	NA	3.9	140	2.125	107	1	1	1	1	1	0	0	1	1	0	1460	0
1141	0	77	1	0	0	1	0	1	1	0	0	0	0	0	62.39936484	118	NA	3.7	145	2.275	113	0	1	1	1	0	0	0	1	1	0	1460	0
1142	0	81	1	0	0	1	0	1	1	0	0	0	0	0	38.68174116	109	NA	3.6	155	1.95	122	0	0	0	0	0	0	0	0	0	1	10	1
1143	0	79	2	0	1	0	0	1	0	0	0	0	0	0	102.4972013	119	NA	4.4	145	2.05	113	1	1	1	1	1	1	0	1	1	0	345	1
1144	0	48	1	1	0	0	0	1	0	0	0	0	0	0	84.76586009	132	NA	4.2	135	NA	99	0	0	0	0	0	0	0	0	0	0	1460	0
1145	1	37	1	0	0	1	1	0	0	0	0	0	0	0	10.12544905	136	NA	7.7	131	2.5	79	1	1	1	1	0	0	0	0	0	0	1460	0
1146	0	77	1	1	1	1	0	1	1	0	0	0	0	0	52.2304267	126	NA	4.6	141	2.55	108	0	1	1	1	0	1	0	1	1	0	1460	0
1147	0	77	1	0	1	1	0	0	0	0	0	1	0	1	52.2304267	159	NA	4.7	140	2.3	101	0	0	0	0	0	0	0	0	0	0	1062	1
1148	0	69	1	0	0	1	1	1	1	0	0	0	0	0	15.03131229	108	NA	4.7	140	2.125	105	0	0	0	1	1	0	0	1	1	1	42	1
1149	0	48	1	1	0	0	0	0	0	0	0	1	0	1	95.72494316	150	NA	3.9	141	2.05	108	1	1	1	1	1	0	0	0	0	0	1460	0
1150	1	59	2	1	1	0	1	1	0	0	0	0	0	0	91.0313017	105	NA	4.5	132	2.175	97	1	1	1	1	1	0	0	1	1	0	1460	0
1151	1	88	2	1	0	1	0	1	1	0	0	0	0	0	28.22294934	81	NA	3.8	135	2.275	90	1	0	0	1	0	1	1	1	1	0	169	1
1152	0	66	1	1	0	0	1	1	0	0	0	0	0	0	71.18334081	106	NA	4.4	137	1.675	111	0	0	0	0	0	0	0	0	0	0	782	1
1153	0	82	1	1	1	0	0	1	1	0	0	1	1	0	61.60749837	100	NA	4.6	142	2.1	108	1	1	1	1	1	0	0	1	1	1	61	1
1154	1	79	1	1	0	1	1	1	1	0	0	1	0	1	32.5426997	116	20849	5.3	127	2.05	92	0	1	1	1	1	0	0	1	1	1	26	1
1155	0	75	2	0	1	0	0	0	0	0	0	NA	NA	NA	64.87592411	148	1427	4.3	136	2.375	100	0	1	1	1	0	0	0	1	1	0	657	1
1156	0	57	1	1	0	0	1	1	0	0	0	0	0	0	60.47553512	79	7592	4.8	137	2.225	104	1	1	1	1	1	1	0	1	1	0	1460	0
1157	0	56	2	1	0	1	0	1	0	0	0	0	0	0	35.43889892	109	NA	3.4	137	1.9	98	1	0	1	1	0	0	1	1	1	1	8	1
1158	1	86	2	1	0	0	0	1	0	0	0	1	1	1	72.28493901	87	NA	4.1	128	1.775	96	1	1	1	1	1	0	0	1	1	0	1292	1
1159	0	85	1	0	0	1	0	1	1	0	0	0	0	0	35.9881272	117	NA	4.4	140	2.225	104	1	1	1	1	0	1	0	1	1	1	19	1
1160	1	78	2	1	0	0	0	0	0	0	1	0	0	0	64.36144548	128	NA	5.1	132	2.475	95	1	1	1	1	1	0	0	1	1	0	274	1
1161	0	90	1	1	0	1	0	1	1	0	0	1	1	0	21.83707297	102	NA	3.3	152	2.075	120	1	1	1	1	1	0	0	1	1	1	2	1
1162	0	83	2	1	1	1	1	1	0	0	0	1	1	0	45.60041959	121	NA	3.9	141	2.325	108	1	1	1	1	1	1	0	1	1	0	109	1
1163	0	84	1	0	0	1	0	1	1	0	0	0	0	0	51.31596449	93	NA	3.9	141	2.1	107	0	1	1	1	0	1	0	1	1	1	9	1
1164	0	79	2	0	0	1	1	1	0	0	0	0	0	0	56.84582189	99	NA	4.2	139	2.25	101	0	0	0	0	0	0	0	0	0	0	1460	0
1165	0	56	1	0	0	0	0	0	1	0	0	NA	NA	NA	82.15438989	169	NA	3.3	137	2.25	100	1	1	1	1	1	0	1	1	1	0	970	1
1166	0	71	1	0	1	1	0	1	0	0	0	0	0	0	49.03409752	92	1315	3.8	145	2.275	106	0	1	1	0	0	1	0	1	1	1	12	1
1167	0	61	2	1	0	1	0	1	0	0	0	1	1	0	59.90938936	119	NA	3.7	141	2.125	107	1	1	1	1	1	0	0	0	0	0	1460	0
1168	0	66	1	1	0	1	0	1	0	0	0	0	0	0	15.16756428	89	NA	4.9	144	1.525	110	0	0	0	0	0	0	0	0	0	1	8	1
1169	0	90	1	0	1	1	0	1	0	0	0	0	0	0	37.86319376	73	NA	4.8	140	1.825	106	0	0	0	0	0	0	0	0	0	0	1238	1
1170	0	82	1	0	0	0	0	1	1	0	0	0	0	0	98.36551888	71	NA	3.9	139	2.125	110	1	1	1	1	0	0	0	1	1	0	1460	0
1171	0	90	2	1	1	1	0	1	1	0	0	0	0	0	49.59506473	112	NA	3.5	138	NA	99	0	0	0	0	0	0	0	0	0	0	401	1
1172	0	87	1	1	0	0	0	1	1	0	0	0	0	0	135.4577922	115	9764	4.3	137	2.1	103	1	1	1	1	1	0	0	1	1	1	11	1
1173	0	68	2	1	0	1	1	1	0	0	0	1	0	1	43.29392013	90	NA	3.6	137	2.2	102	1	1	1	1	1	0	0	1	1	0	1460	0
1174	0	90	2	1	0	1	0	1	0	0	0	0	0	0	37.54688106	96	23729	4.6	138	2.2	102	0	0	1	1	0	0	0	1	1	1	16	1
1175	0	77	1	0	0	1	0	1	1	0	0	0	0	0	52.2304267	133	NA	5	141	2.325	106	0	0	1	1	0	0	0	1	1	0	1460	0
1176	0	71	2	0	0	0	0	1	0	0	0	0	0	0	75.15286815	107	NA	4.2	135	2.1	102	0	0	0	0	0	0	0	0	0	0	1460	0
1177	0	80	1	0	1	1	0	0	1	0	0	0	0	0	56.45404282	156	NA	7.1	137	2.075	101	1	1	1	1	0	0	0	1	1	0	1020	1
1178	0	71	1	0	0	1	0	1	0	0	0	1	0	1	45.514842	132	NA	4.3	136	2.225	101	0	0	0	0	0	0	0	0	0	0	646	1
1179	1	63	1	0	0	1	1	1	0	0	0	0	0	0	11.45682855	106	NA	6	132	2.15	93	1	1	1	1	1	0	0	1	1	1	24	1
1180	0	54	1	0	0	1	1	1	0	0	0	0	0	0	33.31817748	109	NA	3.4	135	1.85	105	0	0	0	0	0	0	0	0	0	1	79	1
1181	1	69	1	1	0	1	1	1	0	0	0	1	0	1	27.35292715	122	NA	4.7	133	2.275	95	0	1	1	1	1	0	0	1	1	1	14	1
1182	0	58	1	0	0	0	0	1	1	0	0	0	0	0	92.11730117	92	NA	4.3	137	2.1	103	1	1	0	0	0	1	0	1	1	0	353	1
1183	0	78	2	0	0	1	0	1	1	0	0	0	0	0	28.92258954	102	NA	4.1	132	2.15	100	1	1	1	1	0	0	0	1	1	0	1460	0
1184	0	72	1	1	1	0	1	1	1	0	0	0	0	0	69.93704667	113	NA	4.8	142	2.075	103	0	0	0	0	0	0	0	0	0	0	708	1
1185	0	79	2	1	1	0	0	0	1	0	0	1	1	0	85.79370274	136	NA	3.1	142	1.9	116	1	1	1	1	1	0	0	1	1	0	1460	0
1186	1	84	2	1	1	1	1	1	0	0	0	NA	NA	NA	41.47606304	92	NA	4.7	131	2.2	91	0	1	1	1	1	0	0	1	1	1	9	1
1187	0	70	1	1	0	1	0	0	1	0	0	1	0	1	58.00526477	153	NA	4.7	141	2.575	100	0	0	0	0	0	0	0	0	0	0	1269	1
1188	0	46	2	1	0	0	0	1	0	0	0	1	0	1	141.1775447	118	NA	3.7	141	2.025	110	1	1	1	1	1	0	0	0	0	0	1460	0
1189	0	64	2	1	0	1	1	0	0	0	0	1	1	0	4.952803547	112	NA	6.9	140	2.225	104	0	1	1	1	1	0	0	0	0	1	14	1
1190	0	90	2	1	0	1	0	0	0	0	0	0	0	0	40.8992168	115	NA	4.3	138	2.25	104	0	1	1	1	1	1	0	1	1	1	7	1
1191	1	90	2	1	0	0	0	1	0	0	0	0	0	0	62.51867486	113	NA	4	136	2.375	97	0	1	1	1	1	0	0	1	1	1	6	1
1192	0	64	1	0	0	1	1	0	0	1	1	0	0	0	59.07011018	168	NA	4.1	138	2.25	101	1	1	1	1	0	0	0	1	1	0	126	1
1193	0	79	2	1	1	0	0	1	1	0	0	0	0	0	73.54153746	98	NA	4.3	142	2.05	109	1	1	1	1	0	0	0	1	1	0	104	1
1194	0	61	1	0	1	0	0	1	0	0	0	0	0	0	72.33089335	85	NA	3.7	142	2.1	115	1	1	1	1	0	0	0	1	1	0	1460	0
1195	0	48	1	1	0	0	0	1	0	0	0	1	0	1	95.72494316	125	NA	3.4	135	2.1	101	1	1	1	1	1	0	0	1	1	0	1460	0
1196	1	65	1	0	0	1	1	0	1	0	0	0	0	0	10.08103192	130	NA	5.5	139	2.575	92	1	1	1	0	1	0	0	0	0	0	489	1
1197	0	74	1	0	1	0	0	1	1	0	0	0	0	0	62.90479439	116	NA	4.2	142	2.1	105	0	0	0	0	0	0	0	0	0	0	1460	0
1198	0	75	1	0	1	1	0	1	1	0	0	0	0	0	77.4239827	128	NA	3.6	137	2.25	100	1	1	1	1	1	0	0	1	1	0	521	1
1199	0	67	1	0	1	0	1	1	0	0	1	0	0	0	70.96637153	111	NA	4.1	138	2.2	106	0	0	1	1	1	0	0	0	0	0	1460	0
1200	0	76	1	0	0	1	0	1	0	0	1	0	0	0	8.748912708	92	NA	5.1	142	2.325	105	0	1	1	1	0	0	0	1	1	0	1460	0
1201	0	63	1	0	0	1	0	1	1	0	1	0	0	0	46.63289233	124	NA	4.6	133	2.125	98	1	1	1	1	0	0	0	1	1	0	1460	0
1202	0	73	1	1	0	0	1	1	0	0	0	0	0	0	100.7146293	128	NA	3.9	136	2.175	100	1	1	0	1	0	0	0	1	1	0	1460	0
1203	0	69	1	0	0	0	1	1	0	0	0	0	0	0	88.9264024	97	NA	4.6	139	1.95	100	1	1	0	0	0	0	0	1	1	1	59	1
1204	0	83	1	1	0	0	0	1	0	0	0	1	0	1	98.12377467	134	NA	4.1	139	2.175	102	0	0	0	0	0	0	0	0	0	0	1460	0
1205	0	68	1	1	0	0	0	0	0	0	0	1	1	0	102.1757396	146	NA	4.2	137	2.175	105	1	1	1	1	1	0	0	1	1	0	1460	0
1206	0	83	1	1	0	1	1	1	0	0	0	0	0	0	10.38798008	102	NA	3.6	140	2.075	106	0	1	1	1	0	1	0	1	1	0	1460	0
1207	0	57	1	1	0	0	0	0	0	0	0	0	0	0	92.44309827	147	NA	4.2	137	2.025	106	1	1	1	1	1	0	0	1	1	1	9	1
1208	0	65	1	1	0	1	0	1	0	0	0	0	0	0	40.44893226	103	NA	3.4	137	2.25	102	1	1	1	1	0	1	0	1	1	0	1460	0
1209	0	59	1	0	1	1	1	1	0	0	0	NA	NA	NA	44.06481291	101	NA	8	130	2.425	101	0	1	1	1	0	1	0	0	0	0	1460	0
1210	1	83	1	1	0	1	0	1	1	0	0	0	0	0	6.331824642	104	NA	5.7	135	2.075	92	1	1	1	1	0	0	0	0	0	0	495	1
1211	0	86	2	1	1	0	1	1	0	0	0	0	0	0	84.32775251	104	NA	2.1	145	2.1	114	1	0	1	1	0	1	0	1	1	0	1024	1
1212	0	73	1	0	0	0	0	1	1	0	0	0	0	0	87.9149124	125	NA	3.4	136	2.375	98	0	0	1	1	0	0	0	1	1	0	1460	0
1213	0	79	1	1	1	1	0	1	1	0	0	0	0	0	56.59838201	103	NA	5.1	135	2.4	98	1	1	1	1	0	1	0	1	1	1	22	1
1214	0	79	1	0	0	1	0	1	1	0	0	0	0	0	13.50477658	96	NA	5.4	145	2.125	113	0	1	1	1	0	0	1	1	1	1	17	1
1215	0	51	1	1	1	0	0	1	0	0	0	0	0	0	83.72905671	129	NA	3.4	140	2.2	104	1	1	1	1	0	0	0	1	1	0	1460	0
1216	0	90	1	1	0	1	0	1	0	0	0	0	0	0	28.53433739	118	NA	5.1	136	2.5	99	1	1	0	1	0	0	0	1	1	1	3	1
1217	0	79	2	0	0	0	0	1	0	0	0	1	1	0	64.19522037	109	NA	3.7	141	2.15	100	1	1	1	1	1	0	0	1	1	0	1460	0
1218	1	71	2	0	1	0	0	1	0	0	0	0	0	0	65.60176873	99	2233	5.1	141	2.375	97	1	1	1	1	0	0	0	1	1	0	1418	1
1219	0	84	1	0	1	0	1	0	0	0	1	0	0	0	75.66312061	155	1125	4.5	139	2.15	103	1	1	1	1	0	0	0	1	1	0	1460	0
1220	0	85	1	1	0	1	0	1	0	0	0	0	0	0	51.19283125	130	2856	4.5	140	2.2	105	1	0	1	1	0	0	0	1	1	0	233	1
1221	0	58	1	1	0	1	1	1	0	0	0	0	0	0	32.83834701	85	NA	NA	NA	NA	99	0	0	0	1	0	0	0	0	0	1	1	1
1222	1	80	2	0	0	1	0	1	0	0	0	0	0	0	45.94247886	115	168	3.8	138	2.225	95	1	1	1	1	0	0	0	1	1	0	1460	0
1223	0	70	1	0	1	1	0	1	0	0	0	0	0	0	53.25081867	114	NA	4.1	134	2	101	1	1	1	1	0	1	0	1	1	0	1460	0
1224	0	54	2	1	0	1	1	1	0	0	0	0	0	0	16.64215343	102	NA	4	139	1.65	101	0	0	0	0	0	0	0	1	1	0	1460	0
1225	0	82	2	0	1	1	1	0	1	0	0	0	0	0	63.71134618	120	NA	3.7	140	2.3	103	0	1	0	0	0	0	0	0	0	1	1	1
1226	1	86	1	1	0	1	1	1	1	0	1	0	0	0	20.40696238	91	NA	4	116	2.15	81	0	1	1	1	0	0	0	1	1	1	14	1
1227	0	64	1	0	1	1	1	1	0	0	0	0	0	0	46.48404891	100	NA	4.2	141	2.1	108	1	1	1	1	0	0	0	1	1	0	376	1
1228	0	68	1	1	0	0	0	0	0	0	0	0	0	0	119.1984194	145	NA	3.6	143	1.95	105	1	1	1	1	1	0	0	0	0	0	1460	0
1229	1	79	1	1	0	0	0	0	1	0	0	0	0	0	76.61161979	146	NA	4.3	136	2.475	95	0	0	0	0	0	0	0	0	0	1	4	1
1230	0	58	1	0	1	0	1	1	1	0	0	0	0	0	147.0789493	83	NA	4.9	135	NA	103	0	0	0	0	0	0	0	0	0	0	1460	0
1231	0	59	1	0	1	1	0	1	0	0	1	0	0	0	65.86501998	61	NA	3.8	136	1.925	99	0	1	1	1	1	1	0	0	0	0	1460	0
1232	0	76	1	1	0	1	1	1	0	0	0	0	0	0	57.04494378	110	NA	4.1	143	2.175	109	1	1	1	1	1	0	0	1	1	0	1460	0
1233	0	74	1	1	0	0	0	0	0	0	0	0	0	0	100.4368446	142	NA	3.6	145	2.2	108	1	1	0	0	0	0	0	1	1	0	1460	0
1234	0	73	1	0	1	0	0	1	0	0	0	1	0	1	87.9149124	122	NA	3.7	137	2.175	103	0	0	0	0	0	0	0	0	0	0	1460	0
1235	1	58	1	0	0	1	1	1	1	0	0	1	1	0	36.65628484	102	NA	5.4	128	2.05	91	0	1	1	1	1	0	0	0	0	0	209	1
1236	1	69	2	0	0	1	0	1	1	0	0	0	0	0	75.59005113	96	NA	3.6	136	2.125	97	0	1	1	1	1	0	0	1	1	0	1460	0
1237	0	74	2	1	1	1	0	1	0	0	1	1	1	1	51.60545978	105	NA	4.3	137	1.925	102	1	1	1	1	1	0	0	1	1	0	357	1
1238	0	70	2	1	0	1	1	1	0	1	0	0	0	0	7.094829084	105	NA	3.6	141	2.4	107	0	1	1	1	0	1	0	0	0	1	15	1
1239	1	84	1	1	0	0	0	1	0	0	0	1	0	1	75.66312061	102	NA	3.9	132	2	93	0	0	0	0	0	0	0	0	0	0	382	1
1240	0	90	2	1	1	1	0	0	0	0	0	1	0	1	55.36121591	136	NA	3.8	133	2.225	98	1	1	1	1	1	1	0	1	1	1	15	1
1241	0	64	1	1	1	1	0	0	0	0	0	1	1	1	50.07824454	146	NA	3.9	142	2.2	102	1	1	1	1	1	1	0	1	1	0	587	1
1242	0	66	1	1	0	0	0	1	1	0	0	1	0	1	102.7968201	87	NA	3.8	137	1.85	101	0	0	0	0	0	0	0	0	0	0	1460	0
1243	1	64	1	0	0	0	0	0	1	0	0	1	0	1	144.1689935	154	NA	4.6	136	2.075	96	0	0	0	0	0	0	0	0	0	1	22	1
1244	0	48	2	1	1	0	0	1	0	0	0	1	1	0	81.36901024	117	NA	4.4	137	2.2	104	1	1	1	1	1	1	0	1	1	0	1460	0
1245	0	76	2	1	0	0	1	1	0	0	0	1	1	0	74.12178087	107	NA	3.6	136	1.95	98	1	1	1	1	1	0	0	1	1	0	272	1
1246	0	88	1	1	1	0	1	0	0	0	0	0	0	0	84.64223176	155	NA	4.9	136	2.25	101	1	1	1	1	0	0	0	1	1	0	245	1
1247	0	81	1	0	1	1	1	1	1	0	0	0	0	0	86.07848793	106	NA	4.7	143	1.95	112	0	1	0	0	0	0	0	1	1	0	1460	0
1248	0	77	1	0	1	0	0	0	0	0	1	0	0	0	86.96799767	138	NA	4.2	144	2.45	108	1	1	0	1	1	0	0	1	1	0	171	1
1249	0	80	2	1	0	1	1	0	0	0	0	1	1	0	50.79517062	122	NA	3.9	137	2.15	101	1	1	1	1	1	0	0	0	0	0	200	1
1250	1	69	1	1	0	0	0	0	0	0	0	0	0	0	63.80451633	149	NA	4	136	2.3	97	1	1	1	1	0	0	0	1	1	0	1460	0
1251	0	90	2	0	0	1	0	1	1	0	0	0	0	0	28.09448977	96	NA	4.2	140	2.2	103	0	1	1	1	0	1	0	1	1	0	1460	0
1252	0	63	2	1	0	0	0	1	1	1	0	0	0	0	89.82714152	114	NA	3.8	141	2.15	103	0	0	0	0	0	0	0	0	0	1	9	1
1253	0	69	1	0	0	1	0	1	0	0	0	0	0	0	30.11567877	127	NA	4.8	142	2.1	109	1	1	0	0	0	0	0	1	1	0	316	1
1254	1	83	1	1	1	0	0	1	0	0	0	0	0	0	114.4713892	139	NA	3.9	130	NA	95	0	0	0	0	0	0	0	0	0	0	1142	1
1255	0	81	2	1	0	1	1	1	0	0	0	0	0	0	28.70185194	104	NA	4.7	138	1.975	104	0	0	1	1	0	0	0	1	1	1	2	1
1256	0	81	2	1	0	1	1	1	0	0	0	1	0	1	9.720125066	87	NA	3.9	142	2.275	102	1	1	1	1	1	0	0	0	0	0	719	1
1257	0	72	2	1	1	0	0	0	1	0	0	0	0	0	128.9041703	87	NA	4.8	133	2.225	98	1	1	1	1	0	0	0	1	1	0	1460	0
1258	0	77	1	1	0	1	1	1	0	0	0	0	0	0	34.60721986	58	NA	5.2	136	2.2	108	1	1	1	0	0	0	0	1	1	0	556	1
1259	0	61	2	1	1	1	1	1	0	0	1	0	0	0	59.90938936	122	NA	3.9	145	2.325	109	1	1	1	1	1	0	0	1	1	0	1460	0
1260	0	90	2	1	1	0	0	0	1	0	0	0	0	0	62.51867486	138	NA	4.9	135	2.65	101	1	1	1	1	1	0	0	0	0	0	1460	0
1261	1	90	2	1	0	0	0	0	0	0	0	1	0	1	62.51867486	129	NA	4.4	137	2.4	97	1	1	1	1	1	0	0	1	1	0	333	1
1262	0	72	2	0	0	1	1	0	0	0	0	0	0	0	27.61828438	137	NA	5.3	137	2.275	103	0	1	0	0	0	0	0	1	1	0	1460	0
1263	0	58	1	1	0	0	1	1	0	0	0	1	0	1	60.26240127	92	NA	4.6	133	2.225	99	1	1	1	1	1	0	0	1	1	0	1460	0
1264	0	28	1	0	0	0	0	1	0	0	0	0	0	0	76.62397993	103	NA	3.4	139	2.225	103	0	1	0	1	0	0	0	1	1	0	1152	1
1265	0	65	1	1	1	0	1	0	1	0	0	1	0	1	90.01101871	147	NA	3.3	138	1.925	103	1	1	1	1	1	0	0	1	1	0	1460	0
1266	0	89	1	1	0	1	0	0	1	0	0	0	0	0	55.24540279	131	NA	4.4	140	2.225	101	1	1	1	1	1	1	0	1	1	1	44	1
1267	0	66	2	1	1	0	1	1	0	0	0	0	0	0	88.98284609	119	NA	4.1	135	NA	99	0	1	1	1	1	0	0	1	1	0	1460	0
1268	0	85	1	0	0	0	0	1	1	0	0	NA	NA	NA	67.61977847	119	NA	5	138	1.925	103	1	0	0	1	0	0	0	1	1	0	119	1
1269	0	77	2	1	1	0	1	0	0	0	0	0	0	0	73.92534965	128	NA	4.6	137	2.575	99	1	1	1	1	1	0	0	1	1	0	203	1
1270	0	90	1	1	0	1	0	1	0	0	0	0	0	0	55.12023827	125	NA	4.2	139	2.025	103	1	1	0	1	0	0	0	1	1	1	48	1
1271	0	64	1	0	0	1	1	1	1	0	0	0	0	0	35.93104056	97	NA	4.2	133	2.3	104	0	1	1	1	0	0	0	1	1	0	1460	0
1272	0	81	1	1	0	0	0	1	0	0	0	0	0	0	115.0395958	101	NA	4.7	134	1.9	102	1	1	1	1	0	0	0	1	1	0	1460	0
1273	0	90	2	1	1	1	1	1	0	0	0	0	0	0	40.8992168	85	NA	4	138	2.25	106	1	1	0	1	0	0	0	1	1	1	6	1
1274	0	85	2	0	1	1	0	1	1	0	0	0	0	0	41.37654075	127	NA	4.1	140	2.875	105	1	1	1	1	1	0	0	1	1	0	1460	0
1275	0	80	2	1	1	1	0	1	1	0	0	1	0	1	28.77432279	103	NA	4.7	139	2.25	108	0	0	0	0	0	0	0	0	0	1	12	1
1276	0	57	1	0	1	0	0	0	0	0	0	0	0	0	81.85973766	141	NA	3.3	138	2.15	107	1	1	1	1	1	0	0	1	1	0	1460	0
1277	0	84	1	1	0	1	0	1	1	0	1	0	0	0	55.89765908	126	NA	4	143	2.575	103	1	1	1	1	1	0	0	1	1	0	742	1
1278	0	88	1	0	0	1	1	1	0	0	0	0	0	0	20.31194758	119	NA	5.3	137	2.35	98	1	1	1	1	0	0	0	1	1	0	126	1
1279	0	59	2	0	0	0	1	1	0	0	0	NA	NA	NA	60.31618869	106	NA	6.1	141	2.075	101	0	0	0	0	0	0	0	0	0	0	118	1
1280	0	83	2	1	1	1	0	1	1	0	0	1	1	0	45.60041959	110	NA	3.4	143	2.175	107	1	1	1	1	1	0	0	1	1	0	1460	0
1281	0	79	2	0	0	0	0	1	0	0	0	0	0	0	64.19522037	84	NA	3.8	134	1.875	101	1	1	0	0	0	0	0	1	1	1	68	1
1282	1	75	1	0	1	1	1	1	0	0	0	NA	NA	NA	41.96985342	106	NA	3.3	133	2.15	91	0	0	1	1	0	0	1	0	1	0	482	1
1283	0	74	2	1	0	0	1	1	0	0	0	0	0	0	65.05294385	115	NA	4.6	147	2.275	111	1	1	1	1	1	0	0	1	1	1	68	1
1284	0	67	1	0	0	1	0	1	0	0	0	0	0	0	142.8345321	120	NA	3.9	141	1.9	104	0	0	1	1	0	0	0	0	0	0	323	1
1285	0	90	2	1	0	1	0	1	1	0	0	1	0	1	32.1848256	116	NA	3.8	143	2.225	108	1	1	1	1	1	1	0	1	1	0	657	1
1286	1	50	1	1	0	0	1	1	1	0	0	0	0	0	68.11564531	124	NA	4.2	135	2.375	94	0	0	0	0	0	0	0	0	0	0	1460	0
1287	0	90	2	1	0	1	0	0	0	0	0	0	0	0	32.1848256	119	NA	5.9	136	2.475	98	0	1	1	1	0	1	0	1	1	0	1460	0
1288	0	70	1	0	0	1	1	1	0	0	0	0	0	0	33.35162323	99	NA	4.6	136	2.275	98	1	1	1	1	0	0	0	1	1	0	287	1
1289	0	84	1	0	1	1	0	1	1	0	0	0	0	0	30.45990016	107	NA	4.8	141	2.225	103	1	1	1	1	0	0	0	1	1	0	980	1
1290	0	65	2	1	0	0	0	1	0	0	0	0	0	0	89.25905815	101	NA	3.2	141	2.175	103	1	1	0	1	1	0	1	1	1	0	1460	0
1291	0	62	1	1	0	0	0	0	1	0	0	0	0	0	65.2052063	148	NA	3.9	142	2.45	103	1	1	1	1	1	0	0	1	1	0	1460	0
1292	0	72	1	0	1	1	1	1	0	0	0	NA	NA	NA	45.38579921	126	NA	4.5	138	2.15	103	1	1	1	1	0	0	0	1	1	1	18	1
1293	0	71	1	0	1	1	0	1	1	0	1	0	0	0	57.83847996	125	3925	4.3	134	1.975	98	1	1	1	0	0	1	0	1	1	0	373	1
1294	0	66	1	0	1	0	0	1	0	0	0	0	0	0	79.45944463	62	34253	3.2	143	2.15	104	1	1	0	0	0	1	0	1	1	1	87	1
1295	0	49	1	1	0	0	0	1	0	0	0	NA	NA	NA	75.61987956	133	NA	4.4	140	2.075	107	1	0	1	1	1	0	0	0	0	0	1460	0
1296	1	68	1	1	0	1	1	0	1	0	0	0	0	0	42.812992	151	NA	4	139	2.175	97	1	1	1	1	1	0	0	1	1	0	1371	1
1297	0	75	1	1	1	0	0	1	0	0	0	1	0	1	116.8509828	95	NA	3.1	143	2.025	109	0	1	1	1	1	0	0	1	1	1	68	1
1298	0	86	2	1	1	1	1	0	0	0	0	1	0	1	50.0548893	125	NA	4.3	139	2.075	100	0	1	1	1	1	0	0	1	1	1	10	1
1299	1	90	2	1	0	0	0	0	1	0	0	NA	NA	NA	71.62090016	145	NA	4	138	2.15	95	1	1	1	1	0	0	0	1	1	0	297	1
1300	0	88	1	1	1	1	0	1	0	0	0	NA	NA	NA	22.84349726	113	NA	6.2	134	2.1	100	0	0	0	0	0	0	0	0	0	1	2	1
1301	0	56	1	0	0	0	0	1	1	0	1	0	0	0	92.77584506	127	NA	4.2	138	2.225	104	0	1	1	0	0	0	0	0	0	0	1460	0
1302	0	78	2	0	1	1	0	1	0	1	0	NA	NA	NA	28.92258954	108	NA	3.5	137	2.5	104	0	1	1	1	0	1	0	1	1	0	204	1
1303	0	62	1	0	0	1	0	0	1	0	1	0	0	0	13.16755204	135	NA	4.9	140	2.125	104	0	1	1	1	0	0	0	0	0	1	8	1
1304	0	76	1	1	0	0	0	1	0	0	0	0	0	0	62.56516973	107	NA	4.2	138	2.15	110	1	1	1	1	0	0	0	1	1	0	1460	0
1305	0	90	2	1	0	0	0	1	0	0	0	0	0	0	62.51867486	107	NA	3.6	138	2.125	102	0	0	0	0	0	0	0	0	0	0	368	1
1306	1	83	1	1	0	0	1	1	0	0	0	1	1	1	75.84729406	129	NA	4.2	136	2.225	96	1	1	1	1	1	1	0	1	1	0	1460	0
1307	0	74	2	1	0	1	1	1	1	0	0	1	1	0	51.60545978	78	NA	2.7	136	2	99	1	1	1	1	1	0	0	1	1	0	146	1
1308	0	72	1	1	0	1	0	1	1	0	1	0	0	0	31.42813962	101	NA	4.3	137	2.275	103	0	1	1	1	1	1	0	1	1	0	1460	0
1309	0	87	1	1	1	1	0	1	1	0	0	0	0	0	24.94085241	85	NA	4.2	139	2.275	105	0	0	0	0	0	0	0	0	0	1	10	1
1310	0	84	2	1	0	1	0	0	0	1	0	1	1	1	50.29455799	125	NA	4.6	134	2.025	104	1	1	1	1	1	0	0	1	1	0	1195	1
1311	1	79	1	1	0	1	0	1	0	0	0	0	0	0	51.95925213	124	NA	5.5	134	1.975	93	0	0	0	0	0	0	0	0	0	1	9	1
1312	0	72	1	1	1	1	1	1	0	0	0	0	0	0	28.42566768	118	NA	4.4	142	2.1	106	1	1	0	1	0	1	0	1	1	0	105	1
1313	1	74	1	0	0	1	1	1	1	0	0	0	0	0	21.85047977	117	NA	4.9	130	2.125	97	0	1	1	1	1	0	0	1	1	1	49	1
1314	0	54	1	0	1	0	0	1	0	0	0	0	0	0	124.9090406	117	NA	4.1	139	2.05	105	1	1	1	1	0	1	1	0	1	0	546	1
1315	0	67	1	1	0	1	1	0	1	0	0	1	1	0	58.52334361	140	NA	4.2	135	1.975	100	0	0	1	1	1	0	0	1	1	1	12	1
1316	0	77	1	0	0	0	1	1	1	0	0	1	1	0	77.0114547	116	8623	3.7	140	2.1	99	1	1	1	1	1	0	0	1	1	0	779	1
1317	0	63	2	1	0	0	1	1	0	0	0	1	0	1	67.21324481	106	NA	4.4	141	2.075	104	0	0	0	0	0	0	0	0	0	0	407	1
1318	0	72	1	0	0	0	1	1	1	0	0	0	0	0	78.06825058	124	NA	5	149	2.25	103	1	1	1	1	0	0	1	1	1	1	27	1
1319	0	62	1	1	1	0	0	0	1	0	0	0	0	0	121.4546909	149	NA	3.6	138	1.85	102	1	1	1	1	0	1	0	1	1	0	1460	0
1320	0	72	1	1	0	1	1	1	1	0	1	0	0	0	28.42566768	97	NA	4.6	139	2.05	108	1	1	1	1	1	1	0	1	1	1	47	1
1321	0	82	2	0	0	1	0	1	0	0	0	0	0	0	56.4173441	94	5251	4.2	135	1.725	105	0	0	0	1	0	0	0	0	0	0	1460	0
1322	1	86	2	1	0	1	0	1	0	0	0	0	0	0	22.49354418	101	NA	4.4	135	NA	95	0	1	0	1	0	0	0	0	0	1	1	1
1323	0	86	2	0	1	1	0	0	0	0	0	NA	NA	NA	26.63986431	151	NA	4.3	136	2.125	100	1	1	0	0	0	0	1	1	1	1	2	1
1324	0	59	1	1	1	0	1	1	0	0	0	0	0	0	122.683695	133	NA	3.7	138	2.1	107	1	1	1	1	1	0	0	1	1	0	1460	0
1325	0	76	2	0	1	1	0	0	1	0	0	1	1	0	38.85795465	156	NA	4.6	141	2.15	102	0	1	1	1	1	0	0	1	1	0	1460	0
1326	0	90	1	1	0	0	0	0	1	0	0	0	0	0	84.25697421	131	25131	4.7	132	2.425	100	0	1	1	1	1	0	0	1	1	0	1460	0
1327	0	81	1	0	1	1	0	1	1	0	1	0	0	0	27.75407212	106	NA	4.5	142	2.275	106	0	1	1	0	0	1	0	1	1	1	9	1
1328	0	56	1	0	0	0	0	0	0	0	0	0	0	0	73.59759385	164	NA	4.2	139	2.375	103	1	1	0	1	0	0	0	1	1	0	1460	0
1329	0	74	1	1	1	0	0	1	0	0	0	0	0	0	69.54913716	131	NA	3.6	136	2.2	98	1	1	1	1	1	1	0	1	1	0	1460	0
1330	0	82	2	0	1	1	0	1	0	0	0	0	0	0	38.26316445	89	NA	4.8	138	2.225	104	1	0	1	1	1	0	0	1	1	1	2	1
1331	0	82	1	1	0	1	0	1	1	1	0	1	0	1	56.17176931	106	NA	4.2	139	2.025	104	0	0	0	0	0	0	0	0	0	0	246	1
1332	0	75	1	0	1	0	0	0	1	0	1	0	0	0	77.4239827	142	NA	3.7	141	2.275	106	1	1	1	1	0	0	0	1	1	0	420	1
1333	0	75	1	0	1	1	0	1	1	0	0	0	0	0	45.0112473	56	NA	4.6	137	2	104	1	1	1	1	0	1	0	1	1	0	1251	1
1334	0	73	1	0	1	0	0	1	0	0	0	1	1	0	100.7146293	93	NA	3.9	139	2.05	107	1	1	1	1	1	0	0	1	1	0	1460	0
1335	0	66	1	1	0	1	1	1	1	0	0	0	0	0	53.89069347	86	NA	3.9	136	2.075	105	1	1	1	1	0	0	0	1	1	0	611	1
1336	0	82	1	1	0	1	0	1	1	0	0	0	0	0	56.17176931	130	NA	3.2	140	2.225	101	1	1	1	1	0	0	0	1	1	0	756	1
1337	0	84	2	1	1	0	1	1	1	0	0	0	0	0	72.63104779	118	43634	3.9	143	2.3	105	1	1	1	0	1	1	0	1	1	0	166	1
1338	0	79	2	1	0	0	0	1	0	0	0	1	1	0	126.4990212	113	NA	3.4	141	NA	110	1	0	1	1	1	0	0	1	1	0	1460	0
1339	0	84	1	1	1	0	1	1	1	0	0	0	0	0	114.1934282	105	NA	4.4	136	1.9	100	0	0	0	0	0	0	0	0	0	1	20	1
1340	0	85	1	1	0	0	0	1	0	0	0	0	0	0	61.15975604	117	NA	3.8	142	2.2	107	1	1	0	1	0	1	0	1	1	0	825	1
1341	0	81	1	0	0	1	1	1	0	0	0	0	0	0	30.68560651	90	NA	3.9	144	2.05	108	1	1	1	1	1	0	0	1	1	1	13	1
1342	0	88	2	1	0	1	0	0	1	0	0	NA	NA	NA	45.06212927	134	NA	3.6	147	2.025	111	0	1	1	1	0	0	0	0	0	0	106	1
1343	0	33	1	1	1	0	0	0	0	0	0	0	0	0	91.4649317	148	NA	4	142	2.3	106	1	1	1	1	0	0	0	1	1	0	1460	0
1344	1	64	1	0	0	1	1	1	1	0	0	0	0	0	18.83665946	81	NA	3.8	132	2.175	95	0	1	0	0	0	1	0	1	1	0	515	1
1345	0	71	1	1	1	1	0	1	0	0	1	NA	NA	NA	57.83847996	131	NA	3.6	141	2.075	109	1	1	1	1	0	0	0	1	1	0	1460	0
1346	0	79	1	1	0	1	0	1	1	0	0	0	0	0	56.59838201	114	NA	3.5	138	1.9	102	1	1	1	1	1	0	0	1	1	0	1460	0
1347	1	63	1	0	0	1	1	1	1	0	0	0	0	0	14.1396797	103	70000	6.3	135	2.2	96	0	1	1	1	1	0	0	0	0	0	316	1
1348	0	89	2	1	0	1	1	1	0	0	1	0	0	0	12.25987066	79	61389	6.8	143	2.4	113	0	1	1	1	0	0	0	1	1	1	53	1
1349	1	66	1	0	1	1	0	1	0	0	0	0	0	0	43.07323297	133	NA	4.7	135	1.9	94	0	0	0	0	0	0	0	0	0	0	330	1
1350	1	81	2	1	0	1	1	1	0	0	0	1	1	1	35.42297868	109	NA	3.6	135	2.3	86	1	1	1	1	1	0	0	1	1	0	1460	0
1351	0	58	1	1	1	0	0	1	0	0	0	1	1	0	92.11730117	127	NA	3.8	141	2.175	105	1	1	1	1	1	0	0	1	1	0	1460	0
1352	0	64	1	1	1	1	1	1	1	0	0	1	1	0	33.96388357	96	NA	4.6	146	2.375	105	1	1	1	1	1	0	0	1	1	0	1460	0
1353	1	68	1	1	0	1	0	1	0	0	0	0	0	0	24.070952	112	NA	3.8	133	1.95	97	1	1	1	1	0	1	0	1	1	0	1460	0
1354	1	88	1	0	0	1	0	1	1	0	0	0	0	0	31.83771536	82	NA	3.9	133	2.175	93	1	1	1	0	0	0	0	1	1	0	707	1
1355	0	81	1	0	0	1	0	1	0	0	0	0	0	0	34.25325679	117	NA	3.2	140	2	103	0	0	1	1	0	0	0	1	1	1	10	1
1356	0	74	1	0	0	0	0	1	0	0	0	0	0	0	87.67243106	143	NA	4.1	143	2.125	104	0	0	0	0	0	0	0	0	0	0	1460	0
1357	0	76	1	1	0	1	0	1	1	0	0	1	0	1	28.11538352	108	NA	5.8	141	2.35	106	1	1	1	1	1	1	0	1	1	0	1460	0
1358	0	86	1	1	0	1	0	1	1	0	0	NA	NA	NA	26.15694316	110	NA	7	138	2.225	107	0	1	1	1	1	0	0	1	1	0	309	1
1359	0	42	1	1	0	0	1	0	0	0	0	1	0	1	78.02363501	142	NA	4.1	139	2.25	100	1	1	1	1	1	0	0	1	1	0	1460	0
1360	1	65	2	0	0	1	1	1	0	0	0	0	0	0	9.449507232	85	NA	5	134	2.125	93	1	1	1	1	1	1	0	1	1	1	65	1
1361	0	81	1	1	0	1	0	1	1	0	0	0	0	0	44.31349717	103	NA	3.8	141	2.225	102	1	1	1	1	0	0	0	1	1	0	736	1
1362	1	81	1	0	0	1	0	1	0	0	0	0	0	0	9.829405777	105	22917	3.6	130	2.225	91	0	1	1	1	1	0	0	0	0	1	14	1
1363	1	59	1	0	1	0	0	0	1	0	0	NA	NA	NA	180.8916836	147	NA	3.2	145	2.425	96	1	1	0	1	0	0	0	0	0	0	1460	0
1364	0	85	1	1	0	1	0	1	1	0	0	0	0	0	23.00490977	106	NA	4.5	142	2.425	101	1	1	1	1	0	0	0	0	0	1	50	1
1365	0	83	1	1	0	1	0	1	1	0	0	0	0	0	30.53404335	90	NA	3.6	145	2.175	100	0	0	0	0	0	0	0	0	0	1	26	1
1366	0	70	1	1	1	0	1	0	1	0	0	0	0	0	88.66703504	127	NA	4.4	138	2.3	102	0	1	1	1	1	0	0	1	1	0	1460	0
1367	1	83	1	1	0	1	0	1	1	0	0	0	0	0	51.44087394	109	NA	4.4	136	2.35	92	1	1	1	1	1	1	0	0	0	0	660	1
1368	0	45	1	1	1	0	1	1	0	0	0	0	0	0	129.6187013	126	NA	4	140	2.25	100	0	0	0	0	0	0	0	0	0	0	1460	0
1369	0	80	1	0	0	1	0	1	0	0	0	0	0	0	19.96377203	114	NA	5.1	140	1.5	110	0	0	0	0	0	0	0	0	0	1	1	1
1370	0	85	1	1	1	1	1	0	0	0	0	1	0	1	51.19283125	144	NA	4.9	136	1.725	101	0	0	0	0	0	0	0	0	0	0	604	1
1371	0	75	1	0	0	1	0	1	0	0	0	0	0	0	48.49156435	128	NA	4.3	139	1.75	109	0	1	0	1	0	1	0	0	0	0	1460	0
1372	1	83	2	0	0	1	1	1	0	0	0	0	0	0	16.47163489	109	NA	3.2	140	2.2	94	0	0	0	0	0	0	0	0	0	0	274	1
1373	0	65	2	1	1	0	0	1	0	0	0	0	0	0	131.6085345	115	NA	3.7	143	2.05	109	0	0	0	0	0	0	0	0	0	0	1460	0
1374	1	83	1	1	0	1	1	0	0	0	0	0	0	0	30.53404335	145	NA	4.8	135	2	97	1	1	1	1	1	0	0	1	1	1	31	1
1375	0	74	1	1	0	1	1	1	0	0	0	1	1	0	45.13406449	89	NA	4.5	141	2.125	106	1	1	1	1	1	0	0	1	1	0	714	1
1376	0	84	1	1	0	0	1	0	1	0	0	1	0	1	67.78242317	170	NA	4.8	134	2.05	98	1	1	1	1	1	0	0	1	1	0	1460	0
1377	0	67	2	1	0	1	1	1	1	0	0	1	1	0	52.65704768	121	40186	2.8	138	1.925	102	0	1	1	1	1	1	0	1	1	1	25	1
1378	0	87	2	0	0	0	0	0	1	0	1	0	0	0	84.13008022	127	NA	4.9	141	2.225	105	1	1	0	1	0	1	0	1	1	1	13	1
1379	0	69	1	1	1	1	1	1	0	0	0	0	0	0	25.02838316	105	NA	6.2	137	2.125	112	0	0	1	1	0	0	0	1	1	1	8	1
1380	0	70	2	0	1	0	1	0	0	0	0	0	0	0	65.79094	122	NA	4.7	136	2.3	98	1	1	1	1	1	0	0	1	1	0	1460	0
1381	0	39	1	1	1	0	0	1	0	0	0	1	1	0	79.20628978	128	NA	3.9	135	2.125	99	1	1	1	1	1	0	0	0	0	0	1460	0
1382	0	67	2	1	0	0	1	1	1	0	0	0	0	0	76.04275093	100	NA	3.9	139	2.625	104	1	1	1	1	0	0	0	1	1	0	1460	0
1383	1	61	1	0	0	1	0	1	0	0	0	NA	NA	NA	17.8396446	86	NA	6.2	133	2.125	97	1	1	1	1	0	0	0	0	0	0	1460	0
1384	0	90	2	0	1	0	0	1	1	0	0	0	0	0	62.51867486	104	15038	4.4	140	2.175	109	1	1	0	1	0	1	0	1	1	0	1460	0
1385	1	60	1	1	1	1	0	1	0	0	0	0	0	0	4.43342755	119	NA	4.9	127	2.175	91	0	1	0	0	0	0	0	0	0	0	1460	0
1386	0	63	1	1	0	0	0	0	0	0	0	0	0	0	80.21337923	149	NA	3.9	138	2.475	103	0	1	1	1	0	0	0	1	1	0	1460	0
1387	0	90	2	1	0	1	0	1	0	0	1	0	0	0	55.36121591	117	NA	4.3	135	1.675	106	0	0	0	0	0	0	0	0	0	1	20	1
1388	0	83	2	0	1	1	0	0	0	1	1	0	0	0	56.2786922	124	NA	4.3	139	2.325	102	0	1	1	0	0	1	0	1	1	0	666	1
1389	1	90	2	0	1	1	1	1	0	0	0	NA	NA	NA	32.1848256	94	11697	4.5	140	2.7	97	1	1	0	1	0	0	0	1	1	0	690	1
1390	0	60	2	1	0	0	0	1	0	0	0	0	0	0	77.76538039	97	NA	5.5	140	2.125	102	0	0	0	1	0	0	0	1	1	0	1000	1
1391	0	72	2	0	1	0	0	0	0	0	0	0	0	0	87.42491416	124	NA	4.2	140	2.475	102	0	1	1	1	0	0	0	1	1	0	1460	0
1392	0	61	2	1	0	0	0	1	0	0	0	0	0	0	77.50487997	110	NA	3	135	1.775	101	0	1	1	1	0	0	0	1	1	0	91	1
1393	1	70	1	0	1	1	1	1	0	0	0	0	0	0	45.64608999	104	NA	4.3	136	2.325	97	0	1	1	1	1	0	0	1	1	0	1460	0
1394	0	80	1	0	1	1	0	0	1	0	1	0	0	0	56.45404282	141	NA	4.2	143	2.275	105	0	1	1	1	0	0	0	1	1	0	1357	1
1395	0	86	2	0	0	1	1	1	1	0	0	0	0	0	28.35497006	87	NA	4.1	139	2.1	104	0	1	1	1	0	1	0	1	1	0	1460	0
1396	0	64	1	1	1	1	1	1	0	0	0	0	0	0	43.34313836	67	NA	4.8	139	2	113	1	1	1	0	0	0	0	0	0	0	942	1
1397	0	72	1	1	1	0	0	1	0	0	0	1	1	0	78.06825058	90	NA	3.9	136	2.05	102	1	1	1	1	1	0	0	0	0	0	119	1
1398	0	63	1	0	0	1	0	1	1	0	0	0	0	0	50.23859668	95	NA	4.2	139	2.275	100	0	1	1	1	1	0	1	1	1	0	127	1
1399	0	71	1	1	0	1	1	1	0	0	0	0	0	0	28.50648872	113	NA	3.8	136	1.9	100	0	1	1	1	1	0	0	1	1	0	642	1
1400	0	73	2	1	0	0	0	0	0	0	0	0	0	0	231.7738212	123	NA	3.5	138	1.925	110	0	1	0	0	0	0	0	1	1	0	199	1
1401	1	62	1	1	0	1	0	1	1	0	0	0	0	0	10.37753507	103	NA	4	140	2.525	97	1	1	1	1	0	0	0	0	0	1	11	1
1402	0	75	1	0	1	0	1	1	1	0	1	0	0	0	62.73362013	98	NA	4.6	133	2.175	102	0	0	1	1	1	0	0	0	0	0	1460	0
1403	0	74	2	0	0	1	0	1	1	0	1	0	0	0	25.88655126	98	70000	4.4	133	2.1	98	1	1	1	1	0	0	0	1	1	1	67	1
1404	0	89	1	0	0	1	0	0	1	0	0	NA	NA	NA	40.5367305	146	NA	3.8	142	2.925	104	0	1	1	1	0	1	0	1	1	1	4	1
1405	0	90	2	0	0	1	0	0	0	0	0	0	0	0	40.8992168	125	NA	4	138	1.85	103	1	1	1	1	1	0	0	1	1	1	6	1
1406	0	61	1	1	0	0	1	0	0	0	1	0	0	0	72.33089335	156	NA	4.6	139	2.4	102	1	1	1	1	0	0	0	0	0	0	1460	0
1407	0	90	2	0	1	1	1	1	0	0	0	0	0	0	34.67339021	87	5302	4.5	137	1.825	107	1	1	1	1	1	0	0	1	1	0	528	1
1408	1	70	1	1	1	0	1	1	1	0	0	0	0	0	78.51597754	120	NA	4.3	127	2.025	89	1	1	0	1	0	1	0	1	1	1	30	1
1409	0	83	1	0	0	1	0	1	1	0	0	NA	NA	NA	24.10717428	114	NA	4.9	138	2.275	101	0	1	1	1	0	0	0	1	1	0	346	1
1410	0	90	1	0	0	1	0	1	1	0	0	0	0	0	37.86319376	57	NA	4.4	141	1.975	105	1	0	1	1	0	0	0	1	1	0	1291	1
1411	0	68	1	1	0	0	0	1	0	0	0	0	0	0	142.4056079	100	NA	4	134	1.975	98	0	0	0	0	0	0	0	0	0	0	1460	0
1412	0	81	1	1	1	1	0	1	0	0	0	0	0	0	51.69621326	120	NA	4.7	140	2.075	106	1	1	0	1	1	0	0	1	1	0	1026	1
1413	0	49	2	1	0	1	0	0	0	0	0	1	0	1	46.2718024	130	NA	2.6	141	1.375	114	0	0	0	1	1	0	0	0	0	1	2	1
1414	1	51	2	1	0	1	1	0	0	0	0	0	0	0	29.62091352	117	NA	8.5	118	2.325	80	1	1	1	1	1	0	0	1	1	0	1460	0
1415	0	73	2	0	0	1	1	1	1	0	0	0	0	0	27.54106013	108	NA	5.2	139	2.125	105	0	1	1	1	1	1	0	0	0	1	6	1
1416	1	85	1	0	0	0	0	1	1	0	1	0	0	0	97.65063175	121	NA	3.9	133	2	92	0	0	0	0	0	0	0	0	0	0	94	1
1417	0	84	1	1	1	1	1	1	0	0	0	NA	NA	NA	38.39721966	113	7820	4.3	141	2.15	103	1	1	1	1	1	1	0	1	1	0	1460	0
1418	0	59	1	1	1	0	0	0	0	0	0	0	0	0	81.288664	145	NA	4.1	140	2	105	1	1	1	1	1	0	0	1	1	0	1460	0
1419	0	59	2	1	1	1	1	1	0	0	0	0	0	0	14.2095187	78	NA	2.1	137	1.775	108	0	1	1	1	0	0	0	1	1	0	482	1
1420	0	73	1	0	0	1	1	1	1	0	0	0	0	0	24.74369876	107	NA	3.8	136	2.025	98	0	1	0	1	0	0	0	0	0	1	14	1
1421	0	74	1	1	0	1	0	1	1	0	0	1	1	0	48.6238779	137	NA	5	135	2.4	108	1	1	1	1	1	0	0	0	0	0	1460	0
1422	0	72	1	0	0	1	1	1	1	0	0	0	0	0	35.08212022	126	NA	4	141	1.875	102	0	1	1	1	0	0	0	0	0	0	454	1
1423	0	76	2	1	0	1	1	1	0	0	0	0	0	0	9.846664768	120	70000	5	140	2.65	98	1	1	1	1	0	1	0	1	1	0	1460	0
1424	1	67	1	0	1	1	0	1	0	0	0	0	0	0	31.89069512	97	884	3.7	143	2.025	97	1	1	1	1	1	0	0	1	1	0	1460	0
1425	1	73	2	0	0	1	1	1	0	0	0	0	0	0	16.90655102	85	5012	5.4	129	2.1	95	1	1	0	0	0	0	0	1	1	0	652	1
1426	0	68	1	1	1	0	1	0	0	0	0	1	1	0	102.1757396	144	NA	4.1	134	2.15	98	1	1	1	1	1	0	0	1	1	0	1460	0
1427	0	66	2	0	0	0	0	1	0	0	1	0	0	0	106.3072509	71	NA	3.5	140	2.05	101	0	0	0	0	0	0	0	0	0	1	65	1
1428	0	86	2	1	1	1	0	0	0	0	0	1	0	1	50.0548893	131	NA	3.2	140	2.275	102	1	1	1	1	1	0	1	1	1	0	1460	0
1429	0	60	1	1	0	1	1	1	1	0	0	0	0	0	21.16436123	123	10054	3.7	142	2.125	106	1	1	1	1	1	1	0	1	1	0	1460	0
1430	0	81	1	0	1	1	1	1	1	0	0	0	0	0	56.31185797	125	NA	4.7	140	1.975	109	0	0	0	0	0	0	0	0	0	0	1460	0
1431	0	75	1	1	1	0	0	0	1	0	0	0	0	0	77.4239827	176	NA	3.4	143	1.9	104	1	1	1	1	0	0	0	1	1	0	1460	0
1432	0	90	1	0	0	0	0	0	1	0	0	0	0	0	74.61080312	132	NA	4.3	140	1.975	107	1	1	1	1	0	0	0	1	1	1	51	1
1433	1	80	1	1	1	0	1	0	1	0	0	1	1	1	76.41624213	151	NA	3.5	138	2.05	97	1	1	1	1	1	0	0	0	0	0	1460	0
1434	0	80	1	0	1	1	0	1	1	0	0	0	0	0	44.42538671	114	NA	4.5	140	2.025	104	1	1	1	1	1	0	0	1	1	0	1460	0
1435	0	90	2	1	1	0	0	0	1	0	0	1	0	1	62.51867486	157	NA	3.7	136	2.125	98	0	1	1	1	1	1	0	1	1	0	1460	0
1436	0	84	1	0	1	1	0	1	1	0	0	0	0	0	47.38871541	114	NA	4.8	141	2.275	108	1	1	1	1	0	1	0	1	1	1	25	1
1437	0	83	2	1	0	1	0	1	0	0	0	0	0	0	15.83966779	95	NA	4	144	1.925	122	1	1	1	1	0	0	0	0	0	0	181	1
1438	0	80	1	1	0	1	1	1	0	0	0	0	0	0	19.96377203	102	NA	5.8	135	2.35	99	1	1	1	1	1	0	1	1	1	0	1460	0
1439	0	90	1	1	0	1	0	1	0	0	0	1	1	0	23.71417011	99	NA	4.7	143	1.825	108	1	0	1	1	1	0	0	1	1	1	6	1
1440	0	55	1	1	0	0	0	0	1	0	0	0	0	0	93.11581791	134	NA	3.7	143	2.05	100	0	0	0	0	0	0	0	0	0	0	1460	0
1441	1	90	2	0	0	1	0	1	1	0	0	NA	NA	NA	22.28690934	93	15525	4	131	2.4	87	0	1	1	1	1	0	0	1	1	1	5	1
1442	1	84	1	1	0	1	0	0	0	0	0	0	0	0	36.07468883	127	NA	4.2	125	NA	89	0	0	0	1	0	0	0	1	1	1	1	1
1443	0	90	2	1	1	1	0	0	1	0	0	0	0	0	49.59506473	130	NA	3.8	145	2	111	0	1	0	1	0	0	0	1	1	0	95	1
1444	0	85	1	1	0	0	0	1	1	0	0	0	0	0	61.15975604	113	NA	3.8	144	2.35	106	1	1	1	1	0	0	0	1	1	0	92	1
1445	0	70	1	1	1	0	0	0	0	0	0	0	0	0	88.66703504	144	NA	5.1	135	2.2	99	1	0	1	1	1	1	0	1	1	0	467	1
1446	1	76	2	1	0	1	1	1	1	0	0	0	0	0	10.64361342	80	NA	4	132	2.075	96	1	1	1	1	0	1	0	0	0	1	87	1
1447	0	86	1	1	0	0	0	1	1	0	0	1	0	1	85.03816942	108	NA	4.2	143	2.1	110	1	1	1	1	1	1	0	1	1	0	166	1
1448	0	49	1	1	0	0	0	1	0	0	0	1	0	1	84.41179586	117	NA	4	138	1.9	110	1	1	1	1	1	0	0	0	0	0	1460	0
1449	0	77	1	0	1	1	0	1	0	1	0	0	0	0	17.01572811	92	NA	6.8	135	1.725	99	0	1	0	0	0	0	0	1	1	1	13	1
1450	0	80	2	0	1	0	0	1	0	0	0	0	0	0	85.5749086	100	NA	4.2	132	2.175	107	1	1	1	1	1	0	0	1	1	0	1460	0
1451	0	90	2	1	0	1	1	1	0	0	0	0	0	0	34.67339021	98	NA	4.4	140	2.15	98	1	1	1	1	1	0	1	1	1	0	583	1
1452	1	65	2	1	0	1	1	1	0	0	0	0	0	0	14.91180966	102	NA	4.2	134	2.45	95	0	1	1	1	1	0	0	1	1	0	1460	0
1453	1	65	1	1	0	1	1	0	0	0	0	0	0	0	58.88448814	160	NA	6.6	132	2.075	94	0	1	0	1	0	0	0	1	1	0	1460	0
1454	0	38	1	1	1	0	0	0	0	0	0	0	0	0	134.1447671	156	NA	4.5	139	2.45	101	1	1	1	1	0	1	0	1	1	0	1460	0
1455	0	90	1	0	0	1	0	1	0	0	0	0	0	0	24.76979836	124	NA	5.5	137	2.05	101	0	0	0	0	0	0	0	0	0	0	228	1
1456	0	77	1	1	1	0	1	1	0	0	0	0	0	0	99.62985128	121	NA	4.1	136	2.05	104	1	1	1	1	0	0	0	1	1	0	1460	0
1457	0	73	2	0	0	1	1	1	1	0	0	0	0	0	39.17694399	109	NA	3.4	145	1.8	110	1	1	1	1	1	0	0	1	1	0	200	1
1458	0	80	1	0	0	1	1	1	1	0	0	0	0	0	51.82674381	100	NA	4.5	143	2.1	110	1	1	1	1	0	1	0	1	1	0	1460	0
1459	0	62	1	0	1	1	1	1	1	0	0	0	0	0	36.16336346	108	12496	5.5	141	2.1	103	1	1	1	1	1	0	0	1	1	0	160	1
1460	0	59	1	1	0	1	1	0	1	0	0	1	1	0	22.87873763	132	NA	4.6	136	2.15	100	1	1	1	1	1	0	0	1	1	0	1460	0
1461	0	71	1	1	0	1	0	0	0	0	0	1	0	1	49.03409752	135	NA	4.2	139	2.35	106	1	1	1	1	1	1	0	1	1	0	1460	0
1462	0	81	1	0	1	1	1	1	0	0	0	0	0	0	47.73986345	116	NA	4.6	140	2.35	104	1	1	1	1	1	0	0	1	1	1	24	1
1463	0	63	2	0	1	0	0	1	0	0	0	0	0	0	67.21324481	97	NA	5.1	139	2.15	110	1	1	1	0	1	0	0	0	0	0	1460	0
1464	0	54	1	0	1	0	0	1	1	0	0	0	0	0	61.14294913	121	1870	4.3	141	2.2	106	1	1	0	1	0	1	0	1	1	0	1460	0
1465	0	82	2	1	0	1	0	1	0	0	0	0	0	0	19.5970124	89	NA	4.6	141	2.375	104	0	1	1	1	0	0	0	1	1	1	2	1
1466	0	68	1	1	0	1	1	0	1	0	1	0	0	0	37.65580874	142	NA	3.7	139	1.95	103	1	1	1	1	1	1	0	1	1	0	1460	0
1467	0	78	1	1	0	0	0	1	1	0	0	0	0	0	62.23613038	128	NA	4.3	143	2.125	107	1	1	0	1	1	1	0	1	1	0	1460	0
1468	1	79	1	1	0	1	0	0	1	0	0	1	0	1	56.59838201	133	NA	4	132	2.175	95	1	1	0	1	1	1	0	1	1	0	1460	0
1469	0	79	1	1	1	0	1	1	1	0	0	1	1	0	76.61161979	96	NA	6.4	136	2	105	0	1	1	1	1	0	0	1	1	1	14	1
1470	0	79	2	1	0	1	0	0	1	0	1	1	0	1	27.10297063	146	NA	4.7	141	2.075	104	0	0	0	0	0	0	0	0	0	1	5	1
1471	0	87	2	1	0	0	0	0	0	0	0	0	0	0	72.11549622	145	NA	3.8	144	2.5	104	0	1	1	1	1	0	0	1	1	0	1460	0
1472	0	90	2	1	1	0	0	1	1	0	0	0	0	0	99.82034743	123	NA	3.6	144	2.275	102	1	1	1	1	0	1	0	1	1	0	1460	0
1473	0	78	1	0	0	1	1	1	1	0	0	NA	NA	NA	56.7449361	116	NA	4.4	136	2.225	109	0	1	1	1	1	0	0	1	1	0	153	1
1474	0	65	1	1	0	0	0	1	0	0	0	0	0	0	143.7159566	131	NA	4.6	140	1.95	107	0	0	0	1	0	0	0	1	1	1	7	1
1475	0	82	1	0	0	1	1	1	0	0	0	NA	NA	NA	56.17176931	122	NA	4.1	141	2.275	102	0	1	1	1	0	1	0	1	1	1	14	1
1476	0	58	1	1	0	0	0	1	1	0	0	1	1	0	81.57123949	122	NA	4.3	138	2.325	99	1	1	1	1	1	0	0	1	1	0	1460	0
1477	1	81	1	1	0	1	1	1	1	0	0	0	0	0	17.95709012	112	35284	4.1	136	2.3	97	0	1	1	1	0	1	0	1	1	0	216	1
1478	0	78	1	0	0	0	0	1	0	0	0	0	0	0	68.80984526	93	NA	5	143	2.075	108	0	0	0	0	0	0	0	0	0	0	1460	0
1479	0	75	1	1	1	0	1	0	0	0	0	1	0	1	100.1635395	154	NA	4	138	2.15	101	1	1	1	1	1	0	0	1	1	0	112	1
1480	1	72	2	0	0	1	1	1	1	0	0	0	0	0	10.7610774	92	NA	6	129	2.3	92	0	1	1	1	1	1	0	1	1	0	1460	0
1481	0	63	1	1	0	0	1	1	0	0	0	1	0	1	178.4988521	117	NA	4.2	135	2.125	104	1	1	1	1	1	0	0	1	1	1	83	1
1482	1	58	1	0	0	0	1	0	1	0	0	0	0	0	73.07518152	148	3091	4.1	134	2.15	95	1	1	1	1	1	0	1	1	1	0	1460	0
1483	0	71	2	1	1	1	0	1	1	0	0	0	0	0	39.39849674	108	NA	3.8	141	1.95	105	0	0	0	0	0	0	0	0	0	0	1460	0
1484	0	83	2	1	0	1	0	1	0	0	0	1	1	0	45.60041959	103	NA	3.8	141	1.975	110	0	1	1	1	1	0	0	1	1	1	6	1
1485	1	75	1	0	1	0	0	1	0	0	0	0	0	0	77.4239827	135	NA	4	134	2.1	96	1	1	0	1	0	0	0	1	1	0	1460	0
1486	0	86	1	0	1	0	0	1	0	0	0	0	0	0	61.01471692	102	NA	4.2	135	2.075	101	1	1	1	1	1	0	0	1	1	1	17	1
1487	0	61	1	1	0	1	0	0	0	0	0	1	0	1	59.64861432	153	NA	4.2	142	2.375	104	1	1	1	1	1	0	1	1	1	0	1460	0
1488	0	61	2	1	1	1	0	0	0	0	0	0	0	0	59.90938936	163	NA	4.5	147	1.925	101	0	1	1	1	1	0	0	1	1	1	1	1
1489	0	65	1	0	0	1	1	1	0	0	0	0	0	0	35.81813078	125	NA	4.5	137	2.325	98	1	1	1	1	0	0	0	1	1	0	1460	0
1490	0	78	2	1	0	0	0	0	1	0	0	0	0	0	64.36144548	118	NA	4.1	142	2.225	107	0	0	0	0	0	0	0	0	0	0	1460	0
1491	0	83	1	0	0	1	0	1	1	0	0	0	0	0	17.29684946	105	NA	4.3	136	2.225	100	0	1	1	1	0	1	0	1	1	0	271	1
1492	0	85	2	1	1	1	1	1	0	0	0	0	0	0	37.98508079	96	7327	4.6	141	2.175	100	1	1	0	1	0	0	0	1	1	1	2	1
1493	0	67	1	0	0	1	0	1	0	0	0	0	0	0	58.52334361	112	NA	4.4	137	2.25	105	1	0	1	1	0	0	0	0	0	0	1460	0
1494	0	78	1	1	1	0	0	0	1	0	0	1	1	0	62.23613038	130	NA	6.5	140	2.25	105	1	1	1	1	1	1	0	1	1	0	584	1
1495	0	69	1	0	1	1	1	0	0	0	0	0	0	0	53.4065871	174	NA	3.8	140	2.35	103	0	0	0	0	0	0	0	0	0	1	4	1
1496	0	58	2	1	0	1	1	0	0	0	1	0	0	0	49.04173304	138	NA	4.7	143	1.775	105	1	1	1	1	0	0	0	1	1	0	415	1
1497	1	76	1	0	0	1	1	1	0	0	0	0	0	0	17.06094156	91	NA	4.1	134	2	94	1	1	1	0	0	0	0	0	0	0	1254	1
1498	0	79	2	1	0	0	0	1	1	0	0	0	0	0	85.79370274	122	NA	4.1	137	2.05	103	1	1	1	1	0	0	0	1	1	0	1460	0
1499	0	74	1	0	1	1	1	1	0	0	0	0	0	0	52.65348871	86	NA	4.5	135	2.175	99	0	0	0	0	0	0	0	0	0	1	73	1
1500	0	80	1	1	1	1	1	1	0	0	0	1	0	1	41.42357922	116	NA	4.8	137	1.65	101	0	0	0	0	0	0	0	0	0	1	2	1
1501	0	90	1	1	0	1	0	1	0	0	0	NA	NA	NA	13.49762401	121	NA	5.7	150	2.175	114	0	1	0	0	0	0	0	1	1	1	9	1
1502	1	82	1	0	0	1	0	1	0	0	0	0	0	0	26.41106793	104	NA	4.8	142	2.3	97	0	1	0	1	0	0	0	1	1	0	143	1
1503	0	77	2	1	1	0	1	1	0	0	0	NA	NA	NA	73.92534965	115	NA	3.9	137	2.175	107	1	1	1	1	1	0	0	1	1	0	1460	0
1504	0	57	2	0	1	0	0	1	0	0	0	0	0	0	109.5185565	79	NA	3.9	139	NA	114	1	1	1	1	0	0	0	1	1	0	1460	0
1505	1	90	1	1	0	1	0	1	1	0	0	0	0	0	21.83707297	63	NA	7.6	127	2.1	92	0	1	1	1	0	1	0	1	1	1	44	1
1506	0	90	2	1	0	1	1	0	0	0	0	0	0	0	49.59506473	139	NA	4.3	143	2.3	115	1	1	1	1	1	0	0	1	1	0	537	1
1507	1	87	2	1	0	1	1	1	1	0	1	0	0	0	72.11549622	81	NA	4.8	134	2.125	96	1	1	1	1	0	1	0	1	1	1	30	1
1508	0	85	2	1	1	1	0	1	0	0	0	1	1	0	26.70319038	97	NA	4.1	136	2.325	100	1	1	1	1	0	0	0	1	1	0	1460	0
1509	1	70	1	1	0	0	0	1	1	0	0	1	1	0	63.61842076	111	NA	3.8	134	2	97	1	1	1	1	1	0	1	1	1	0	274	1
1510	0	58	1	1	0	1	1	0	0	0	0	0	0	0	55.32294724	134	6703	4.5	137	2.25	99	0	1	0	1	1	0	0	1	1	0	1460	0
1511	1	67	1	0	1	0	0	1	1	0	0	0	0	0	142.8345321	106	NA	5.3	133	2.225	96	0	1	0	1	1	1	0	1	1	0	93	1
1512	0	87	1	0	0	1	1	1	1	0	0	0	0	0	40.72419241	97	NA	4.6	133	2.2	99	0	1	1	0	0	0	1	1	1	1	24	1
1513	1	78	1	1	0	0	0	0	1	1	0	0	0	0	99.36922321	140	9627	3.9	139	1.6	93	0	1	1	1	0	1	0	1	1	1	17	1
1514	0	72	2	0	1	0	0	0	1	0	1	0	0	0	65.41577588	158	NA	6.3	138	2.125	105	0	1	1	1	0	1	0	1	1	0	164	1
1515	0	69	1	0	0	1	0	1	0	0	0	NA	NA	NA	45.77961319	98	NA	4.2	141	2.1	109	1	1	1	1	0	0	1	1	1	0	1460	0
1516	0	76	1	1	0	1	1	1	1	0	0	0	0	0	12.63442254	122	NA	4.7	141	1.8	107	0	1	1	1	0	0	0	0	0	1	8	1
1517	0	72	1	0	1	1	1	1	0	0	0	1	0	1	52.94716293	116	NA	4.4	133	2.1	100	0	0	0	0	0	0	0	0	0	0	1460	0
1518	0	83	2	1	0	1	0	0	0	0	0	1	1	0	32.71821009	123	NA	4.3	144	2.2	111	1	1	1	1	1	1	0	1	1	0	1460	0
1519	0	62	1	0	1	0	0	1	0	0	1	0	0	0	72.09253095	126	NA	4.1	142	2.225	108	0	0	1	1	1	0	0	0	0	0	1460	0
1520	1	83	2	1	0	1	0	0	0	0	0	0	0	0	8.038251642	122	NA	5.5	143	2.15	97	0	1	0	1	0	0	0	0	0	1	32	1
1521	0	82	1	1	1	1	1	1	0	0	0	0	0	0	47.62109959	91	NA	4.7	141	NA	105	0	0	0	0	0	0	0	0	0	0	1460	0
1522	0	83	1	0	0	1	1	1	1	1	0	0	0	0	18.47623261	93	16559	6.2	129	2.35	98	0	0	1	1	0	0	0	1	1	1	1	1
1523	0	90	2	0	1	1	0	0	0	0	0	0	0	0	71.62090016	131	NA	4.2	144	2	109	1	1	0	0	1	0	0	1	1	1	9	1
1524	0	75	1	1	1	1	1	1	0	0	1	0	0	0	31.16877501	115	NA	4.3	149	2.425	114	1	1	1	1	1	0	0	1	1	0	478	1
1525	0	75	1	1	1	1	1	1	1	1	0	0	0	0	28.19108135	116	NA	4.8	142	2.175	105	1	1	1	1	0	1	0	1	1	1	20	1
1526	1	87	1	0	0	1	0	0	1	0	0	0	0	0	23.87793426	149	NA	4.4	135	2.35	90	0	1	0	1	0	0	0	1	1	1	84	1
1527	1	79	1	1	0	1	0	1	1	0	0	1	1	0	6.147500561	97	NA	5.2	139	2.15	94	1	1	1	1	1	1	0	0	0	0	200	1
1528	0	89	1	0	1	1	0	1	1	1	0	0	0	0	21.04693428	83	NA	3.6	141	1.8	116	0	1	1	0	0	0	0	1	1	1	80	1
1529	1	80	2	1	1	0	0	1	1	0	0	1	0	1	64.03150745	74	NA	3.5	137	2.05	97	1	1	1	1	1	1	0	1	1	1	66	1
1530	0	75	1	1	1	1	1	0	0	0	0	NA	NA	NA	57.19853153	131	NA	4.7	138	2.225	103	0	0	0	0	0	0	0	0	0	0	1460	0
1531	0	71	1	0	0	1	1	1	0	0	0	0	0	0	101.2841889	126	NA	3.7	141	1.85	105	1	1	1	0	0	0	1	0	1	0	1460	0
1532	0	35	1	1	0	0	1	1	0	0	0	1	0	1	73.23049559	110	NA	4.6	140	1.85	107	1	1	0	1	1	0	0	1	1	0	1460	0
1533	0	79	2	0	0	1	0	1	0	0	1	0	0	0	46.05994256	115	NA	4.1	141	2.425	108	1	1	0	1	0	1	0	1	1	0	1460	0
1534	0	81	2	1	1	0	1	1	0	0	0	1	0	1	101.9783187	121	NA	3.8	132	2.025	101	1	1	1	1	1	0	0	0	0	0	1460	0
1535	0	72	1	0	1	1	0	1	0	0	0	0	0	0	57.67449744	78	NA	4.3	136	2	105	0	0	0	0	0	0	0	0	0	0	697	1
1536	0	82	1	0	0	1	0	1	1	0	0	0	0	0	8.184212205	101	NA	4.2	135	1.625	106	1	0	1	1	0	1	0	0	0	1	43	1
1537	0	72	1	0	0	1	1	1	1	0	0	0	0	0	33.16144002	115	NA	4.6	136	1.8	102	0	1	0	0	0	0	1	1	1	0	1460	0
1538	0	65	2	1	0	1	0	1	1	0	0	1	0	1	19.63433491	104	NA	5	139	2.025	107	0	1	1	1	1	0	0	1	1	1	16	1
1539	0	66	1	1	0	1	0	1	0	0	0	1	0	1	58.70227015	113	NA	2.8	133	1.6	105	0	0	0	0	1	0	0	0	0	1	2	1
1540	0	76	2	0	0	0	0	1	1	0	0	0	0	0	64.70172126	99	8256	4.9	141	2.2	106	0	1	1	1	0	1	0	1	1	0	579	1
1541	1	90	1	1	0	1	0	1	1	0	0	0	0	0	11.38323578	117	NA	6.4	128	2.125	90	0	1	1	1	1	0	0	1	1	0	1202	1
1542	0	83	1	1	0	0	0	0	1	0	0	0	0	0	114.4713892	144	NA	3.5	137	2.25	105	0	1	1	1	0	1	0	1	1	0	1460	0
1543	1	80	1	1	0	1	1	1	0	0	0	0	0	0	17.42659712	128	NA	3.3	130	1.8	96	0	0	0	0	0	0	0	0	0	0	1460	0
1544	0	74	2	0	1	0	1	1	0	0	0	0	0	0	74.52413869	89	NA	4	138	2.375	98	0	1	1	1	1	0	0	1	1	0	1460	0
1545	0	68	1	0	1	1	0	1	1	0	0	0	0	0	58.34760126	112	NA	5.2	142	2.125	109	1	1	0	1	0	1	0	1	1	0	1460	0
1546	0	81	1	1	0	0	0	1	0	0	0	1	1	0	115.0395958	112	NA	4.2	139	2.175	103	1	1	1	1	1	0	0	1	1	1	34	1
1547	1	44	1	0	0	1	0	0	0	0	0	0	0	0	3.468260615	159	NA	6.3	132	2.375	95	0	1	1	1	0	0	0	0	0	0	1225	1
1548	0	86	1	1	0	1	0	0	1	1	0	0	0	0	22.03953712	132	NA	4.3	144	2.15	110	1	1	1	1	0	0	0	1	1	1	6	1
1549	0	53	1	1	1	0	0	0	0	0	0	0	0	0	93.81863	146	NA	2.8	143	2.1	102	1	1	1	1	0	0	0	0	0	0	1460	0
1550	1	79	2	0	1	1	1	1	1	0	0	NA	NA	NA	14.85099237	114	NA	NA	128	2.25	88	0	0	0	1	0	0	0	0	0	1	1	1
1551	0	90	1	1	1	0	0	1	0	0	0	1	0	1	84.25697421	103	NA	4	135	1.925	107	0	0	0	0	0	0	0	0	0	0	416	1
1552	0	75	1	0	0	1	0	1	1	1	0	0	0	0	45.0112473	122	NA	5.6	139	2.175	103	0	1	1	1	0	1	0	1	1	0	107	1
1553	0	73	1	1	1	0	0	1	0	0	0	0	0	0	140.3692116	126	NA	4	139	1.85	107	1	1	1	1	1	0	0	1	1	0	1460	0
1554	0	77	1	0	1	1	0	0	0	0	0	0	0	0	44.7714198	148	9747	6.1	139	2.45	102	1	1	1	1	0	0	0	1	1	1	18	1
1555	0	68	1	1	0	1	1	1	0	0	0	0	0	0	17.45053899	72	NA	5.3	135	1.95	108	0	1	1	1	0	0	0	1	1	0	1460	0
1556	0	78	1	1	0	0	0	1	0	0	0	0	0	0	68.80984526	107	NA	4.5	144	2.225	107	1	1	1	1	0	0	0	0	0	0	1460	0
1557	0	63	1	0	1	1	1	1	0	0	1	0	0	0	80.21337923	132	NA	4	144	2.325	107	1	1	0	0	0	1	0	1	1	0	1460	0
1558	0	82	1	1	1	1	0	1	1	0	0	0	0	0	56.17176931	120	NA	4.3	143	2.325	109	1	1	1	1	0	0	0	1	1	0	1460	0
1559	0	54	1	0	0	1	1	0	0	0	0	0	0	0	61.14294913	153	NA	4	135	2.425	98	1	1	1	1	1	1	0	1	1	0	1460	0
1560	0	86	1	1	0	1	1	1	1	0	0	0	0	0	21.19394635	84	NA	5.4	142	2.425	109	1	1	1	1	1	1	0	1	1	1	4	1
1561	0	75	1	0	1	0	1	1	0	0	1	0	0	0	87.43385999	131	NA	4	142	2.225	107	1	0	1	1	1	0	0	1	1	0	1460	0
1562	1	65	1	1	0	0	0	1	0	0	0	0	0	0	143.7159566	116	NA	4.6	130	2.05	93	1	1	1	1	1	0	0	1	1	1	18	1
1563	0	62	1	1	0	0	0	0	0	0	0	0	0	0	65.2052063	154	NA	5.1	140	1.95	112	1	1	1	1	1	0	0	1	1	0	1460	0
1564	0	74	2	1	1	1	1	1	1	0	0	0	0	0	29.23333339	110	NA	5.8	137	2.475	98	0	1	1	1	0	1	0	1	1	1	31	1
1565	0	70	1	1	1	1	1	0	0	0	0	0	0	0	58.00526477	138	NA	4.4	137	2.25	102	1	1	1	1	1	1	1	1	1	0	1460	0
1566	0	71	2	1	1	1	0	1	0	0	0	0	0	0	29.47996298	98	8815	3.8	142	2.1	106	1	0	0	0	0	1	0	1	1	1	2	1
1567	0	70	2	1	0	1	1	0	0	0	0	0	0	0	5.525246403	123	NA	8.7	139	2.25	98	1	1	1	1	0	0	0	1	1	0	306	1
1568	0	46	2	1	0	1	1	1	0	0	0	0	0	0	82.07505164	103	NA	4.6	137	2.3	108	1	1	1	1	1	1	0	1	1	0	1460	0
1569	0	69	1	1	0	1	0	1	0	0	0	0	0	0	12.5817283	112	NA	5.1	141	2.05	106	0	0	0	0	0	0	0	0	0	0	445	1
1570	0	72	2	0	1	1	1	1	1	0	0	0	0	0	51.89328863	68	NA	4.4	142	2.375	106	1	1	1	1	0	0	0	1	1	0	780	1
1571	0	90	1	1	0	0	0	0	1	0	0	0	0	0	60.45421091	138	NA	4.3	143	2.6	101	1	1	0	1	0	0	0	1	1	1	20	1
1572	1	84	2	0	1	0	1	1	1	0	0	0	0	0	72.63104779	96	NA	4.6	138	2.325	97	0	1	1	0	0	0	0	0	0	0	676	1
1573	0	49	2	1	1	1	1	1	0	0	0	0	0	0	42.47909856	104	NA	4.4	138	2.25	102	1	1	1	1	1	1	0	1	1	0	849	1
1574	0	81	1	1	1	1	1	1	1	0	0	0	0	0	98.61083594	105	NA	4.6	139	1.825	106	0	1	1	0	0	0	0	1	1	0	170	1
1575	0	81	2	1	1	1	0	1	1	0	0	0	0	0	35.42297868	99	NA	4.9	142	2.45	103	1	1	1	1	0	0	1	1	1	0	1460	0
1576	0	69	1	0	1	1	0	1	1	0	0	NA	NA	NA	45.77961319	116	NA	3.8	137	2.1	101	0	0	0	0	0	0	0	0	0	0	594	1
1577	0	70	1	1	0	1	1	0	0	0	0	NA	NA	NA	19.796707	148	13248	4.5	139	2.225	101	1	1	1	1	1	0	0	1	1	0	1073	1
1578	0	71	1	0	1	1	1	0	0	0	0	NA	NA	NA	53.0977045	161	1075	4	142	2.25	104	1	1	1	1	1	1	0	0	0	0	1460	0
1579	1	63	1	1	0	1	1	0	1	0	0	0	0	0	25.49488333	133	NA	3.3	138	2.3	90	0	1	1	1	0	1	0	1	1	0	531	1
1580	0	87	2	1	1	1	0	1	0	0	0	0	0	0	45.16679592	113	NA	4.8	137	2.25	103	1	1	1	1	1	0	0	1	1	0	1460	0
1581	0	68	1	1	1	0	1	1	0	0	0	0	0	0	63.99388507	117	NA	3.2	138	2.15	99	0	1	1	1	0	0	0	1	1	0	1460	0
1582	0	64	1	1	0	0	0	0	0	0	0	0	0	0	64.78631101	156	NA	4.9	137	2.025	101	1	1	1	1	1	1	0	1	1	0	1460	0
1583	0	77	1	1	0	0	0	1	1	0	0	0	0	0	99.62985128	131	NA	4.1	141	2.1	105	1	1	1	1	0	0	0	1	1	0	1460	0
1584	0	82	2	0	1	0	1	0	0	0	0	0	0	0	101.7246243	127	NA	4	146	2.3	110	1	1	1	1	0	0	0	1	1	0	1326	1
1585	0	74	1	1	1	0	0	1	1	0	0	1	1	0	77.63524093	111	NA	3.8	137	2.1	106	1	1	1	1	1	0	0	0	0	0	961	1
1586	0	66	1	0	1	0	1	1	0	0	0	0	0	0	64.38287519	117	NA	4.3	137	2.125	104	1	1	0	1	0	1	0	1	1	0	1460	0
1587	1	65	2	1	0	0	1	0	1	0	0	0	0	0	89.25905815	128	NA	3.4	136	2.225	94	1	1	1	1	1	1	0	1	1	0	1460	0
1588	0	78	2	1	0	0	0	1	0	0	0	0	0	0	64.36144548	50	NA	3.5	148	1.35	119	1	1	0	0	0	0	0	1	1	0	1460	0
1589	0	86	1	1	0	1	1	1	0	0	0	0	0	0	51.07142849	108	NA	5.1	139	2.15	103	1	1	1	0	0	0	0	1	1	1	4	1
1590	1	80	1	0	0	1	1	0	1	0	1	0	0	0	11.40034038	118	NA	3.9	134	2.2	93	0	0	0	0	0	0	0	0	0	1	12	1
1591	1	81	2	1	0	0	1	1	1	1	0	1	0	1	63.87023804	88	NA	3.9	137	NA	96	0	0	0	0	0	0	0	0	0	0	518	1
1592	0	77	1	0	1	1	0	1	1	0	1	0	0	0	56.89376813	54	NA	4	142	1.925	107	1	1	1	1	0	1	0	1	1	0	1460	0
1593	1	64	2	1	0	1	0	1	0	0	0	0	0	0	7.225074092	75	NA	5	123	2.5	84	1	1	0	1	0	1	0	0	0	0	99	1
1594	0	76	1	1	0	0	0	0	1	0	0	1	0	1	87.19908526	153	NA	4.9	140	2.35	106	0	0	0	0	0	0	0	0	0	0	124	1
1595	0	84	1	0	0	1	1	1	0	0	0	0	0	0	10.80691785	111	NA	4.2	145	2.5	108	0	1	1	1	0	0	0	0	0	1	5	1
1596	0	69	1	0	0	0	1	1	0	0	1	0	0	0	78.7456512	116	NA	4.1	137	2.25	98	1	1	1	0	1	1	0	1	1	1	89	1
1597	0	79	1	0	0	1	1	0	1	0	0	0	0	0	44.53897157	134	NA	4.6	142	2.175	110	1	1	1	1	0	0	0	1	1	0	1460	0
1598	1	86	1	1	1	0	1	1	0	0	0	0	0	0	75.30256309	112	NA	4.3	131	2.05	95	0	0	0	0	0	0	0	0	0	0	660	1
1599	0	57	1	1	0	0	0	0	0	0	0	1	1	0	81.85973766	138	NA	3.8	140	2.15	107	1	1	1	1	1	0	0	0	0	0	1460	0
1600	1	88	1	0	0	1	0	1	1	0	0	NA	NA	NA	74.95195441	114	13886	4.2	127	2.225	89	1	0	0	0	0	0	0	1	1	0	1460	0
1601	0	82	1	0	1	0	0	1	1	0	0	0	0	0	137.095181	83	NA	4.6	139	1.95	112	1	1	1	1	1	0	0	1	1	0	1460	0
1602	1	79	1	1	1	0	1	1	1	0	0	0	0	0	76.61161979	115	NA	3.5	136	2.15	96	0	0	0	0	0	0	0	0	0	0	999	1
1603	0	50	1	1	0	1	0	1	0	0	1	0	0	0	11.51365071	96	NA	3.9	139	1.975	107	0	0	0	0	0	0	0	0	0	1	13	1
1604	0	60	1	1	1	0	0	1	1	0	0	0	0	0	72.57400356	104	NA	3.9	140	2.25	103	1	1	1	1	1	0	0	1	1	0	1460	0
1605	0	61	1	1	0	0	0	1	0	0	0	0	0	0	121.8562614	99	NA	3.5	145	2.05	106	1	1	1	1	0	0	0	1	1	0	1022	1
1606	1	86	1	1	0	1	0	1	0	0	0	1	0	1	35.90278209	124	NA	4.1	140	2.575	97	1	1	1	1	1	0	1	1	1	0	457	1
1607	0	67	1	1	0	0	0	1	0	0	0	1	0	1	102.4834918	114	NA	4.3	136	2.2	103	1	1	1	1	1	0	0	1	1	0	1169	1
1608	0	72	1	0	1	0	0	0	0	0	0	0	0	0	63.25564515	138	NA	4.2	138	2.2	103	1	1	1	1	0	0	1	1	1	0	1460	0
1609	1	82	2	0	0	1	1	1	0	0	0	0	0	0	10.48069396	101	NA	4.6	132	2.2	97	1	1	0	1	0	0	0	0	0	1	3	1
1610	0	81	2	1	1	0	0	0	1	0	0	0	0	0	85.3593801	119	NA	3.5	137	2.475	100	0	1	1	1	0	1	0	1	1	0	1460	0
1611	1	67	2	1	0	1	0	1	0	0	0	0	0	0	26.41405328	114	NA	4.8	134	2.35	97	0	0	0	0	0	0	0	0	0	0	471	1
1612	1	79	1	0	0	1	0	1	1	0	0	0	0	0	10.94239142	81	NA	7.5	126	2.125	92	0	1	1	0	0	0	0	1	1	1	7	1
1613	0	79	2	1	0	0	0	1	0	0	0	1	0	1	102.4972013	103	NA	3.2	136	2.25	101	1	1	1	1	1	0	0	1	1	1	12	1
1614	1	54	1	0	0	1	1	1	0	0	0	0	0	0	13.22363139	91	NA	3.7	132	2.2	88	0	1	1	1	0	1	0	1	1	0	1460	0
1615	0	86	2	1	1	0	0	0	0	0	0	1	1	0	72.28493901	130	NA	4.9	145	2.3	107	1	1	1	1	1	0	0	1	1	0	1460	0
1616	0	80	2	1	0	1	0	1	0	0	0	0	0	0	35.51242007	105	NA	4.1	142	2.275	106	1	1	1	1	0	0	1	1	1	0	866	1
1617	0	72	2	0	0	0	1	1	0	0	1	0	0	0	87.42491416	111	NA	3.9	138	2.175	101	0	0	0	0	0	0	0	0	0	0	1460	0
1618	1	66	1	0	0	0	0	1	1	0	0	0	0	0	64.38287519	89	NA	5.9	131	2.05	94	0	0	0	0	0	0	0	0	0	1	71	1
1619	0	82	2	1	0	1	0	1	0	0	0	0	0	0	26.89868084	90	NA	4.8	140	3.125	100	1	1	1	1	0	0	0	0	0	1	6	1
1620	0	61	1	1	0	0	0	1	0	1	0	1	1	0	104.4540161	123	NA	4.7	135	2.125	101	1	1	1	1	1	0	0	1	1	0	1460	0
1621	1	75	2	1	0	1	1	1	1	0	0	0	0	0	23.12723106	99	NA	4.7	135	1.95	96	0	1	1	1	1	1	0	1	1	0	136	1
1622	0	67	1	1	1	1	1	1	0	0	0	0	0	0	49.61470875	98	NA	5.1	134	2.1	98	0	0	0	0	0	0	0	0	0	0	1460	0
1623	0	80	2	0	1	0	0	1	1	0	0	0	0	0	73.35398923	114	NA	4.6	137	1.95	107	1	1	1	1	0	1	0	1	1	0	1460	0
1624	0	90	1	1	1	1	0	1	0	0	0	1	1	0	27.16676599	123	NA	5	141	2.075	106	0	1	1	1	1	0	0	1	1	0	776	1
1625	0	82	2	1	1	1	0	0	1	0	1	0	0	0	72.98721501	142	NA	3.9	142	2.225	104	0	1	1	1	0	0	0	1	1	1	3	1
1626	0	77	1	1	0	1	0	0	1	0	0	0	0	0	15.11481223	129	NA	5	137	NA	106	0	0	0	0	0	0	0	0	0	0	211	1
1627	0	74	2	1	1	1	0	1	0	0	0	1	1	0	57.60534877	100	NA	3.8	138	2.275	101	1	1	0	1	1	0	0	0	0	0	1460	0
1628	0	55	1	1	1	0	0	1	0	0	0	1	0	1	106.6727456	130	NA	4	139	2.4	103	1	1	1	1	1	0	0	1	1	0	947	1
1629	0	60	2	0	1	0	1	1	0	0	0	0	0	0	77.76538039	76	NA	4.6	142	2.125	114	1	1	0	1	0	0	0	1	1	0	1460	0
1630	0	71	1	1	0	0	0	0	0	0	0	1	1	1	101.2841889	131	NA	4.4	138	1.95	104	1	0	1	1	1	0	0	1	1	1	43	1
1631	0	78	2	0	1	0	0	0	1	1	0	NA	NA	NA	73.73196363	118	NA	3.8	141	NA	105	0	0	0	0	0	0	0	0	0	0	818	1
1632	1	80	1	0	0	1	1	1	1	0	1	0	0	0	16.37251535	93	38495	4.4	133	2.025	97	0	0	1	1	0	0	0	0	0	1	34	1
1633	0	67	1	1	0	0	0	1	0	0	0	1	1	1	89.45897202	133	NA	3.7	137	2.075	99	1	1	1	1	1	1	1	1	1	0	1460	0
1634	0	71	1	1	0	1	1	1	0	0	0	1	0	1	53.0977045	127	NA	4.4	139	2.1	100	0	0	0	0	0	0	0	0	0	0	868	1
1635	0	75	1	1	0	0	0	0	1	0	0	0	0	0	87.43385999	147	NA	4	138	NA	99	0	0	0	0	0	0	0	0	0	0	1460	0
1636	1	90	1	1	0	1	0	1	0	0	0	1	0	1	27.16676599	102	NA	4.4	132	2.1	95	1	1	1	1	1	0	0	1	1	0	190	1
1637	0	80	2	1	1	1	1	1	0	0	0	1	1	0	41.88889977	104	NA	3.7	138	2.125	98	1	1	1	1	1	1	0	1	1	0	157	1
1638	0	79	2	0	1	1	1	1	0	0	0	0	0	0	46.05994256	117	NA	4.2	138	NA	102	0	0	0	0	0	0	0	0	0	0	1013	1
1639	0	62	2	1	0	1	0	1	0	0	0	1	0	1	48.38226308	118	NA	3.6	141	2.15	99	1	1	1	1	1	1	1	1	1	0	246	1
1640	0	72	1	1	0	1	0	0	1	0	0	0	0	0	78.06825058	135	NA	4.8	136	2.325	99	1	1	1	1	0	0	0	1	1	0	1460	0
1641	0	84	1	1	0	1	0	1	0	0	0	1	0	1	51.31596449	113	NA	4.2	141	2.125	111	0	0	0	1	0	0	0	1	1	0	151	1
1642	0	81	2	1	1	1	1	1	0	1	0	1	0	1	50.66723818	100	NA	3.3	138	2	103	0	0	0	0	0	0	0	0	0	1	27	1
1643	0	90	1	1	0	1	0	0	1	0	0	NA	NA	NA	46.7296364	136	NA	4.5	139	NA	102	1	1	0	1	0	0	0	1	1	1	44	1
1644	0	81	2	1	1	0	1	1	0	0	0	0	0	0	63.87023804	117	NA	3.8	140	2.15	103	1	1	1	1	0	1	0	1	1	0	270	1
1645	0	90	1	1	0	1	0	1	1	0	0	0	0	0	55.12023827	105	NA	4.6	135	2.1	101	1	1	0	1	0	0	0	1	1	1	10	1
1646	1	57	2	1	1	1	1	1	0	0	0	0	0	0	54.41355432	107	NA	3.2	128	2.025	96	1	1	1	1	0	0	0	1	1	0	1460	0
1647	0	84	2	0	1	1	0	1	1	1	0	0	0	0	45.48969202	116	NA	5.9	138	2.45	99	0	1	1	1	0	0	0	1	1	1	5	1
1648	0	78	2	0	0	1	0	1	1	0	0	0	0	0	42.10474259	119	NA	3.8	137	2.05	100	0	0	0	0	0	0	0	0	0	0	1460	0
1649	0	74	2	1	0	0	0	1	0	0	0	0	0	0	74.52413869	89	NA	3.9	136	1.875	99	0	1	1	1	0	1	0	1	1	0	1460	0
1650	0	88	2	1	1	1	0	1	1	1	0	0	0	0	45.06212927	109	NA	3.7	144	1.975	106	0	1	1	1	0	0	0	1	1	1	5	1
1651	0	64	1	0	1	0	1	1	1	0	0	0	0	0	103.4409653	102	NA	4.5	133	2.1	99	0	0	0	0	0	0	0	0	0	0	1460	0
1652	0	83	1	0	1	1	0	1	1	0	0	0	0	0	30.53404335	76	NA	5	138	2.025	107	0	1	1	0	0	0	0	1	1	0	1460	0
1653	0	88	2	1	0	1	0	1	0	0	0	1	0	1	26.51582912	98	NA	4.4	137	2.1	103	1	1	1	1	1	0	0	1	1	1	7	1
1654	0	61	1	1	1	1	1	1	1	0	1	1	1	0	80.74041693	118	5353	4.1	135	2.15	99	1	1	1	1	1	1	0	1	1	0	1460	0
1655	0	90	1	1	0	1	1	1	0	0	1	0	0	0	40.44489009	113	NA	4.5	145	2.3	107	0	1	1	1	1	1	0	1	1	1	17	1
1656	0	63	1	1	0	1	1	1	0	0	0	0	0	0	14.1396797	114	17327	6.6	134	1.9	103	1	1	0	1	0	0	0	1	1	0	1460	0
1657	1	49	2	1	1	1	0	1	0	0	0	1	0	1	29.86244685	107	NA	4.1	131	2.1	97	0	0	0	0	0	0	0	0	0	0	1460	0
1658	0	90	2	1	1	1	0	0	0	0	0	0	0	0	49.59506473	123	NA	4.4	139	2.1	101	1	1	1	1	0	0	0	1	1	1	52	1
1659	0	81	1	0	1	1	1	1	1	0	0	0	0	0	32.37795531	111	NA	5.5	141	2.35	106	1	1	0	0	0	0	0	1	1	0	407	1
1660	0	78	1	0	1	1	0	0	1	0	0	0	0	0	62.23613038	135	NA	4.1	141	1.95	106	1	1	1	1	0	0	0	1	1	0	1460	0
1661	0	79	2	1	1	0	0	1	1	0	0	1	0	1	73.54153746	123	NA	3.5	140	2.175	101	1	1	1	1	1	0	0	1	1	0	1460	0
1662	0	61	1	1	0	0	0	0	0	0	0	1	0	1	72.33089335	144	NA	4	141	1.9	111	0	0	0	0	0	0	0	0	0	0	1460	0
1663	1	67	2	0	0	1	1	1	0	0	0	0	0	0	20.4174215	81	4175	3.9	139	2.05	97	1	1	1	1	1	1	0	1	1	0	1460	0
1664	0	70	2	1	0	1	0	1	0	0	0	0	0	0	13.72484423	98	NA	4	137	2.45	101	0	0	0	1	0	0	1	1	1	0	111	1
1665	0	83	2	1	0	1	0	0	1	0	0	0	0	0	35.24801656	136	NA	4.2	149	1.925	112	0	1	0	1	0	1	0	1	1	1	5	1
1666	0	61	1	0	0	1	1	1	0	0	0	0	0	0	15.41208184	119	NA	6.1	134	2.2	104	0	1	1	1	0	0	0	1	1	0	1460	0
1667	0	74	1	1	1	1	0	1	0	0	0	1	0	1	45.13406449	94	NA	5	137	1.65	109	0	0	0	0	0	0	0	0	0	0	115	1
1668	0	90	1	1	0	1	1	1	0	0	0	0	0	0	43.37577573	107	NA	4.3	145	2.25	110	0	0	0	0	0	0	0	0	0	1	11	1
1669	0	69	2	1	1	1	0	1	0	0	0	0	0	0	47.34295112	121	NA	4.7	140	1.925	101	1	1	1	1	1	0	0	1	1	1	29	1
1670	1	46	1	0	0	0	1	1	0	0	0	0	0	0	63.16586908	86	NA	4.5	116	2.075	82	1	1	1	1	0	0	0	1	1	0	1460	0
1671	0	75	2	1	1	1	1	1	0	0	0	0	0	0	38.96257577	112	NA	4.7	135	2.175	101	0	0	0	0	0	0	0	0	0	0	1460	0
1672	0	69	1	0	1	1	1	0	0	0	0	0	0	0	30.11567877	146	NA	4.4	140	2.3	103	1	1	1	0	0	1	0	1	1	0	1460	0
1673	0	78	2	1	1	1	1	1	0	0	0	0	0	0	38.653595	108	NA	4.3	135	1.95	101	0	1	1	1	1	0	0	1	1	0	1460	0
1674	1	46	1	0	0	1	1	1	0	0	0	0	0	0	15.88365724	127	NA	3.9	139	2.325	97	1	1	0	1	0	1	0	0	0	0	1460	0
1675	0	82	2	0	0	1	1	0	1	0	0	0	0	0	6.505948541	124	NA	4.3	144	2.25	103	1	1	0	1	0	0	0	0	0	0	219	1
1676	0	78	1	0	0	1	1	1	0	0	0	0	0	0	36.62149625	94	13709	4.3	134	2.55	102	1	1	1	0	0	0	0	1	1	1	34	1
1677	0	72	1	0	0	1	0	1	0	0	0	0	0	0	39.61776545	131	NA	4.2	135	2.325	98	0	0	0	0	0	0	0	0	0	1	28	1
1678	0	88	2	1	0	1	0	1	0	0	0	0	0	0	30.14732701	113	NA	4	145	NA	103	0	0	0	0	0	0	0	0	0	1	1	1
1679	1	71	1	0	0	1	0	1	0	1	1	0	0	0	22.91396312	103	NA	4.1	131	2.2	93	0	1	1	1	0	0	1	1	1	1	26	1
1680	0	90	2	0	1	1	0	1	1	0	0	NA	NA	NA	55.36121591	115	NA	4.9	141	2.075	102	0	1	1	0	0	0	0	1	1	0	222	1
1681	0	76	1	1	1	1	1	1	0	0	0	0	0	0	34.69917666	112	NA	3.5	143	2.375	100	0	1	0	1	1	0	0	1	1	1	52	1
1682	1	69	1	1	1	0	0	0	0	0	0	0	0	0	88.9264024	155	NA	4.4	135	2.3	96	1	1	0	1	1	0	0	1	1	1	32	1
1683	0	88	2	0	0	1	0	0	1	0	1	0	0	0	23.6235848	137	NA	3.9	144	2.375	102	0	0	0	0	0	0	0	0	0	1	22	1
1684	1	71	1	1	0	1	1	1	1	0	0	0	0	0	18.44390923	83	NA	4.9	132	2.275	95	0	0	0	0	0	0	0	0	0	0	1460	0
1685	0	65	2	1	0	0	0	1	1	0	0	0	0	0	76.51200681	64	NA	4.7	146	2.375	114	0	0	0	0	0	0	0	0	0	0	1460	0
1686	0	76	1	0	0	0	0	1	1	0	0	0	0	0	77.21608619	81	NA	3.6	135	1.825	104	0	1	0	0	0	0	1	1	1	0	224	1
1687	0	77	2	0	0	1	0	1	0	0	1	0	0	0	35.78902931	107	1321	3.4	139	2.4	100	1	1	1	1	1	1	0	1	1	0	1460	0
1688	0	83	2	1	0	1	1	0	0	0	0	1	1	0	35.24801656	132	NA	4.4	140	1.75	106	0	1	1	1	1	0	0	1	1	0	1460	0
1689	0	68	1	0	0	1	1	1	0	0	0	0	0	0	23.11566252	93	NA	6.3	133	2.025	104	1	1	1	1	1	0	1	0	1	0	1460	0
1690	0	82	2	1	1	1	0	1	1	0	0	0	0	0	56.4173441	118	5166	4.2	138	2.05	101	0	1	1	1	1	1	0	1	1	0	105	1
1691	0	72	1	0	1	0	0	0	0	0	0	0	0	0	63.25564515	163	NA	5.8	139	2.3	102	1	1	1	1	0	0	0	1	1	0	1460	0
1692	0	81	2	1	1	0	0	1	0	0	0	1	1	0	73.16924027	118	NA	4.2	139	2.15	104	1	1	1	1	1	1	0	1	1	0	311	1
1693	0	77	1	0	0	1	0	1	1	0	0	0	0	0	68.99032143	111	NA	4.2	138	1.875	105	1	1	1	1	0	0	0	1	1	0	255	1
1694	0	71	2	1	1	1	0	0	0	0	0	1	0	1	58.09134136	143	NA	3.1	139	2.125	104	1	1	1	1	1	0	0	1	1	0	1460	0
1695	0	75	2	1	0	1	0	1	0	1	0	0	0	0	51.46503285	106	NA	4.2	136	1.85	101	0	0	0	0	0	0	0	0	0	1	16	1
1696	0	85	2	1	1	0	0	1	0	0	0	1	1	0	63.2483138	121	NA	4.2	135	2.1	102	1	0	1	1	1	0	0	1	1	0	1225	1
1697	0	42	1	0	1	0	0	0	0	0	0	0	0	0	157.0387376	139	NA	4.8	137	NA	100	1	1	1	1	1	0	0	0	0	0	1460	0
1698	0	90	2	1	0	1	0	0	0	0	0	0	0	0	32.1848256	138	NA	4.5	146	NA	112	0	0	0	0	0	0	0	0	0	1	1	1
1699	0	68	1	0	1	1	0	1	0	0	0	0	0	0	33.54845842	85	NA	4.7	137	1.925	105	1	1	1	0	0	0	0	1	1	1	57	1
1700	0	83	1	1	0	0	0	1	0	0	0	1	1	0	67.94741402	109	NA	4.3	142	2.375	105	1	1	1	1	1	0	0	0	0	0	1173	1
1701	0	55	1	0	1	1	1	0	0	0	1	0	0	0	47.93633848	165	NA	6.6	139	2.55	99	1	1	1	1	0	1	0	0	0	0	1460	0
1702	0	90	1	0	0	1	0	1	0	0	0	0	0	0	46.7296364	133	NA	5.2	137	2.65	101	0	1	1	1	0	0	0	0	0	0	786	1
1703	0	74	2	1	0	0	0	1	0	0	0	1	0	1	65.05294385	105	NA	3.3	131	1.775	98	1	1	1	1	1	0	0	1	1	0	1460	0
1704	0	63	1	0	1	0	0	0	0	0	0	NA	NA	NA	71.85874929	147	NA	3.8	140	2.45	104	1	1	1	1	1	0	0	0	1	0	1460	0
1705	1	68	2	1	0	1	0	0	1	1	0	0	0	0	47.48346272	137	NA	4	138	2.05	94	1	0	0	1	1	1	0	1	1	1	27	1
1706	0	69	2	1	0	0	0	0	0	1	0	1	0	1	88.18350283	138	NA	3.9	139	2.35	104	0	0	0	0	0	0	0	0	0	0	1460	0
1707	0	56	1	1	1	0	0	0	0	0	0	1	0	1	92.77584506	144	NA	4	141	1.875	110	1	1	1	1	1	0	0	1	1	0	1460	0
1708	0	82	1	0	1	1	0	1	1	0	0	0	0	0	51.56760707	112	NA	4	139	2.05	103	0	0	0	0	0	0	0	0	0	1	27	1
1709	1	67	1	1	0	1	1	1	0	0	0	1	0	1	4.502405449	117	NA	4.3	137	2.275	96	0	0	0	0	0	0	0	0	0	1	2	1
1710	0	78	1	1	0	1	0	1	0	0	0	0	0	0	48.10701686	87	NA	3.9	141	1.825	110	0	0	0	0	0	0	0	0	0	1	14	1
1711	0	86	1	0	0	1	0	1	1	0	0	0	0	0	51.07142849	86	NA	3.9	142	2.15	106	1	1	1	1	1	0	0	1	1	0	715	1
1712	1	80	1	0	1	1	0	1	1	0	1	0	0	0	51.82674381	119	NA	4.1	139	2.225	97	0	1	0	1	0	0	0	1	1	1	16	1
1713	1	73	1	1	0	1	0	1	1	0	0	0	0	0	9.139589996	121	33849	4.9	137	2.5	93	1	1	1	1	0	0	0	0	0	0	1460	0
1714	0	80	2	0	0	1	0	1	1	0	0	0	0	0	50.79517062	108	NA	4.1	135	2.175	103	1	1	1	1	0	0	1	1	1	1	9	1
1715	0	71	1	0	0	0	1	1	1	0	0	0	0	0	63.43549622	98	NA	5	137	2	104	1	1	1	1	1	0	0	1	1	0	501	1
1716	0	90	1	0	0	1	1	0	1	1	0	0	0	0	40.44489009	135	NA	5.4	139	2.15	99	0	1	1	1	0	0	0	1	1	1	9	1
1717	0	43	1	0	1	0	0	0	0	0	0	0	0	0	97.88654318	153	NA	4.5	138	2.325	106	1	1	1	1	1	0	1	0	1	0	1460	0
1718	1	67	1	1	1	0	0	0	0	0	0	0	0	0	79.21724951	149	NA	4.2	139	NA	96	0	0	0	0	0	0	0	0	0	1	2	1
1719	0	74	2	0	1	1	1	0	0	1	0	0	0	0	36.0789174	131	3575	5	139	2.325	110	0	1	1	1	0	1	0	1	1	0	341	1
1720	1	56	1	0	0	1	0	1	1	0	0	0	0	0	44.53410405	90	10062	9.8	130	2.35	95	0	1	0	1	0	0	1	1	1	0	1460	0
1721	0	88	2	1	0	1	0	0	1	0	0	0	0	0	34.83193122	131	NA	5.5	139	2.25	100	0	1	1	1	0	1	0	1	1	1	4	1
1722	0	44	1	0	0	1	0	1	1	0	0	0	0	0	16.02763535	92	NA	5.2	147	2.225	107	0	1	0	0	0	1	0	0	0	1	84	1
1723	0	77	1	1	1	0	0	1	0	0	0	0	0	0	86.96799767	112	NA	3.7	140	2.15	105	0	0	0	0	0	0	0	0	0	0	1460	0
1724	0	69	1	1	0	1	1	1	1	0	1	0	0	0	33.44918286	112	NA	3.6	136	2.075	101	0	1	1	1	1	0	0	1	1	0	1460	0
1725	0	84	1	0	0	0	1	0	1	0	0	0	0	0	61.30686256	148	NA	4.2	141	2.25	102	1	1	1	1	0	0	0	1	1	1	90	1
1726	1	53	2	1	0	1	1	1	0	0	0	0	0	0	16.70542209	86	NA	5.1	129	1.975	93	1	1	1	1	0	0	0	1	1	0	1460	0
1727	0	84	2	0	0	1	0	1	0	0	0	0	0	0	41.47606304	86	7130	4.8	136	1.9	107	1	1	1	1	0	1	0	1	1	0	1460	0
1728	0	75	1	0	1	0	0	1	0	0	0	0	0	0	100.1635395	65	NA	4.7	141	NA	111	0	1	1	1	1	0	0	1	1	0	1460	0
1729	1	50	1	1	0	1	1	1	1	0	0	0	0	0	5.896876514	117	NA	5.7	138	2.65	97	0	0	0	0	0	0	0	0	0	1	11	1
1730	0	86	1	0	0	0	0	0	0	0	1	0	0	0	75.30256309	132	NA	4	141	2.425	102	1	1	1	0	0	0	0	0	0	0	566	1
1731	1	55	1	1	0	1	1	1	0	0	0	0	0	0	18.80382637	126	NA	6.8	135	2	95	1	1	1	1	1	1	0	0	0	0	637	1
1732	0	78	1	1	0	1	0	0	1	0	0	NA	NA	NA	26.68056179	141	NA	5.2	143	2.3	103	1	1	0	0	0	1	0	1	1	0	540	1
1733	0	78	2	1	0	0	0	0	1	0	1	0	0	0	64.36144548	166	NA	4.6	144	2.5	103	1	1	1	1	0	0	0	1	1	0	1460	0
1734	0	71	1	1	0	1	0	1	1	0	0	0	0	0	24.88362888	113	NA	4.8	142	1.725	112	0	1	0	0	0	1	0	1	1	1	6	1
1735	0	73	2	0	0	1	1	1	0	0	1	0	0	0	17.60523963	77	NA	4	138	2.175	105	1	1	1	1	1	1	0	1	1	0	147	1
1736	0	78	2	1	0	1	1	1	0	0	1	0	0	0	35.69540651	109	NA	4.3	148	2.475	111	0	0	0	0	0	0	0	0	0	0	719	1
1737	0	59	2	0	1	0	1	1	0	0	0	0	0	0	78.03115695	116	NA	3.9	140	2.175	106	1	1	1	1	0	0	0	1	1	0	1460	0
1738	0	90	2	1	0	1	0	1	0	0	0	NA	NA	NA	19.23015789	77	NA	4.8	138	2.05	106	0	0	0	0	0	0	0	0	0	1	6	1
1739	0	90	1	0	0	1	0	0	1	0	0	NA	NA	NA	22.7395228	134	NA	5.6	134	2.05	100	0	0	1	1	0	0	0	0	0	1	1	1
1740	0	69	1	1	0	0	1	1	1	0	0	1	0	1	78.7456512	99	NA	3.9	135	2.075	99	1	1	1	1	1	0	0	1	1	0	1271	1
1741	0	85	2	0	1	1	0	1	1	0	0	0	0	0	23.79050941	55	NA	5.6	139	2.175	105	0	1	1	1	0	1	1	0	1	0	383	1
1742	0	90	2	1	0	1	0	1	0	0	0	0	0	0	26.39513968	84	NA	4.1	144	2.125	109	1	1	0	1	1	0	0	1	1	0	1046	1
1743	0	70	2	0	0	0	0	1	0	0	0	0	0	0	65.79094	97	NA	5	138	1.825	104	1	1	1	1	0	0	0	1	1	1	6	1
1744	0	66	2	0	1	1	0	1	1	0	0	0	0	0	76.27524049	91	NA	3.6	140	2.125	105	0	1	1	1	1	1	0	1	1	0	1460	0
1745	0	73	2	1	0	0	0	1	0	0	0	1	1	0	74.73025495	102	NA	4.2	141	2.15	108	1	1	1	1	1	0	0	0	0	0	1460	0
1746	1	87	1	0	0	1	1	1	1	0	0	0	0	0	18.9419833	88	NA	8	127	2.175	96	1	1	1	1	0	1	0	1	1	0	101	1
1747	0	75	2	0	1	1	0	1	0	0	0	0	0	0	42.44131039	108	NA	3.4	142	2.125	106	0	0	0	0	0	0	0	0	0	0	1460	0
1748	0	67	2	1	0	1	1	1	1	0	0	0	0	0	26.41405328	92	NA	3.8	142	1.975	108	0	0	0	0	0	0	0	0	0	0	117	1
1749	1	78	2	1	0	1	0	1	1	0	0	0	0	0	19.79697685	105	NA	3.7	137	2.125	97	1	1	1	1	1	1	0	1	1	0	105	1
1750	0	84	2	1	1	1	0	1	0	0	0	0	0	0	19.50138177	110	NA	7.1	139	2.35	106	1	1	1	1	0	1	0	1	1	0	1460	0
1751	0	79	1	0	0	1	0	1	0	0	1	0	0	0	41.5294892	92	NA	4.9	148	2.35	119	0	1	0	1	0	0	0	1	1	1	8	1
1752	0	55	2	1	1	1	1	0	0	0	0	0	0	0	16.58027879	138	NA	5.3	137	2.275	99	1	1	0	1	1	0	0	1	1	0	240	1
1753	0	74	1	0	1	1	0	0	1	0	0	0	0	0	52.65348871	148	NA	3.6	144	2.425	102	1	1	0	0	0	1	0	1	1	0	716	1
1754	0	90	2	0	0	1	1	0	1	0	0	0	0	0	40.8992168	129	NA	4.3	143	2.2	105	0	0	1	0	0	0	0	1	1	1	7	1
1755	0	65	1	0	0	0	1	0	0	1	0	0	0	0	64.58272637	149	NA	4	142	2.05	101	1	1	1	1	0	0	0	1	1	0	1460	0
1756	0	81	1	1	1	0	0	0	1	0	0	0	0	0	61.76114338	147	NA	4	138	2.075	98	1	1	0	0	0	0	0	1	1	1	7	1
1757	0	70	1	0	1	0	0	0	1	0	0	0	0	0	63.61842076	165	NA	4.4	141	2.575	104	0	0	0	0	0	0	0	0	0	0	1460	0
1758	0	64	2	0	0	1	0	1	1	1	0	NA	NA	NA	59.32835609	78	NA	3.7	138	1.9	105	0	0	1	1	1	0	0	1	1	0	413	1
1759	0	84	1	1	1	0	1	0	0	0	0	1	0	1	61.30686256	173	NA	3.6	145	2.175	104	1	1	1	1	1	1	0	0	0	0	1460	0
1760	0	81	1	1	0	0	1	1	0	0	0	1	0	1	76.2237806	129	NA	5.5	138	1.475	102	1	1	1	1	1	0	0	1	1	0	1460	0
1761	1	61	2	1	0	1	1	1	0	0	0	0	0	0	5.069270344	102	NA	7.2	127	2.725	96	0	0	0	0	0	0	0	0	0	1	1	1
1762	0	77	1	0	1	1	1	0	1	0	1	0	0	0	77.0114547	142	NA	3.8	139	2.125	100	1	1	0	1	0	0	0	1	1	0	1460	0
1763	0	84	2	1	0	1	1	1	1	0	0	NA	NA	NA	30.43337372	69	NA	4.7	140	2.175	105	0	0	1	0	0	0	0	1	1	0	605	1
1764	0	74	1	1	0	0	0	1	0	0	1	0	0	0	77.63524093	97	NA	3.9	141	1.925	110	0	1	1	1	0	0	0	1	1	0	1460	0
1765	0	90	2	1	0	1	1	0	1	0	0	NA	NA	NA	40.8992168	147	NA	4	138	2.15	101	1	1	1	1	0	1	0	0	1	0	1460	0
1766	0	89	1	1	0	1	0	1	0	0	0	NA	NA	NA	16.52273674	89	10214	4.6	142	2.075	113	0	1	1	1	0	1	0	1	1	0	379	1
1767	0	71	1	0	1	1	0	1	0	0	0	0	0	0	45.514842	109	NA	4.4	144	1.775	113	0	1	1	1	0	0	0	1	1	1	3	1
1768	0	58	1	1	0	1	0	1	1	0	0	0	0	0	3.450597329	98	NA	4.7	140	2.075	99	0	1	1	1	0	0	0	0	0	0	644	1
1769	0	48	1	1	0	0	0	0	0	0	0	0	0	0	62.62249179	121	NA	3.9	140	1.95	106	0	0	1	1	0	0	0	1	1	1	3	1
1770	0	82	1	0	1	0	0	1	1	0	0	0	0	0	76.03415647	119	NA	3.9	136	2.125	103	1	1	0	1	0	0	0	1	1	1	32	1
1771	0	82	2	0	1	1	0	1	0	0	0	0	0	0	41.67945283	111	3483	3.7	139	1.975	105	1	1	1	1	0	0	0	1	1	0	1460	0
1772	1	76	2	1	0	1	0	1	1	0	0	0	0	0	6.167083655	91	NA	5.9	137	1.95	96	1	1	0	1	0	1	0	0	0	1	52	1
1773	0	67	1	1	1	0	0	0	0	0	0	0	0	0	64.18663397	156	NA	4.2	143	2.3	106	1	1	1	1	1	0	0	0	0	0	1460	0
1774	0	77	1	0	1	0	0	1	0	0	0	0	0	0	138.8573216	108	NA	4.3	142	1.875	112	0	1	1	1	0	0	0	1	1	0	1460	0
1775	0	79	2	1	0	1	1	1	0	0	0	1	0	1	21.74025467	87	NA	4.8	140	2.3	105	0	1	1	1	1	0	0	1	1	0	1460	0
1776	0	76	1	0	0	0	0	1	0	0	0	0	0	0	62.56516973	51	NA	3.9	139	2.2	104	0	1	1	0	0	0	0	1	1	0	1404	1
1777	1	90	2	1	0	0	0	0	0	0	0	0	0	0	62.51867486	151	NA	5.6	129	2.275	93	0	1	1	1	1	0	0	1	1	1	3	1
1778	0	87	1	1	0	1	0	1	1	0	0	1	0	1	20.35912652	96	NA	4.4	141	2.025	110	0	0	1	1	1	0	0	1	1	1	24	1
1779	0	42	2	1	0	0	0	0	0	0	1	0	0	0	83.60483586	127	NA	3.6	147	1.6	118	1	1	0	1	0	1	0	1	1	0	1460	0
1780	0	68	1	1	0	1	1	1	0	0	0	1	0	1	33.54845842	107	NA	4.6	132	2.175	98	0	1	1	1	1	0	0	1	1	1	15	1
1781	0	84	1	0	1	1	0	1	1	0	0	0	0	0	47.38871541	118	NA	4.1	141	2.25	106	1	1	1	1	0	1	0	1	1	0	245	1
1782	0	72	1	0	1	0	0	1	0	0	0	0	0	0	78.06825058	95	NA	4.8	134	1.825	99	0	1	1	0	0	0	1	1	1	1	33	1
1783	0	66	1	1	1	0	0	1	0	0	0	0	0	0	143.2712277	118	NA	4.1	137	1.975	106	1	1	1	1	0	0	0	0	0	1	4	1
1784	0	68	1	0	1	0	1	1	0	0	0	0	0	0	89.19033169	111	NA	4.4	143	1.725	110	1	1	1	1	1	0	0	1	1	0	1460	0
1785	1	86	2	1	0	0	0	0	0	0	0	0	0	0	63.09832171	125	NA	5.8	132	2.275	96	1	1	1	1	1	0	0	1	1	1	3	1
1786	0	64	2	0	0	1	1	1	0	0	0	0	0	0	14.95881627	95	NA	6.2	131	2.15	98	1	1	1	1	0	0	0	1	1	0	1460	0
1787	0	84	1	0	1	0	1	1	1	0	0	0	0	0	75.66312061	110	NA	4.4	137	2.175	101	1	1	1	1	0	1	0	1	1	1	14	1
1788	0	53	1	1	1	0	0	0	0	0	0	1	1	0	67.31467987	145	78	3.4	137	2.375	100	1	1	1	1	1	0	0	0	0	0	1460	0
1789	0	90	2	1	0	1	0	1	0	1	0	NA	NA	NA	24.87808831	112	15732	4	138	2.125	98	0	1	1	1	1	1	0	1	1	0	247	1
1790	0	71	1	0	0	1	1	1	1	0	0	NA	NA	NA	25.99131519	119	4439	5	137	2.325	100	1	0	0	0	0	0	0	1	1	0	833	1
1791	0	88	1	1	1	0	1	0	1	0	0	1	0	1	60.73063244	146	NA	5	145	2.25	110	1	1	1	1	1	0	0	1	1	0	236	1
1792	0	87	1	0	0	1	1	1	1	0	0	0	0	0	60.87169261	115	NA	4.2	138	1.9	101	0	1	1	1	0	0	0	1	1	0	231	1
1793	0	67	1	1	1	1	0	0	0	0	0	0	0	0	49.61470875	152	NA	4	145	2.525	112	0	1	1	1	1	0	0	1	1	1	12	1
1794	1	61	1	1	0	1	1	1	0	0	0	1	1	0	5.797170804	76	NA	5.2	142	2.05	90	1	1	1	1	1	0	0	1	1	1	34	1
1795	0	75	1	0	1	0	0	1	1	0	1	0	0	0	77.4239827	132	NA	4.3	141	2.35	109	1	1	1	1	0	0	0	1	1	0	1460	0
1796	0	90	2	1	0	1	0	1	0	0	0	0	0	0	55.36121591	109	NA	3.8	142	2.1	109	0	1	1	1	1	1	0	1	1	1	2	1
1797	0	90	2	0	1	1	1	0	1	0	0	0	0	0	44.8570245	131	8695	4.7	139	1.975	101	1	1	0	0	0	1	0	1	1	1	25	1
1798	0	87	2	0	0	1	1	1	0	0	0	0	0	0	26.57741793	117	NA	3.6	137	2.075	106	0	1	1	1	0	0	0	0	0	0	1460	0
1799	1	65	1	1	0	1	1	1	0	0	0	0	0	0	103.1159121	137	NA	3.2	133	2.1	92	0	1	1	1	0	0	1	1	1	0	208	1
1800	0	82	1	0	0	1	0	0	0	0	0	0	0	0	51.56760707	135	16697	4.3	140	2.35	100	0	0	1	1	1	0	0	1	1	1	2	1
1801	0	90	2	0	1	1	1	0	0	0	0	NA	NA	NA	44.8570245	137	4429	5.3	137	2.175	102	1	1	1	1	0	0	0	0	0	0	1001	1
1802	0	66	1	1	0	1	1	0	1	0	0	0	0	0	31.98819624	156	NA	4.8	138	2.275	101	0	1	1	1	1	0	0	1	1	0	1460	0
1803	0	62	2	0	1	0	0	1	0	0	0	0	0	0	90.11938065	103	NA	4.8	139	2	107	0	1	1	1	1	0	0	0	0	0	1460	0
1804	0	82	1	0	1	1	1	1	0	0	0	1	0	1	38.58551146	101	NA	5.3	134	2.2	105	0	1	1	1	1	0	0	1	1	0	748	1
1805	0	82	1	1	0	1	0	1	1	0	0	0	0	0	56.17176931	106	NA	3.5	137	2.225	105	0	1	1	1	0	0	0	1	1	0	1460	0
1806	0	78	2	0	1	1	1	1	1	0	0	0	0	0	126.8265738	89	NA	4.1	134	1.825	107	1	1	1	1	0	0	0	1	1	0	1460	0
1807	0	87	2	1	1	0	0	1	1	0	0	0	0	0	72.11549622	129	NA	3.2	143	2.15	106	1	1	1	1	0	0	0	1	1	0	1460	0
1808	1	66	1	0	0	1	1	1	1	0	0	0	0	0	5.510089587	83	44981	5.8	132	2.225	89	1	1	1	1	0	0	0	0	0	0	390	1
1809	1	81	2	1	1	0	0	1	1	1	1	0	0	0	63.87023804	104	58641	2.9	139	2.125	91	1	1	1	1	0	1	0	0	0	1	28	1
1810	0	67	2	0	0	1	1	1	1	0	0	0	0	0	18.68228017	96	NA	3.5	143	2.275	98	0	1	1	1	0	0	0	0	0	0	1460	0
1811	0	54	2	1	1	1	1	0	0	0	1	1	0	1	55.0140677	142	1788	4.5	140	1.95	106	1	1	1	1	1	1	1	1	1	0	1460	0
1812	0	80	1	0	0	1	0	1	1	0	0	0	0	0	38.77941077	99	NA	4.3	145	1.725	115	0	1	1	0	0	0	0	1	1	0	899	1
1813	0	81	2	0	0	1	0	1	0	0	0	0	0	0	41.78339861	104	NA	3.3	141	2.05	103	0	1	1	0	0	1	0	1	1	0	1429	1
1814	0	62	1	0	1	0	1	0	0	0	0	0	0	0	90.87858898	137	NA	4	138	2.25	104	1	1	0	1	0	0	1	1	1	0	1460	0
1815	0	82	1	0	1	1	0	1	0	0	0	0	0	0	36.25159143	105	NA	4.3	139	1.825	103	0	1	0	1	1	0	0	0	0	0	304	1
1816	1	74	2	1	0	1	0	0	1	0	0	1	1	0	33.48947585	125	3398	4.7	130	2.2	92	1	1	1	1	1	1	0	1	1	0	92	1
1817	0	78	1	0	1	0	0	0	0	0	0	0	0	0	138.4940759	130	NA	4.3	136	2.05	102	0	0	1	1	1	0	0	1	1	1	19	1
1818	0	76	1	0	1	1	0	1	1	0	0	0	0	0	57.04494378	78	NA	5.3	140	2.1	114	1	1	1	1	1	0	0	1	1	1	14	1
1819	0	79	2	1	0	1	1	1	0	0	0	0	0	0	38.55376508	92	NA	5.6	139	2.275	105	1	1	1	1	1	0	0	0	0	0	95	1
1820	0	68	2	0	0	1	1	1	1	0	0	0	0	0	39.7453007	100	NA	7.4	139	2.025	100	0	0	1	1	0	0	0	0	0	1	73	1
1821	1	53	1	0	1	0	1	1	0	0	0	0	0	0	93.81863	91	NA	5.4	132	2.2	93	0	1	1	1	1	0	0	1	1	0	1460	0
1822	0	81	2	1	1	1	1	1	0	0	0	0	0	0	41.78339861	123	NA	4	143	2.125	106	1	1	1	1	1	1	0	1	1	0	1460	0
1823	0	90	1	1	0	1	1	0	0	0	0	1	0	0	33.5284209	164	NA	4.4	140	2.425	104	1	1	1	1	1	0	0	1	1	0	1460	0
1824	1	79	2	1	1	0	0	0	0	1	0	0	0	0	73.54153746	138	NA	4.7	125	2.15	88	1	1	1	1	1	0	0	0	0	0	1144	1
1825	1	68	2	1	1	0	1	1	0	0	0	0	0	0	66.17922612	112	NA	3.1	131	2.275	97	0	1	0	1	1	1	1	1	1	0	1460	0
1826	0	90	2	0	0	1	0	1	1	0	0	NA	NA	NA	49.59506473	105	37507	4	142	2.25	102	1	1	0	1	0	0	0	1	1	1	78	1
1827	1	67	1	0	0	1	1	1	1	1	0	0	0	0	6.613152635	117	NA	4.9	137	2.3	92	0	0	1	1	0	0	0	0	0	0	1460	0
1828	0	77	2	1	0	1	0	1	0	0	0	0	0	0	38.75497661	92	NA	6.7	138	2.425	108	0	0	0	1	0	0	0	1	1	0	1460	0
1829	0	84	2	1	1	1	0	0	0	1	0	0	0	0	50.29455799	133	NA	4.2	138	2.3	98	0	1	0	1	0	1	0	1	1	0	1460	0
1830	0	88	2	1	1	1	0	1	1	0	1	0	0	0	55.61435017	115	NA	3.7	143	2.225	107	1	1	1	1	0	0	0	1	1	0	1460	0
1831	0	56	1	0	0	1	0	1	0	0	0	0	0	0	28.5369796	98	NA	5.6	144	2.15	111	0	1	0	1	1	0	0	1	1	0	1460	0
1832	0	82	1	1	1	0	0	0	0	0	1	0	0	0	85.86434796	151	NA	4.3	137	2.325	100	1	1	1	1	1	0	0	1	1	1	16	1
1833	0	87	1	0	0	1	1	1	1	0	1	0	0	0	43.67531802	130	NA	3.6	139	2.275	101	1	1	1	1	1	0	0	1	1	0	1326	1
1834	0	72	1	1	0	1	0	1	1	0	1	0	0	0	12.77385728	105	NA	6	139	1.925	114	0	1	1	1	1	1	0	1	1	1	22	1
1835	0	74	1	1	0	1	1	1	0	0	0	NA	NA	NA	45.13406449	101	4412	4.4	131	2.1	99	1	1	1	1	1	1	0	1	1	0	1460	0
1836	1	47	1	1	0	1	0	1	0	0	0	0	0	0	4.117718119	127	NA	7.1	135	1.9	91	0	1	1	1	0	0	0	0	0	0	1460	0
1837	1	63	1	0	0	1	1	1	0	0	0	0	0	0	24.44704909	125	NA	5.3	132	2.15	95	0	1	1	1	0	0	0	1	1	0	1460	0
1838	0	74	1	0	0	1	0	1	1	0	0	0	0	0	34.8875354	98	NA	5	134	2.225	101	0	1	1	1	0	0	1	1	1	0	1460	0
1839	1	69	2	1	0	1	0	1	1	0	0	0	0	0	58.42927319	125	NA	3.4	131	1.9	96	1	1	1	1	1	0	0	1	1	0	756	1
1840	0	62	1	0	0	1	1	1	1	0	0	0	0	0	43.6233864	105	NA	4.1	135	1.975	102	0	1	0	0	0	0	0	0	0	0	869	1
1841	0	53	1	1	0	0	0	0	0	0	0	1	0	1	74.42481847	141	NA	5.9	132	2.3	100	1	1	1	1	1	0	0	0	0	0	1460	0
1842	0	83	1	0	1	1	0	0	1	0	0	0	0	0	47.50406544	141	NA	3.8	139	2.475	102	1	1	1	0	0	0	1	1	1	0	600	1
1843	0	80	1	1	0	1	1	1	0	0	0	0	0	0	19.26728805	120	NA	4.5	143	2.25	102	0	1	1	1	1	1	0	1	1	1	5	1
1844	0	71	2	1	0	1	1	1	0	0	0	1	0	1	33.77201276	90	8681	4.9	135	2.075	104	1	1	1	1	1	0	0	1	1	0	1460	0
1845	0	88	1	0	0	1	0	1	1	0	0	0	0	0	27.29098362	118	NA	4.8	141	2.325	110	0	1	1	1	1	0	0	1	1	0	301	1
1846	0	83	1	0	1	1	0	1	1	0	0	0	0	0	75.84729406	128	NA	4.8	135	2.125	99	1	1	1	1	0	0	1	1	1	0	214	1
1847	0	84	1	0	1	1	0	1	1	0	0	0	0	0	51.31596449	114	NA	3.3	153	1.625	113	1	1	1	1	0	0	0	1	1	1	34	1
1848	0	80	1	0	1	1	0	1	0	0	0	0	0	0	51.82674381	89	NA	4.2	136	2.1	110	1	1	1	1	0	1	0	1	1	0	1460	0
1849	0	60	2	1	0	1	0	1	0	0	0	0	0	0	7.459015611	85	NA	5.4	136	1.825	110	1	1	0	1	0	1	0	1	1	0	393	1
1850	1	83	2	1	0	1	0	1	0	0	0	0	0	0	5.502034367	98	NA	4	138	2.375	97	1	1	1	1	1	0	0	0	0	0	502	1
1851	0	63	2	0	1	0	1	1	1	0	0	0	0	0	67.21324481	111	NA	3.3	143	2.175	107	1	1	1	0	0	0	0	1	1	0	1460	0
1852	0	73	2	1	1	0	1	0	1	0	0	0	0	0	87.18046291	142	NA	5.1	135	2.15	99	1	1	1	1	0	0	0	1	1	0	1460	0
1853	0	76	1	1	1	0	0	0	0	0	0	0	0	0	62.56516973	143	NA	3.9	141	2.4	107	1	1	1	1	1	0	0	0	0	0	1080	1
1854	1	78	1	1	0	1	1	1	1	0	0	0	0	0	11.45908343	122	NA	5.3	133	2.275	96	0	1	1	1	1	1	0	0	0	0	1398	1
1855	1	62	1	1	0	1	1	1	0	0	0	0	0	0	7.867499669	114	NA	4.8	127	1.65	88	0	1	1	1	0	1	0	1	1	0	1460	0
1856	1	86	1	0	0	1	1	1	1	0	0	1	0	1	19.67282296	104	NA	4.8	136	2.275	97	1	1	0	1	1	1	0	1	1	0	98	1
1857	0	82	1	0	0	1	0	0	1	0	1	0	0	0	44.20325719	136	NA	5	142	1.975	108	0	1	1	1	0	0	0	1	1	1	9	1
1858	1	85	1	1	1	1	1	1	1	0	0	0	0	0	51.19283125	133	10558	4.6	133	2.175	96	1	1	1	1	1	0	0	1	1	1	7	1
1859	0	72	2	0	0	1	1	1	1	0	0	0	0	0	16.95395645	69	NA	3.2	135	1.575	106	0	0	1	1	0	0	0	0	0	1	6	1
1860	0	78	2	1	0	1	0	1	0	0	1	0	0	0	21.79654821	100	NA	4.7	143	2.2	113	0	1	1	1	0	0	1	1	1	1	53	1
1861	1	63	1	0	1	1	0	1	0	1	0	0	0	0	9.088518824	122	16405	5.1	128	2.275	90	1	1	1	1	0	1	0	0	0	0	1460	0
1862	0	75	1	1	0	0	0	1	0	0	0	0	0	0	100.1635395	80	NA	3.4	141	2.075	104	1	1	1	1	0	0	0	1	1	1	31	1
1863	0	59	2	0	1	0	1	0	1	0	1	0	0	0	78.03115695	127	NA	3.5	137	2.425	101	1	1	1	0	0	0	1	1	1	0	1460	0
1864	1	76	2	1	0	1	1	1	0	0	0	0	0	0	27.31681332	107	NA	4.4	137	2.4	97	0	1	1	1	1	1	0	1	1	0	765	1
1865	0	88	1	1	1	0	0	0	0	0	0	1	0	1	74.95195441	147	NA	5.1	136	2.15	101	1	1	1	1	1	0	0	1	1	1	11	1
1866	0	90	2	1	1	0	1	0	1	0	0	1	0	1	99.82034743	156	NA	4.3	135	2.25	100	1	1	1	1	1	0	0	1	1	0	1460	0
1867	0	84	1	0	1	1	1	1	0	0	0	NA	NA	NA	38.39721966	105	NA	5.4	139	2.05	108	1	0	1	1	1	0	0	1	1	0	1460	0
1868	0	68	1	1	1	1	0	1	1	0	1	0	0	0	19.23919802	120	34188	5.3	137	2.25	102	1	1	1	1	0	0	0	1	1	0	1460	0
1869	0	86	1	0	1	1	0	1	0	0	1	0	0	0	15.65745608	110	NA	5.5	140	2.275	104	0	1	0	1	0	0	0	0	0	1	4	1
1870	0	78	2	1	1	1	1	0	1	0	0	1	0	1	33.13349015	126	NA	5.1	140	2.125	110	0	1	1	1	1	0	0	1	1	1	5	1
1871	1	65	1	0	0	1	0	0	1	0	0	NA	NA	NA	54.05797582	143	5719	3.7	134	2.15	92	1	1	1	1	0	0	1	1	1	0	1460	0
1872	1	51	1	0	0	1	1	1	0	0	1	0	0	0	4.263182081	106	NA	5.8	131	1.925	95	1	1	0	0	0	0	0	0	0	1	11	1
1873	0	73	2	0	0	1	0	1	0	0	0	0	0	0	33.58209987	97	NA	4	140	2.15	104	0	1	0	0	0	0	0	1	1	0	719	1
1874	0	82	1	0	0	1	1	1	1	0	0	0	0	0	41.21645891	93	39651	4.3	144	2.15	99	1	1	1	1	0	0	0	1	1	1	45	1
1875	0	80	1	1	1	0	0	1	0	0	0	NA	NA	NA	98.85982375	104	NA	3.7	135	1.875	106	1	1	1	1	0	0	0	1	1	0	97	1
1876	0	62	1	1	1	0	0	1	0	0	0	1	0	1	72.09253095	124	NA	4.1	143	2.225	110	1	1	1	1	1	0	0	0	0	0	1460	0
1877	1	56	1	1	1	0	1	1	0	0	0	0	0	0	60.69321541	125	NA	4.5	135	2.35	97	1	1	1	1	1	1	0	1	1	0	1460	0
1878	0	86	2	0	1	1	1	0	0	0	0	0	0	0	50.0548893	122	NA	4.1	143	1.9	100	1	1	1	1	1	0	0	1	1	0	1262	1
1879	1	63	1	1	0	1	1	1	0	0	0	0	0	0	5.827901881	103	NA	6.1	133	2.225	95	1	1	1	1	1	1	0	0	0	0	269	1
1880	0	88	1	0	0	1	0	1	1	0	0	0	0	0	46.94330353	116	NA	4.1	132	1.975	98	0	1	0	0	0	0	0	1	1	1	23	1
1881	0	89	2	1	0	1	0	1	0	0	0	1	0	1	32.25790943	93	NA	5.2	140	2.05	106	1	1	1	1	1	0	0	1	1	0	1460	0
1882	0	74	2	0	1	0	0	1	0	0	0	0	0	0	74.52413869	102	NA	4.8	135	2.225	101	0	1	1	1	0	0	0	1	1	0	1141	1
1883	0	57	1	0	1	0	0	0	1	0	0	0	0	0	73.33363115	161	NA	4	138	1.95	102	1	1	0	1	0	0	0	0	0	0	1460	0
1884	0	60	1	1	0	0	0	1	1	0	0	1	0	1	81.01179226	126	NA	4.4	137	2.175	106	1	1	1	1	1	0	0	1	1	0	1460	0
1885	0	84	2	0	1	0	0	1	0	0	0	0	0	0	72.63104779	91	NA	3.9	133	2.3	98	0	1	1	0	0	0	0	1	1	0	1460	0
1886	0	55	1	1	1	1	0	1	0	0	0	1	0	1	55.92262708	101	NA	5	140	1.7	109	1	1	1	1	1	0	0	0	0	0	1460	0
1887	0	85	1	0	0	1	1	1	1	0	0	0	0	0	22.09192767	124	NA	5.1	137	2.35	99	0	1	1	0	0	0	0	1	1	0	204	1
1888	0	84	2	1	1	1	0	0	0	0	0	1	1	0	50.29455799	124	NA	4.4	141	2.225	104	1	1	1	1	1	0	0	0	0	0	1460	0
1889	1	48	1	1	0	1	0	1	0	1	0	0	0	0	49.279525	109	7322	3.9	134	2.125	96	1	1	0	1	1	0	0	1	1	0	157	1
1890	0	80	1	1	0	1	0	0	1	0	0	0	0	0	41.42357922	157	NA	3.1	139	2.075	103	1	1	1	1	0	0	0	1	1	0	1460	0
1891	0	73	1	0	0	1	1	1	1	0	0	0	0	0	57.51323217	77	NA	5.1	137	2.175	115	0	1	1	1	0	0	1	1	1	0	1460	0
1892	0	67	2	0	1	0	0	1	0	1	0	0	0	0	66.37855724	120	21634	5.1	150	2.025	115	1	1	1	1	0	1	0	1	1	1	47	1
1893	1	60	1	0	0	1	1	1	1	0	0	0	0	0	29.49744958	95	15315	5.4	121	1.9	89	1	1	0	1	0	1	0	1	1	0	1460	0
1894	0	86	1	1	0	1	1	1	0	0	0	1	0	1	33.83928231	118	19708	4.4	133	2.075	99	0	1	1	1	1	1	0	1	1	0	248	1
1895	0	88	2	0	1	1	1	0	1	0	0	NA	NA	NA	55.61435017	143	1440	6	138	2.3	106	1	1	0	1	0	1	0	1	1	0	1460	0
1896	0	79	2	0	1	1	0	0	1	0	1	0	0	0	56.84582189	123	NA	3.6	140	2.275	101	1	1	1	1	1	1	0	1	1	1	10	1
1897	0	46	1	1	0	0	0	0	1	0	0	1	1	0	110.6132771	164	NA	4.5	137	2.325	104	1	1	1	1	1	0	0	0	0	0	1460	0
1898	0	71	1	0	0	1	0	1	0	0	0	0	0	0	8.023166382	111	NA	4.5	143	2.4	98	1	1	1	1	1	0	0	0	0	0	1460	0
1899	0	75	1	1	1	0	0	0	1	0	0	0	0	0	87.43385999	136	NA	4.1	140	2.15	103	1	1	1	1	0	0	0	1	1	0	1460	0
1900	0	90	2	1	1	1	0	1	1	0	0	1	0	1	40.8992168	117	NA	4.7	143	2.3	107	1	1	1	1	1	0	0	0	0	1	2	1
1901	1	85	1	0	1	1	0	1	1	0	0	0	0	0	51.19283125	62	NA	5.7	132	1.825	96	0	1	1	0	0	0	0	1	1	0	91	1
1902	0	78	1	1	1	0	0	1	0	0	0	0	0	0	62.23613038	128	NA	4.3	137	2.175	101	1	1	0	1	1	1	0	1	1	0	959	1
1903	1	65	2	0	0	1	0	1	1	0	0	0	0	0	37.04129189	96	7858	3.3	135	2.075	97	0	1	0	1	0	1	0	1	1	0	1460	0
1904	1	81	1	0	1	1	1	1	1	0	0	0	0	0	41.31925002	105	NA	2.8	138	2.125	96	1	1	1	1	0	0	1	1	1	0	526	1
1905	0	73	1	0	0	1	1	1	1	0	0	0	0	0	7.274132911	117	NA	4.5	141	2.55	98	0	0	1	1	0	0	0	0	0	1	6	1
1906	1	82	2	0	0	1	0	1	1	0	0	0	0	0	32.79881683	106	31913	6	135	2.3	97	1	1	1	1	1	1	0	1	1	0	1460	0
1907	1	69	1	0	1	0	0	1	0	0	0	0	0	0	118.8456911	121	441	4.8	133	2.55	94	0	1	1	1	0	0	0	1	1	1	12	1
1908	0	86	1	0	1	1	0	0	1	0	0	0	0	0	40.81987809	146	NA	5.4	140	2.6	103	1	1	1	1	0	0	0	1	1	0	194	1
1909	0	80	1	0	0	1	1	1	1	0	0	0	0	0	44.42538671	100	4050	5	145	2.175	115	1	1	1	1	0	0	0	1	1	1	59	1
1910	0	51	1	1	1	0	1	1	0	0	0	0	0	0	67.84237459	97	NA	4.2	134	2.225	102	1	1	1	1	1	0	0	0	0	0	1258	1
1911	0	90	2	1	0	1	0	1	1	0	0	NA	NA	NA	55.36121591	104	62221	5.3	136	2.4	104	0	1	0	1	1	0	0	1	1	1	43	1
1912	0	88	1	1	0	0	1	1	1	0	0	0	0	0	60.73063244	121	NA	3.8	150	2.2	113	0	1	0	1	0	0	0	1	1	1	20	1
1913	0	72	1	1	0	1	1	0	1	0	0	0	0	0	48.89507701	134	NA	6	135	2.15	103	1	1	1	1	0	0	1	1	1	0	614	1
1914	0	90	2	1	0	1	0	0	0	0	1	1	1	0	37.54688106	127	NA	3.5	137	1.875	100	0	1	1	1	1	0	0	1	1	1	4	1
1915	1	64	1	1	0	1	1	0	0	0	0	1	1	0	11.66927987	129	NA	3.7	138	2.45	95	0	1	1	1	1	1	0	1	1	1	10	1
1916	0	83	2	1	0	0	0	1	0	0	0	0	0	0	72.8078408	79	NA	4	136	2.15	100	1	1	1	1	0	1	0	0	0	1	42	1
1917	0	84	2	1	1	1	0	0	1	0	0	0	0	0	50.29455799	134	18176	4.3	141	1.925	98	0	1	1	1	0	1	0	1	1	0	433	1
1918	0	79	1	1	0	0	0	1	1	0	1	0	0	0	62.07539428	95	NA	4.5	140	1.725	111	0	1	0	0	0	1	0	0	0	1	6	1
1919	0	90	2	0	0	1	0	1	1	0	0	NA	NA	NA	49.59506473	113	NA	4.3	140	2.325	98	0	1	1	1	1	0	0	1	1	0	1393	1
1920	1	61	1	1	0	1	0	1	1	0	0	1	0	1	30.87856184	132	NA	3.8	132	1.975	93	1	1	1	1	1	0	0	1	1	0	1460	0
1921	1	67	1	1	0	0	0	1	0	0	0	0	0	0	79.21724951	126	NA	4.5	134	2.375	94	1	1	1	1	1	0	0	1	1	0	1460	0
1922	0	69	1	0	0	1	0	1	1	0	0	0	0	0	8.922218963	98	NA	4	138	2.175	102	0	1	1	1	0	1	0	1	1	0	307	1
1923	0	75	2	1	1	1	1	0	0	0	0	0	0	0	46.54834614	150	NA	4.3	138	2.15	106	1	1	1	1	0	0	0	1	1	0	1460	0
1924	0	63	1	1	1	1	0	1	0	0	0	1	0	1	71.85874929	136	NA	3.7	137	2.075	101	1	1	1	1	1	0	0	0	0	0	1460	0
1925	0	64	1	1	1	0	0	1	0	0	1	0	0	0	71.62938969	110	5056	3.8	134	1.975	102	1	1	1	1	0	0	0	1	1	0	1460	0
1926	0	88	2	1	1	0	1	1	0	0	1	0	0	0	71.94838038	106	41109	4	142	2.1	108	0	1	1	1	0	0	0	1	1	0	476	1
1927	0	59	2	1	0	1	0	1	1	0	0	1	1	0	27.1047419	117	NA	5	136	2.125	100	0	0	1	1	1	0	0	1	1	1	30	1
1928	1	68	2	1	0	1	1	0	0	0	0	0	0	0	17.86064638	135	NA	6.4	134	2.15	93	1	1	1	1	0	0	0	1	1	1	27	1
1929	0	85	1	1	0	1	0	1	0	1	0	0	0	0	20.45547212	56	NA	6.6	140	2.175	108	0	1	0	0	0	0	0	1	1	1	2	1
1930	1	90	1	1	0	1	0	1	0	0	0	0	0	0	5.83536395	114	NA	5.8	137	2.175	95	0	0	1	1	1	0	0	0	0	1	6	1
1931	1	68	1	1	0	1	0	1	1	0	0	0	0	0	19.91354356	114	NA	5.6	127	2.025	94	0	0	0	0	0	0	0	0	0	1	2	1
1932	0	90	1	0	0	1	0	1	1	1	0	0	0	0	28.53433739	122	NA	5.3	147	2.175	109	0	1	1	1	0	1	0	1	1	1	26	1
1933	0	77	1	1	1	0	0	0	0	0	0	1	0	1	77.0114547	149	NA	4.3	133	2.25	98	1	1	1	1	1	0	0	1	1	0	1460	0
1934	0	90	1	0	1	0	0	1	0	0	0	0	0	0	84.25697421	100	NA	4.2	140	2.125	103	1	1	1	1	0	0	0	1	1	0	142	1
1935	0	79	1	1	1	1	0	1	1	0	0	0	0	0	56.59838201	140	NA	4.3	133	2.025	102	1	1	1	1	1	0	0	1	1	0	1460	0
1936	0	77	1	1	0	1	0	1	1	0	0	0	0	0	77.0114547	64	NA	4.7	138	2.1	98	1	1	1	1	0	0	0	1	1	0	435	1
1937	0	81	2	0	0	0	0	1	1	0	1	0	0	0	125.8586316	91	NA	3.5	143	2.225	107	1	1	1	0	0	0	0	1	1	0	554	1
1938	0	90	2	1	0	1	1	1	0	0	0	NA	NA	NA	19.23015789	98	23716	4.5	136	1.875	105	0	0	1	1	0	0	0	0	0	1	1	1
1939	0	67	1	1	0	1	1	0	0	0	0	0	0	0	25.17827516	134	10514	5.1	144	2.2	107	1	1	1	1	1	0	1	1	1	0	110	1
1940	0	73	1	0	0	1	0	1	1	0	0	0	0	0	45.25889471	106	NA	4.3	140	2.175	106	0	0	1	1	0	0	0	1	1	0	1460	0
1941	0	88	2	1	1	0	0	0	0	0	0	1	0	1	71.94838038	137	NA	3.8	142	2.175	104	0	1	1	1	1	0	0	1	1	0	1460	0
1942	0	87	1	0	1	1	0	1	0	0	0	0	0	0	55.50088488	106	NA	4.8	140	2.275	107	1	1	1	1	1	0	0	1	1	0	116	1
1943	0	85	2	1	0	1	0	1	1	0	0	1	0	1	32.56044619	114	2419	4.4	142	2.35	108	1	1	1	1	1	0	0	1	1	0	342	1
1944	0	86	1	1	0	1	0	0	0	0	0	0	0	0	43.77793767	141	NA	4.8	135	2.05	104	0	1	1	1	1	0	0	1	1	0	1460	0
1945	0	58	1	0	0	1	0	1	0	0	1	0	0	0	105.5288527	83	NA	4	139	2.15	106	0	1	1	1	1	1	0	1	1	0	1460	0
1946	0	63	1	0	0	1	1	1	1	0	0	0	0	0	59.25925457	93	NA	4.4	136	2.025	100	0	1	1	1	0	1	0	1	1	0	1460	0
1947	0	81	1	1	1	0	1	1	1	0	0	0	0	0	61.76114338	88	9619	4.6	136	2.45	102	1	1	1	1	1	0	0	1	1	1	62	1
1948	0	69	1	1	0	1	0	1	1	0	1	0	0	0	30.11567877	79	NA	4.6	138	2.275	107	1	1	1	1	1	0	0	1	1	0	221	1
1949	0	69	2	0	0	1	1	1	0	0	0	0	0	0	22.34583365	107	NA	4.9	138	2.15	99	1	1	1	1	1	1	0	1	1	0	1370	1
1950	0	68	1	0	1	0	0	1	1	0	0	0	0	0	63.99388507	89	NA	5	144	2.225	110	0	0	1	1	1	0	0	1	1	0	1460	0
1951	1	65	1	0	0	1	1	1	1	0	0	0	0	0	19.41622797	97	NA	5.2	138	2.15	93	0	1	1	1	0	1	0	0	0	0	230	1
1952	0	79	2	0	0	1	1	0	1	0	0	0	0	0	38.55376508	128	NA	3.4	141	2.275	102	0	1	1	1	0	0	0	1	1	0	1429	1
1953	0	73	1	0	0	1	1	1	1	0	0	0	0	0	29.77312912	117	NA	4.3	136	2.375	103	1	1	0	1	0	0	0	1	1	1	37	1
1954	0	90	2	0	0	1	0	1	1	1	0	1	1	0	44.8570245	84	40227	3.2	125	1.925	100	0	1	1	1	1	0	0	1	1	0	295	1
1955	0	79	1	0	1	0	1	1	0	0	0	0	0	0	62.07539428	93	NA	4.1	138	2.025	104	0	1	1	1	0	0	0	1	1	0	731	1
1956	0	72	2	0	0	1	1	1	1	0	0	0	0	0	39.2867949	69	7661	4.2	142	2.025	102	1	1	1	1	1	1	0	1	1	1	13	1
1957	0	60	1	1	1	1	1	1	0	0	0	0	0	0	41.11154229	121	NA	6.4	138	1.95	103	0	0	0	1	0	0	0	0	0	1	1	1
1958	0	87	2	1	1	1	1	0	1	0	0	0	0	0	49.93755587	121	NA	3.7	141	2.45	102	1	1	1	1	1	1	0	1	1	0	1460	0
1959	0	79	2	0	0	1	0	1	1	0	1	NA	NA	NA	25.54523692	113	NA	4.2	135	2.4	101	0	1	1	1	1	1	0	1	1	0	1460	0
1960	0	77	1	0	0	1	1	1	1	0	1	0	0	0	39.08146688	89	NA	4.1	142	2.3	103	0	1	0	1	0	0	0	1	1	1	40	1
1961	0	84	2	1	0	1	0	1	1	0	0	0	0	0	45.48969202	120	NA	4	141	2.15	101	1	1	1	1	1	1	0	1	1	0	1460	0
1962	0	56	1	0	1	1	1	0	0	0	0	0	0	0	51.45427482	168	1627	5.4	138	2.425	101	1	1	1	1	1	0	1	1	1	1	49	1
1963	1	56	1	0	1	0	0	1	0	0	0	NA	NA	NA	123.9902788	112	NA	3.9	126	1.85	95	1	1	0	0	0	0	0	1	1	0	1460	0
1964	0	68	2	0	0	1	1	1	0	0	0	0	0	0	7.136701471	110	NA	5.2	140	1.8	102	0	1	1	0	0	1	0	0	0	0	937	1
1965	0	73	1	0	0	0	1	1	0	0	0	0	0	0	100.7146293	75	NA	4.7	139	NA	112	0	1	1	1	1	0	0	1	1	0	1460	0
1966	0	58	1	0	1	1	1	0	1	0	0	0	0	0	51.08904077	135	NA	6.9	138	2.325	102	1	1	1	1	0	0	1	1	1	0	1460	0
1967	0	82	1	1	1	0	0	0	1	0	1	0	0	0	68.11481376	148	NA	4.3	133	2.3	99	1	1	1	1	0	1	0	1	1	0	1460	0
1968	0	90	2	1	1	0	0	1	1	0	0	0	0	0	83.55308348	111	NA	3.7	140	2.2	103	0	1	1	1	1	1	0	1	1	0	139	1
1969	0	64	2	1	1	1	1	1	1	0	1	0	0	0	34.49116429	111	NA	4	136	2	102	0	1	0	1	1	0	0	1	1	1	6	1
1970	0	87	1	0	0	1	1	1	0	0	0	0	0	0	40.72419241	108	23019	5.5	139	2.2	101	1	1	1	1	1	0	0	1	1	1	9	1
1971	0	84	1	1	0	1	0	0	0	0	0	NA	NA	NA	14.85017866	157	32055	4.2	137	2.275	102	0	1	1	1	0	0	0	1	1	1	26	1
1972	0	77	1	0	0	1	0	0	1	1	0	0	0	0	39.08146688	127	1341	3.6	141	1.9	101	1	0	1	1	0	0	0	1	1	0	803	1
1973	1	63	1	0	1	1	1	1	0	0	1	NA	NA	NA	38.24416271	134	NA	3.4	138	2.125	96	1	1	1	1	1	0	0	1	1	0	403	1
1974	1	90	1	0	0	1	1	0	0	0	0	0	0	0	12.82269101	129	NA	4.5	136	2.1	88	0	0	0	1	0	0	0	0	0	1	10	1
1975	0	90	2	0	0	1	1	1	1	0	0	NA	NA	NA	49.59506473	110	12164	4.2	144	2.25	104	1	1	1	1	0	1	0	1	1	0	1460	0
1976	0	71	1	1	1	0	1	1	0	0	1	0	0	0	88.41208724	128	NA	4.1	137	2.35	102	1	1	1	1	1	0	0	1	1	0	619	1
1977	0	66	1	0	1	0	1	0	0	0	0	0	0	0	89.73247971	160	1164	4.9	142	2.1	108	1	1	1	0	0	0	0	1	1	0	1460	0
1978	0	67	1	0	1	0	1	1	0	0	0	0	0	0	70.96637153	120	NA	3.9	139	2.1	99	0	1	1	1	1	1	0	1	1	0	1460	0
1979	0	83	2	0	0	1	0	1	1	0	1	0	0	0	32.71821009	109	NA	4.8	137	2.275	102	0	1	1	1	0	0	0	1	1	0	504	1
1980	0	90	1	0	0	1	1	0	0	0	0	NA	NA	NA	25.91665484	138	NA	9.5	144	2.6	108	0	0	0	1	0	0	0	0	0	0	1460	0
1981	0	78	1	0	0	1	0	1	0	0	0	1	1	0	36.62149625	112	NA	5.2	143	2.2	111	1	1	1	1	1	1	0	0	0	0	1460	0
1982	1	88	2	0	0	1	0	1	1	0	0	0	0	0	5.887673644	99	20252	3.5	132	1.675	93	0	1	1	1	0	1	0	0	0	0	158	1
1983	0	53	1	1	1	0	1	1	0	0	0	0	0	0	83.07779145	122	NA	4.3	142	2.225	111	1	1	1	1	1	0	0	1	1	1	7	1
1984	0	63	1	1	1	1	0	1	0	0	0	1	0	1	36.0460929	108	6148	6.6	133	2.575	99	1	1	1	1	1	0	0	1	1	0	1460	0
1985	0	68	1	1	0	1	1	1	0	0	0	0	0	0	10.3876601	91	NA	5.4	145	2.15	109	0	1	1	1	0	0	0	1	1	0	1460	0
1986	0	90	1	0	0	1	0	1	1	0	1	NA	NA	NA	20.99925014	110	9957	4.4	144	2.125	110	0	1	0	0	0	1	0	1	1	1	63	1
1987	0	90	2	1	0	1	0	1	0	0	0	1	0	1	49.59506473	113	NA	4.7	134	2.3	100	1	1	1	1	1	0	0	1	1	0	1460	0
1988	0	89	1	0	1	0	0	1	0	0	0	0	0	0	84.44830109	124	5874	4.4	139	2.275	105	1	1	1	0	0	0	0	1	1	1	85	1
1989	1	75	1	1	0	1	0	1	1	0	0	0	0	0	48.49156435	104	5151	5.7	126	2.15	95	0	1	1	1	1	1	0	1	1	0	107	1
1990	0	79	1	0	0	1	0	1	0	0	1	0	0	0	30.84173995	104	NA	4.9	144	NA	111	0	1	1	1	1	1	0	0	0	0	1460	0
1991	0	63	1	1	1	1	0	0	0	0	0	1	0	1	54.40202423	192	6467	5.2	138	2.225	103	1	1	1	1	1	0	0	1	1	1	16	1
1992	1	87	2	1	1	0	0	1	0	0	0	1	0	1	84.13008022	103	6793	4.1	130	2.125	96	1	1	1	1	1	0	0	1	1	0	1460	0
1993	0	70	1	0	0	1	0	1	0	0	0	0	0	0	53.25081867	125	NA	4	140	2.225	105	1	1	1	1	0	0	0	1	1	0	1460	0
1994	0	78	1	1	1	1	0	1	0	0	0	0	0	0	52.0937938	123	NA	4.3	142	2.45	103	1	1	1	1	1	0	0	1	1	0	1460	0
1995	1	53	2	0	1	1	1	1	0	0	0	0	0	0	33.41571765	91	NA	4.6	131	2	93	0	1	1	1	0	0	0	1	1	0	1460	0
1996	1	74	2	1	0	1	1	1	0	0	0	0	0	0	74.52413869	128	NA	3.2	126	2.05	89	1	1	1	1	1	0	0	1	1	0	1460	0
1997	0	78	2	1	1	0	0	1	1	0	0	0	0	0	102.7626043	71	NA	4.6	139	1.975	118	1	1	1	1	0	0	0	1	1	0	1460	0
1998	0	84	1	0	0	1	0	1	1	0	0	0	0	0	28.93678826	111	NA	4.1	140	2.025	104	0	1	0	1	0	0	0	1	1	0	1338	1
1999	0	90	2	0	0	1	1	0	0	0	0	NA	NA	NA	44.8570245	126	70000	6.2	143	2.175	110	1	1	0	1	0	0	0	1	1	1	32	1
[truncated: 1,482 more rows]
